# Supplementary material for: Integrated analysis of miRNAs-mRNAs in skeletal muscle development revealed that novel-miR-766 affects myoblast differentiation and myofiber-type formation in sheep
Source: Front Cell Dev Biol. 2025 Jul 31;13:1615676. doi: 10.3389/fcell.2025.1615676 (PMC12350436; doi:10.3389/fcell.2025.1615676)
Supplement: Supplementary file 1 [file Table2.xlsx]

## Sheet: Sheet1
	Table S2. Primers
	Primer	Upstream primer sequence(5'to3')	Downstream primer sequence(5'to3')
	U6	CTCGCTTCGGCAGCACA	AACGCTTCACGAATTTGCGT
	novel-miR-766	AGCTGGTGTTGTGAATCAGGTTGT
	miR-487b-5p	CAGTGGTTATCCCTGTCCTGTTC
	miR-1185-3p	GCCCGATATACAGAGGGAGACTCTTAT
	miR-1197-3p	CCGTAGGACACATGGTCTACTTCT
	myh3	ATGCCAAAACCTACTGCTT	GGCCATGTCCTCGATCCGGT
	myh7	TCGTCAAGGCCACAATTTTG	CTGCTGCAACACCTGGTCCT
	myh2	AAGCCTTTTGATGCCAAGACAT	TTCACCGTCACTTTCCCACC
	myh4	AGGGAAACTGGCTTCTGCTGATATT	CTTGACTCACGAAGGCATAGTCATAT
	18sRNA	GTAACCCGTTGAACCCCATT	CCATCCAATCGGTAGTAGCG
	novel-miR-766 mimics	AGCUGGUGUUGUGAAUCAGGCCGU
	novel-miR-766 inhibitor	ACGGCCUGAUUCACAACACCAGCU
	pmirGLO Vector sequencing primer	TACATTGATGAGTTTGGAC	ACACGGTAAAACCATGAC
	primers for sheep MYH3 3'UTR with SacI or XhoI to pmirGLO	TCTAGTTGTTTAAACGAGCTCAATGTG	CAGGTCGACTCTAGACTCGAGTTGCATATTTTCTG
	primers for sheep MYH3 3'UTR TTCACATGCA mutant toAAGTGTTCGT	TCTGATACTTTTCATGTGACTCGAAAAGTGTTCGTATAAACTTTGT	CAGGTCGACTCTAGACTCGAGTTGCATATTTTCTG
	Note: The red bases are the restriction enzyme cleavage sites for XhoI and ScaI.
