# Supplementary material for: Integrated analysis of miRNAs-mRNAs in skeletal muscle development revealed that novel-miR-766 affects myoblast differentiation and myofiber-type formation in sheep
Source: Front Cell Dev Biol. 2025 Jul 31;13:1615676. doi: 10.3389/fcell.2025.1615676 (PMC12350436; doi:10.3389/fcell.2025.1615676)
Supplement: Supplementary file 2 [file Table3.xlsx]

## Sheet: Guide
Table S3. Functional enrichment analysis of DE-miRNAs
Guide
sheet1:	Table S3-1. GO enrichment of DE-miRNA in stageA
sheet2:	Table S3-2. KEGG enrichment of DE-miRNA in stageA
sheet3:	Table S3-3. GO enrichment of DE-miRNA in stageB
sheet4:	Table S3-4. KEGG enrichment of DE-miRNA in stageB

## Sheet: Table S3-1
Table S3-1. GO enrichment of DE-miRNA in stageA
GO_accession	Description	Term_type	Over_represented_pValue	Corrected_pValue	DEG_item	DEG_list	Bg_item	Bg_list	Gene_names
GO:1902578	single-organism localization	biological_process	2.1876e-06	0.00010101	1230	6539	2975	18327	ENSOARG00020023534,ENSOARG00020023089,ENSOARG00020013786,ENSOARG00020006339,ENSOARG00020001505,ENSOARG00020009600,ENSOARG00020016440,ENSOARG00020018770,ENSOARG00020021365,ENSOARG00020011454,ENSOARG00020000309,ENSOARG00020011878,ENSOARG00020004762,ENSOARG00020004394,ENSOARG00020002695,ENSOARG00020016524,ENSOARG00020017607,ENSOARG00020025699,ENSOARG00020019295,ENSOARG00020012190,ENSOARG00020023508,…
GO:0009725	response to hormone	biological_process	2.2301e-06	0.00010272	166	6539	328	18327	ENSOARG00020008845,ENSOARG00020001032,ENSOARG00020004855,ENSOARG00020020322,ENSOARG00020023355,ENSOARG00020012680,ENSOARG00020005387,ENSOARG00020015852,ENSOARG00020019410,ENSOARG00020003202,ENSOARG00020009551,ENSOARG00020023297,ENSOARG00020015760,ENSOARG00020025439,ENSOARG00020000126,ENSOARG00020007686,ENSOARG00020019917,ENSOARG00020004782,ENSOARG00020015287,ENSOARG00020003092,ENSOARG00020007862,…
GO:0070161	anchoring junction	cellular_component	2.4568e-06	0.00011267	108	6539	187	18327	ENSOARG00020023541,ENSOARG00020005373,ENSOARG00020016402,ENSOARG00020000978,ENSOARG00020022657,ENSOARG00020011882,ENSOARG00020023096,ENSOARG00020012167,ENSOARG00020020798,ENSOARG00020020740,ENSOARG00020011952,ENSOARG00020002305,ENSOARG00020005943,ENSOARG00020003919,ENSOARG00020014096,ENSOARG00020009618,ENSOARG00020010870,ENSOARG00020010193,ENSOARG00020016382,ENSOARG00020025259,ENSOARG00020020474,…
GO:0050673	epithelial cell proliferation	biological_process	2.4581e-06	0.00011267	135	6539	266	18327	ENSOARG00020001975,ENSOARG00020018796,ENSOARG00020003107,ENSOARG00020011128,ENSOARG00020001563,ENSOARG00020020779,ENSOARG00020008679,ENSOARG00020016121,ENSOARG00020006830,ENSOARG00020020483,ENSOARG00020013681,ENSOARG00020017409,ENSOARG00020018623,ENSOARG00020004359,ENSOARG00020005210,ENSOARG00020023401,ENSOARG00020022045,ENSOARG00020005894,ENSOARG00020019990,ENSOARG00020011356,ENSOARG00020004370,…
GO:0001667	ameboidal-type cell migration	biological_process	2.5622e-06	0.00011716	152	6539	297	18327	ENSOARG00020006563,ENSOARG00020015420,ENSOARG00020019544,ENSOARG00020010271,ENSOARG00020008130,ENSOARG00020025969,ENSOARG00020009468,ENSOARG00020009360,ENSOARG00020019235,ENSOARG00020014065,ENSOARG00020013680,ENSOARG00020018009,ENSOARG00020004895,ENSOARG00020005559,ENSOARG00020008986,ENSOARG00020011707,ENSOARG00020025259,ENSOARG00020017935,ENSOARG00020022479,ENSOARG00020003256,ENSOARG00020008733,…
GO:0009267	cellular response to starvation	biological_process	2.6289e-06	0.00011993	127	6539	242	18327	ENSOARG00020011675,ENSOARG00020020349,ENSOARG00020008250,ENSOARG00020000964,ENSOARG00020024017,ENSOARG00020023364,ENSOARG00020022218,ENSOARG00020004916,ENSOARG00020008595,ENSOARG00020023205,ENSOARG00020001452,ENSOARG00020010565,ENSOARG00020017062,ENSOARG00020023378,ENSOARG00020008995,ENSOARG00020020810,ENSOARG00020014408,ENSOARG00020018143,ENSOARG00020023530,ENSOARG00020014978,ENSOARG00020015634,…
GO:0060326	cell chemotaxis	biological_process	2.6913e-06	0.00012248	100	6539	195	18327	ENSOARG00020003474,ENSOARG00020007666,ENSOARG00020002946,ENSOARG00020024684,ENSOARG00020000234,ENSOARG00020024562,ENSOARG00020009588,ENSOARG00020005321,ENSOARG00020021552,ENSOARG00020025015,ENSOARG00020006453,ENSOARG00020015802,ENSOARG00020018415,ENSOARG00020016080,ENSOARG00020015379,ENSOARG00020017034,ENSOARG00020016678,ENSOARG00020024633,ENSOARG00020002903,ENSOARG00020016462,ENSOARG00020013137,…
GO:0022402	cell cycle process	biological_process	2.7585e-06	0.00012523	371	6539	796	18327	ENSOARG00020018474,ENSOARG00020019652,ENSOARG00020001994,ENSOARG00020016201,ENSOARG00020011342,ENSOARG00020003963,ENSOARG00020000229,ENSOARG00020024333,ENSOARG00020020287,ENSOARG00020026311,ENSOARG00020010307,ENSOARG00020016462,ENSOARG00020022992,ENSOARG00020004518,ENSOARG00020002264,ENSOARG00020003950,ENSOARG00020022224,ENSOARG00020018423,ENSOARG00020019838,ENSOARG00020010831,ENSOARG00020005817,…
GO:0006913	nucleocytoplasmic transport	biological_process	2.8534e-06	0.00012923	130	6539	246	18327	ENSOARG00020008646,ENSOARG00020020668,ENSOARG00020012706,ENSOARG00020015660,ENSOARG00020020700,ENSOARG00020007574,ENSOARG00020000234,ENSOARG00020003789,ENSOARG00020000785,ENSOARG00020004443,ENSOARG00020017859,ENSOARG00020012156,ENSOARG00020008990,ENSOARG00020014229,ENSOARG00020025015,ENSOARG00020012252,ENSOARG00020013787,ENSOARG00020024736,ENSOARG00020000803,ENSOARG00020008846,ENSOARG00020012953,…
GO:0043066	negative regulation of apoptotic process	biological_process	2.8923e-06	0.00013069	264	6539	572	18327	ENSOARG00020010804,ENSOARG00020008725,ENSOARG00020024736,ENSOARG00020002418,ENSOARG00020013791,ENSOARG00020005160,ENSOARG00020001971,ENSOARG00020022963,ENSOARG00020021922,ENSOARG00020001628,ENSOARG00020007522,ENSOARG00020014736,ENSOARG00020003001,ENSOARG00020007103,ENSOARG00020020478,ENSOARG00020003454,ENSOARG00020006124,ENSOARG00020003308,ENSOARG00020015488,ENSOARG00020009920,ENSOARG00020017500,…
GO:0002696	positive regulation of leukocyte activation	biological_process	3.058e-06	0.00013784	104	6539	197	18327	ENSOARG00020024396,ENSOARG00020005983,ENSOARG00020024353,ENSOARG00020023148,ENSOARG00020000143,ENSOARG00020005403,ENSOARG00020015545,ENSOARG00020014154,ENSOARG00020012079,ENSOARG00020005439,ENSOARG00020001168,ENSOARG00020006729,ENSOARG00020011138,ENSOARG00020016965,ENSOARG00020011892,ENSOARG00020019990,ENSOARG00020021524,ENSOARG00020023963,ENSOARG00020008497,ENSOARG00020007741,ENSOARG00020017978,…
GO:0001568	blood vessel development	biological_process	3.0737e-06	0.00013822	227	6539	466	18327	ENSOARG00020000251,ENSOARG00020020602,ENSOARG00020018423,ENSOARG00020019544,ENSOARG00020025634,ENSOARG00020003950,ENSOARG00020000956,ENSOARG00020010271,ENSOARG00020012816,ENSOARG00020008130,ENSOARG00020010490,ENSOARG00020001069,ENSOARG00020001902,ENSOARG00020001729,ENSOARG00020019145,ENSOARG00020025920,ENSOARG00020008317,ENSOARG00020019090,ENSOARG00020006563,ENSOARG00020015827,ENSOARG00020005559,…
GO:0022409	positive regulation of cell-cell adhesion	biological_process	3.1957e-06	0.00014337	86	6539	156	18327	ENSOARG00020023963,ENSOARG00020019990,ENSOARG00020011892,ENSOARG00020011138,ENSOARG00020007660,ENSOARG00020025959,ENSOARG00020005439,ENSOARG00020012079,ENSOARG00020015545,ENSOARG00020024353,ENSOARG00020000143,ENSOARG00020005983,ENSOARG00020002051,ENSOARG00020022159,ENSOARG00020021346,ENSOARG00020026214,ENSOARG00020007741,ENSOARG00020009331,ENSOARG00020009551,ENSOARG00020008497,ENSOARG00020013822,…
GO:0007041	lysosomal transport	biological_process	3.4344e-06	0.00015371	41	6539	57	18327	ENSOARG00020014009,ENSOARG00020012288,ENSOARG00020014154,ENSOARG00020023422,ENSOARG00020023235,ENSOARG00020025699,ENSOARG00020011783,ENSOARG00020000961,ENSOARG00020015175,ENSOARG00020014106,ENSOARG00020011356,ENSOARG00020015887,ENSOARG00020019973,ENSOARG00020019410,ENSOARG00020025720,ENSOARG00020002633,ENSOARG00020005717,ENSOARG00020000815,ENSOARG00020007510,ENSOARG00020018024,ENSOARG00020008060,…
GO:0007264	small GTPase mediated signal transduction	biological_process	3.5051e-06	0.00015651	163	6539	315	18327	ENSOARG00020003837,ENSOARG00020015716,ENSOARG00020000143,ENSOARG00020021160,ENSOARG00020022327,ENSOARG00020019437,ENSOARG00020015244,ENSOARG00020008140,ENSOARG00020012495,ENSOARG00020020048,ENSOARG00020009501,ENSOARG00020019750,ENSOARG00020017583,ENSOARG00020021956,ENSOARG00020023238,ENSOARG00020025472,ENSOARG00020011589,ENSOARG00020021860,ENSOARG00020007287,ENSOARG00020024786,ENSOARG00020006393,…
GO:1903050	regulation of proteolysis involved in cellular protein catabolic process	biological_process	3.656e-06	0.00016286	94	6539	172	18327	ENSOARG00020020261,ENSOARG00020020165,ENSOARG00020011597,ENSOARG00020008853,ENSOARG00020022660,ENSOARG00020024256,ENSOARG00020001194,ENSOARG00020008740,ENSOARG00020006422,ENSOARG00020003359,ENSOARG00020023279,ENSOARG00020025628,ENSOARG00020020349,ENSOARG00020012478,ENSOARG00020024591,ENSOARG00020017387,ENSOARG00020009137,ENSOARG00020013455,ENSOARG00020004569,ENSOARG00020023978,ENSOARG00020020234,…
GO:0045732	positive regulation of protein catabolic process	biological_process	3.669e-06	0.00016306	80	6539	140	18327	ENSOARG00020013035,ENSOARG00020003507,ENSOARG00020024945,ENSOARG00020023813,ENSOARG00020017939,ENSOARG00020024169,ENSOARG00020010393,ENSOARG00020015236,ENSOARG00020012642,ENSOARG00020016775,ENSOARG00020003714,ENSOARG00020003434,ENSOARG00020012073,ENSOARG00020016121,ENSOARG00020014930,ENSOARG00020007240,ENSOARG00020008860,ENSOARG00020009902,ENSOARG00020004926,ENSOARG00020004062,ENSOARG00020011172,…
GO:0006417	regulation of translation	biological_process	3.7353e-06	0.00016562	104	6539	193	18327	ENSOARG00020018838,ENSOARG00020005811,ENSOARG00020003615,ENSOARG00020006183,ENSOARG00020019779,ENSOARG00020008654,ENSOARG00020023911,ENSOARG00020019441,ENSOARG00020020376,ENSOARG00020014673,ENSOARG00020009782,ENSOARG00020011342,ENSOARG00020020286,ENSOARG00020008565,ENSOARG00020023034,ENSOARG00020005389,ENSOARG00020015503,ENSOARG00020004753,ENSOARG00020005160,ENSOARG00020010922,ENSOARG00020004612,…
GO:0031267	small GTPase binding	molecular_function	3.7619e-06	0.00016641	87	6539	148	18327	ENSOARG00020007167,ENSOARG00020002225,ENSOARG00020018796,ENSOARG00020025810,ENSOARG00020004080,ENSOARG00020013992,ENSOARG00020016491,ENSOARG00020017909,ENSOARG00020022032,ENSOARG00020006895,ENSOARG00020021956,ENSOARG00020021631,ENSOARG00020023238,ENSOARG00020012589,ENSOARG00020021365,ENSOARG00020003222,ENSOARG00020001337,ENSOARG00020008132,ENSOARG00020005242,ENSOARG00020024044,ENSOARG00020003335,…
GO:0032787	monocarboxylic acid metabolic process	biological_process	3.8232e-06	0.00016873	178	6539	365	18327	ENSOARG00020026084,ENSOARG00020004123,ENSOARG00020016871,ENSOARG00020023685,ENSOARG00020016773,ENSOARG00020012201,ENSOARG00020020922,ENSOARG00020021170,ENSOARG00020016112,ENSOARG00020004929,ENSOARG00020015231,ENSOARG00020014505,ENSOARG00020011437,ENSOARG00020010449,ENSOARG00020019754,ENSOARG00020022884,ENSOARG00020012462,ENSOARG00020006707,ENSOARG00020020506,ENSOARG00020010253,ENSOARG00020003505,…
GO:0001944	vasculature development	biological_process	4.1146e-06	0.00018116	234	6539	485	18327	ENSOARG00020021571,ENSOARG00020007651,ENSOARG00020014930,ENSOARG00020009532,ENSOARG00020012073,ENSOARG00020002590,ENSOARG00020001939,ENSOARG00020015170,ENSOARG00020018117,ENSOARG00020015618,ENSOARG00020015441,ENSOARG00020021631,ENSOARG00020014945,ENSOARG00020015219,ENSOARG00020022688,ENSOARG00020023336,ENSOARG00020007890,ENSOARG00020008539,ENSOARG00020003583,ENSOARG00020000800,ENSOARG00020008513,…
GO:0046649	lymphocyte activation	biological_process	4.1429e-06	0.00018199	212	6539	447	18327	ENSOARG00020012073,ENSOARG00020018026,ENSOARG00020005893,ENSOARG00020021571,ENSOARG00020015441,ENSOARG00020007240,ENSOARG00020019064,ENSOARG00020022553,ENSOARG00020011150,ENSOARG00020012963,ENSOARG00020013457,ENSOARG00020015219,ENSOARG00020024815,ENSOARG00020008660,ENSOARG00020013575,ENSOARG00020001311,ENSOARG00020025420,ENSOARG00020009650,ENSOARG00020001909,ENSOARG00020016666,ENSOARG00020001579,…
GO:0033157	regulation of intracellular protein transport	biological_process	4.288e-06	0.00018793	90	6539	164	18327	ENSOARG00020019410,ENSOARG00020008178,ENSOARG00020024343,ENSOARG00020021556,ENSOARG00020005085,ENSOARG00020010646,ENSOARG00020001400,ENSOARG00020004563,ENSOARG00020020248,ENSOARG00020020001,ENSOARG00020005387,ENSOARG00020002145,ENSOARG00020007987,ENSOARG00020010090,ENSOARG00020018545,ENSOARG00020005439,ENSOARG00020020960,ENSOARG00020009152,ENSOARG00020023508,ENSOARG00020015716,ENSOARG00020019599,…
GO:0097529	myeloid leukocyte migration	biological_process	4.442e-06	0.00019423	63	6539	111	18327	ENSOARG00020005621,ENSOARG00020004582,ENSOARG00020020121,ENSOARG00020023463,ENSOARG00020008186,ENSOARG00020008435,ENSOARG00020006729,ENSOARG00020022226,ENSOARG00020008481,ENSOARG00020016446,ENSOARG00020020114,ENSOARG00020012079,ENSOARG00020002428,ENSOARG00020024781,ENSOARG00020004495,ENSOARG00020017062,ENSOARG00020025998,ENSOARG00020003919,ENSOARG00020015287,ENSOARG00020014613,ENSOARG00020002886,…
GO:0051169	nuclear transport	biological_process	4.4556e-06	0.00019438	130	6539	247	18327	ENSOARG00020020327,ENSOARG00020010132,ENSOARG00020026287,ENSOARG00020005085,ENSOARG00020006396,ENSOARG00020024343,ENSOARG00020020001,ENSOARG00020003279,ENSOARG00020003127,ENSOARG00020016018,ENSOARG00020021505,ENSOARG00020001711,ENSOARG00020004563,ENSOARG00020008014,ENSOARG00020023422,ENSOARG00020001353,ENSOARG00020005439,ENSOARG00020009273,ENSOARG00020004370,ENSOARG00020007727,ENSOARG00020019599,…
GO:0097367	carbohydrate derivative binding	molecular_function	4.6151e-06	0.00020087	810	6539	1828	18327	ENSOARG00020006664,ENSOARG00020001270,ENSOARG00020000425,ENSOARG00020003479,ENSOARG00020022660,ENSOARG00020008995,ENSOARG00020006812,ENSOARG00020023901,ENSOARG00020003619,ENSOARG00020003417,ENSOARG00020009131,ENSOARG00020024180,ENSOARG00020018318,ENSOARG00020008986,ENSOARG00020015467,ENSOARG00020017980,ENSOARG00020009679,ENSOARG00020014178,ENSOARG00020012888,ENSOARG00020003366,ENSOARG00020010643,…
GO:0031902	late endosome membrane	cellular_component	4.9642e-06	0.00021557	33	6539	49	18327	ENSOARG00020011210,ENSOARG00020004953,ENSOARG00020015175,ENSOARG00020018198,ENSOARG00020005646,ENSOARG00020012288,ENSOARG00020018785,ENSOARG00020022159,ENSOARG00020024569,ENSOARG00020009324,ENSOARG00020013047,ENSOARG00020016969,ENSOARG00020017746,ENSOARG00020014885,ENSOARG00020000815,ENSOARG00020022844,ENSOARG00020026237,ENSOARG00020005753,ENSOARG00020016775,ENSOARG00020003792,ENSOARG00020015838,…
GO:0010951	negative regulation of endopeptidase activity	biological_process	5.2607e-06	0.00022793	46	6539	77	18327	ENSOARG00020012457,ENSOARG00020019410,ENSOARG00020001049,ENSOARG00020022853,ENSOARG00020012050,ENSOARG00020011470,ENSOARG00020022711,ENSOARG00020005114,ENSOARG00020014412,ENSOARG00020009324,ENSOARG00020017879,ENSOARG00020021657,ENSOARG00020020001,ENSOARG00020016195,ENSOARG00020008733,ENSOARG00020004123,ENSOARG00020021024,ENSOARG00020020922,ENSOARG00020014613,ENSOARG00020014807,ENSOARG00020002084,…
GO:0006511	ubiquitin-dependent protein catabolic process	biological_process	5.3372e-06	0.00023072	203	6539	419	18327	ENSOARG00020014397,ENSOARG00020014199,ENSOARG00020021096,ENSOARG00020015733,ENSOARG00020014058,ENSOARG00020015865,ENSOARG00020010821,ENSOARG00020026213,ENSOARG00020006992,ENSOARG00020024810,ENSOARG00020010360,ENSOARG00020019437,ENSOARG00020014395,ENSOARG00020002145,ENSOARG00020020295,ENSOARG00020019169,ENSOARG00020020204,ENSOARG00020013318,ENSOARG00020021659,ENSOARG00020010646,ENSOARG00020022844,…
GO:0071453	cellular response to oxygen levels	biological_process	5.4284e-06	0.00023384	51	6539	83	18327	ENSOARG00020010728,ENSOARG00020023918,ENSOARG00020019203,ENSOARG00020017465,ENSOARG00020001116,ENSOARG00020023453,ENSOARG00020003202,ENSOARG00020025166,ENSOARG00020009551,ENSOARG00020016769,ENSOARG00020007741,ENSOARG00020022126,ENSOARG00020016018,ENSOARG00020004101,ENSOARG00020011954,ENSOARG00020009080,ENSOARG00020004144,ENSOARG00020021248,ENSOARG00020025688,ENSOARG00020011056,ENSOARG00020008595,…
GO:0098791	Golgi subcompartment	cellular_component	5.434e-06	0.00023384	90	6539	163	18327	ENSOARG00020010185,ENSOARG00020010870,ENSOARG00020017071,ENSOARG00020010565,ENSOARG00020008084,ENSOARG00020006764,ENSOARG00020021042,ENSOARG00020024778,ENSOARG00020025341,ENSOARG00020019460,ENSOARG00020026237,ENSOARG00020025489,ENSOARG00020025733,ENSOARG00020023982,ENSOARG00020004348,ENSOARG00020005921,ENSOARG00020018024,ENSOARG00020011962,ENSOARG00020013169,ENSOARG00020014579,ENSOARG00020020434,…
GO:0046879	hormone secretion	biological_process	5.6071e-06	0.00024074	96	6539	183	18327	ENSOARG00020017640,ENSOARG00020004562,ENSOARG00020021004,ENSOARG00020023463,ENSOARG00020004250,ENSOARG00020021660,ENSOARG00020023378,ENSOARG00020016034,ENSOARG00020025481,ENSOARG00020008084,ENSOARG00020016663,ENSOARG00020006870,ENSOARG00020008181,ENSOARG00020002918,ENSOARG00020007821,ENSOARG00020009743,ENSOARG00020012026,ENSOARG00020018024,ENSOARG00020002154,ENSOARG00020021468,ENSOARG00020006422,…
GO:0006839	mitochondrial transport	biological_process	5.6477e-06	0.00024193	68	6539	129	18327	ENSOARG00020025141,ENSOARG00020004275,ENSOARG00020021466,ENSOARG00020012664,ENSOARG00020011479,ENSOARG00020020114,ENSOARG00020018253,ENSOARG00020002792,ENSOARG00020011954,ENSOARG00020025762,ENSOARG00020014234,ENSOARG00020004769,ENSOARG00020005757,ENSOARG00020012680,ENSOARG00020007741,ENSOARG00020021619,ENSOARG00020019551,ENSOARG00020025962,ENSOARG00020026220,ENSOARG00020006819,ENSOARG00020010128,…
GO:1901652	response to peptide	biological_process	6.0398e-06	0.00025815	110	6539	203	18327	ENSOARG00020005590,ENSOARG00020005389,ENSOARG00020011584,ENSOARG00020019949,ENSOARG00020008066,ENSOARG00020008986,ENSOARG00020016735,ENSOARG00020002701,ENSOARG00020018009,ENSOARG00020009407,ENSOARG00020013114,ENSOARG00020026025,ENSOARG00020026238,ENSOARG00020010537,ENSOARG00020025944,ENSOARG00020022840,ENSOARG00020015730,ENSOARG00020023518,ENSOARG00020024860,ENSOARG00020003615,ENSOARG00020004041,…
GO:0097581	lamellipodium organization	biological_process	6.069e-06	0.00025824	40	6539	58	18327	ENSOARG00020012381,ENSOARG00020005621,ENSOARG00020020404,ENSOARG00020006003,ENSOARG00020008510,ENSOARG00020000701,ENSOARG00020010038,ENSOARG00020025973,ENSOARG00020007347,ENSOARG00020024781,ENSOARG00020002428,ENSOARG00020015545,ENSOARG00020015287,ENSOARG00020005989,ENSOARG00020021160,ENSOARG00020016433,ENSOARG00020010142,ENSOARG00020000577,ENSOARG00020023541,ENSOARG00020017465,ENSOARG00020006922,…
GO:0007159	leukocyte cell-cell adhesion	biological_process	6.0691e-06	0.00025824	165	6539	338	18327	ENSOARG00020002051,ENSOARG00020022923,ENSOARG00020000577,ENSOARG00020010312,ENSOARG00020007741,ENSOARG00020019777,ENSOARG00020011582,ENSOARG00020023963,ENSOARG00020019990,ENSOARG00020022083,ENSOARG00020025706,ENSOARG00020012612,ENSOARG00020007660,ENSOARG00020004495,ENSOARG00020000058,ENSOARG00020005439,ENSOARG00020015545,ENSOARG00020024353,ENSOARG00020016394,ENSOARG00020019295,ENSOARG00020005983,…
GO:2000026	regulation of multicellular organismal development	biological_process	6.1874e-06	0.00026268	568	6539	1299	18327	ENSOARG00020022553,ENSOARG00020015170,ENSOARG00020024869,ENSOARG00020003714,ENSOARG00020017682,ENSOARG00020013457,ENSOARG00020024252,ENSOARG00020010135,ENSOARG00020001311,ENSOARG00020003583,ENSOARG00020008513,ENSOARG00020013743,ENSOARG00020007862,ENSOARG00020020291,ENSOARG00020005782,ENSOARG00020021903,ENSOARG00020008140,ENSOARG00020025959,ENSOARG00020011490,ENSOARG00020013852,ENSOARG00020007381,…
GO:1903008	organelle disassembly	biological_process	6.3019e-06	0.00026695	39	6539	58	18327	ENSOARG00020014234,ENSOARG00020019665,ENSOARG00020014233,ENSOARG00020010587,ENSOARG00020004690,ENSOARG00020025489,ENSOARG00020001084,ENSOARG00020021066,ENSOARG00020014964,ENSOARG00020000465,ENSOARG00020025688,ENSOARG00020009152,ENSOARG00020011056,ENSOARG00020004449,ENSOARG00020020349,ENSOARG00020024624,ENSOARG00020000969,ENSOARG00020019522,ENSOARG00020026238,ENSOARG00020012058,ENSOARG00020013575,…
GO:0048872	homeostasis of number of cells	biological_process	6.7039e-06	0.00028334	110	6539	208	18327	ENSOARG00020001654,ENSOARG00020010293,ENSOARG00020000156,ENSOARG00020020842,ENSOARG00020019292,ENSOARG00020010312,ENSOARG00020017915,ENSOARG00020015852,ENSOARG00020020382,ENSOARG00020019777,ENSOARG00020009551,ENSOARG00020014219,ENSOARG00020022083,ENSOARG00020023915,ENSOARG00020018323,ENSOARG00020011138,ENSOARG00020008481,ENSOARG00020000465,ENSOARG00020005535,ENSOARG00020014712,ENSOARG00020026205,…
GO:0030097	hemopoiesis	biological_process	7.1631e-06	0.00030207	261	6539	562	18327	ENSOARG00020005807,ENSOARG00020017957,ENSOARG00020021009,ENSOARG00020002879,ENSOARG00020003371,ENSOARG00020012185,ENSOARG00020025493,ENSOARG00020025342,ENSOARG00020003906,ENSOARG00020009790,ENSOARG00020005935,ENSOARG00020001975,ENSOARG00020015343,ENSOARG00020011023,ENSOARG00020011609,ENSOARG00020023226,ENSOARG00020019275,ENSOARG00020017744,ENSOARG00020006205,ENSOARG00020011128,ENSOARG00020023605,…
GO:0009611	response to wounding	biological_process	7.2268e-06	0.00030409	240	6539	510	18327	ENSOARG00020002004,ENSOARG00020005559,ENSOARG00020013313,ENSOARG00020001111,ENSOARG00020009468,ENSOARG00020014374,ENSOARG00020004895,ENSOARG00020018009,ENSOARG00020010039,ENSOARG00020023452,ENSOARG00020022725,ENSOARG00020018788,ENSOARG00020004476,ENSOARG00020010490,ENSOARG00020019664,ENSOARG00020014574,ENSOARG00020025914,ENSOARG00020021611,ENSOARG00020020955,ENSOARG00020000956,ENSOARG00020018838,…
GO:0045935	positive regulation of nucleobase-containing compound metabolic process	biological_process	7.3022e-06	0.00030658	596	6539	1368	18327	ENSOARG00020005559,ENSOARG00020022725,ENSOARG00020018788,ENSOARG00020025914,ENSOARG00020004406,ENSOARG00020004041,ENSOARG00020025634,ENSOARG00020008195,ENSOARG00020024118,ENSOARG00020019090,ENSOARG00020023763,ENSOARG00020024398,ENSOARG00020011349,ENSOARG00020005321,ENSOARG00020023878,ENSOARG00020006711,ENSOARG00020021837,ENSOARG00020008811,ENSOARG00020020740,ENSOARG00020004785,ENSOARG00020010329,…
GO:0009119	ribonucleoside metabolic process	biological_process	7.4527e-06	0.00031221	141	6539	297	18327	ENSOARG00020010985,ENSOARG00020000996,ENSOARG00020013466,ENSOARG00020023549,ENSOARG00020021088,ENSOARG00020010248,ENSOARG00020010128,ENSOARG00020012963,ENSOARG00020005254,ENSOARG00020019804,ENSOARG00020003583,ENSOARG00020009650,ENSOARG00020001873,ENSOARG00020018574,ENSOARG00020023447,ENSOARG00020002234,ENSOARG00020013916,ENSOARG00020015624,ENSOARG00020020030,ENSOARG00020011056,ENSOARG00020011001,…
GO:0022411	cellular component disassembly	biological_process	7.827e-06	0.00032717	110	6539	210	18327	ENSOARG00020002936,ENSOARG00020009481,ENSOARG00020009546,ENSOARG00020026238,ENSOARG00020017034,ENSOARG00020012824,ENSOARG00020015376,ENSOARG00020000969,ENSOARG00020013556,ENSOARG00020018881,ENSOARG00020005874,ENSOARG00020023536,ENSOARG00020019664,ENSOARG00020023093,ENSOARG00020002264,ENSOARG00020006183,ENSOARG00020007860,ENSOARG00020001751,ENSOARG00020010335,ENSOARG00020020229,ENSOARG00020023911,…
GO:0060429	epithelium development	biological_process	7.9852e-06	0.00033304	360	6539	798	18327	ENSOARG00020001578,ENSOARG00020008646,ENSOARG00020024024,ENSOARG00020008714,ENSOARG00020003615,ENSOARG00020003519,ENSOARG00020003043,ENSOARG00020003290,ENSOARG00020009765,ENSOARG00020000804,ENSOARG00020001959,ENSOARG00020011759,ENSOARG00020008867,ENSOARG00020014506,ENSOARG00020008589,ENSOARG00020007935,ENSOARG00020001933,ENSOARG00020010870,ENSOARG00020001570,ENSOARG00020007155,ENSOARG00020025185,…
GO:0043542	endothelial cell migration	biological_process	8.0821e-06	0.00033635	85	6539	152	18327	ENSOARG00020013680,ENSOARG00020004895,ENSOARG00020012006,ENSOARG00020013699,ENSOARG00020009468,ENSOARG00020024590,ENSOARG00020023137,ENSOARG00020011707,ENSOARG00020002745,ENSOARG00020003240,ENSOARG00020024899,ENSOARG00020025015,ENSOARG00020005649,ENSOARG00020006453,ENSOARG00020006563,ENSOARG00020021552,ENSOARG00020008041,ENSOARG00020009720,ENSOARG00020008130,ENSOARG00020010271,ENSOARG00020015157,…
GO:0016570	histone modification	biological_process	8.3009e-06	0.0003447	168	6539	330	18327	ENSOARG00020018623,ENSOARG00020022476,ENSOARG00020000211,ENSOARG00020009554,ENSOARG00020019014,ENSOARG00020021051,ENSOARG00020009648,ENSOARG00020012242,ENSOARG00020012642,ENSOARG00020023590,ENSOARG00020025493,ENSOARG00020017904,ENSOARG00020010003,ENSOARG00020017720,ENSOARG00020020495,ENSOARG00020016897,ENSOARG00020022344,ENSOARG00020025105,ENSOARG00020011224,ENSOARG00020023605,ENSOARG00020011609,…
GO:2000116	regulation of cysteine-type endopeptidase activity	biological_process	8.5384e-06	0.00035378	75	6539	137	18327	ENSOARG00020017879,ENSOARG00020009324,ENSOARG00020007364,ENSOARG00020019735,ENSOARG00020021468,ENSOARG00020007239,ENSOARG00020001049,ENSOARG00020025166,ENSOARG00020005758,ENSOARG00020017500,ENSOARG00020023530,ENSOARG00020025124,ENSOARG00020020121,ENSOARG00020008299,ENSOARG00020011843,ENSOARG00020014807,ENSOARG00020008595,ENSOARG00020001570,ENSOARG00020008733,ENSOARG00020021024,ENSOARG00020024624,…
GO:0016363	nuclear matrix	cellular_component	8.6239e-06	0.00035655	37	6539	53	18327	ENSOARG00020009648,ENSOARG00020013599,ENSOARG00020001531,ENSOARG00020012822,ENSOARG00020006417,ENSOARG00020007862,ENSOARG00020021656,ENSOARG00020019054,ENSOARG00020022553,ENSOARG00020023605,ENSOARG00020011609,ENSOARG00020004518,ENSOARG00020025235,ENSOARG00020022992,ENSOARG00020024461,ENSOARG00020021139,ENSOARG00020022598,ENSOARG00020012932,ENSOARG00020020416,ENSOARG00020012813,ENSOARG00020006033,…
GO:0015630	microtubule cytoskeleton	cellular_component	8.9895e-06	0.00037086	398	6539	868	18327	ENSOARG00020022344,ENSOARG00020021507,ENSOARG00020004331,ENSOARG00020005927,ENSOARG00020003813,ENSOARG00020000404,ENSOARG00020017396,ENSOARG00020011765,ENSOARG00020008852,ENSOARG00020020096,ENSOARG00020016810,ENSOARG00020007182,ENSOARG00020020911,ENSOARG00020013906,ENSOARG00020016072,ENSOARG00020001810,ENSOARG00020011253,ENSOARG00020008373,ENSOARG00020000211,ENSOARG00020011819,ENSOARG00020016740,…
GO:0050865	regulation of cell activation	biological_process	9.1498e-06	0.00037665	172	6539	356	18327	ENSOARG00020022083,ENSOARG00020019990,ENSOARG00020007727,ENSOARG00020023963,ENSOARG00020011356,ENSOARG00020015079,ENSOARG00020012612,ENSOARG00020005439,ENSOARG00020001168,ENSOARG00020019295,ENSOARG00020005983,ENSOARG00020016112,ENSOARG00020023148,ENSOARG00020024353,ENSOARG00020015545,ENSOARG00020005403,ENSOARG00020002051,ENSOARG00020000577,ENSOARG00020020117,ENSOARG00020007741,ENSOARG00020011582,…
GO:0042594	response to starvation	biological_process	9.2827e-06	0.00038129	128	6539	248	18327	ENSOARG00020021170,ENSOARG00020026084,ENSOARG00020004370,ENSOARG00020013960,ENSOARG00020009492,ENSOARG00020023675,ENSOARG00020000465,ENSOARG00020000781,ENSOARG00020000961,ENSOARG00020023609,ENSOARG00020000318,ENSOARG00020020327,ENSOARG00020016876,ENSOARG00020010449,ENSOARG00020010312,ENSOARG00020025220,ENSOARG00020012117,ENSOARG00020015005,ENSOARG00020008470,ENSOARG00020014234,ENSOARG00020000891,…
GO:0016574	histone ubiquitination	biological_process	9.3206e-06	0.00038202	28	6539	37	18327	ENSOARG00020022616,ENSOARG00020022351,ENSOARG00020012642,ENSOARG00020025700,ENSOARG00020020001,ENSOARG00020015351,ENSOARG00020010497,ENSOARG00020002897,ENSOARG00020018623,ENSOARG00020007889,ENSOARG00020016698,ENSOARG00020021896,ENSOARG00020024353,ENSOARG00020024649,ENSOARG00020001792,ENSOARG00020010217,ENSOARG00020007609,ENSOARG00020020960,ENSOARG00020011649,ENSOARG00020015161,ENSOARG00020016053,…
GO:1901135	carbohydrate derivative metabolic process	biological_process	9.8475e-06	0.00040275	359	6539	819	18327	ENSOARG00020018326,ENSOARG00020010276,ENSOARG00020004685,ENSOARG00020008629,ENSOARG00020017386,ENSOARG00020003725,ENSOARG00020010804,ENSOARG00020026191,ENSOARG00020015447,ENSOARG00020009097,ENSOARG00020013563,ENSOARG00020000145,ENSOARG00020013044,ENSOARG00020013445,ENSOARG00020016078,ENSOARG00020009720,ENSOARG00020009309,ENSOARG00020022870,ENSOARG00020013246,ENSOARG00020025015,ENSOARG00020001628,…
GO:0018209	peptidyl-serine modification	biological_process	9.9111e-06	0.00040448	106	6539	197	18327	ENSOARG00020022660,ENSOARG00020019735,ENSOARG00020007364,ENSOARG00020008862,ENSOARG00020010030,ENSOARG00020001194,ENSOARG00020023453,ENSOARG00020001049,ENSOARG00020005083,ENSOARG00020006711,ENSOARG00020016587,ENSOARG00020007611,ENSOARG00020012026,ENSOARG00020015210,ENSOARG00020011392,ENSOARG00020017062,ENSOARG00020010704,ENSOARG00020023205,ENSOARG00020024064,ENSOARG00020013943,ENSOARG00020004872,…
GO:0034399	nuclear periphery	cellular_component	1.0096e-05	0.00041112	43	6539	64	18327	ENSOARG00020026262,ENSOARG00020016627,ENSOARG00020009688,ENSOARG00020010557,ENSOARG00020015423,ENSOARG00020003667,ENSOARG00020004416,ENSOARG00020020238,ENSOARG00020016018,ENSOARG00020015704,ENSOARG00020013943,ENSOARG00020004659,ENSOARG00020026094,ENSOARG00020022113,ENSOARG00020005120,ENSOARG00020017449,ENSOARG00020009920,ENSOARG00020012828,ENSOARG00020003268,ENSOARG00020024655,ENSOARG00020009648,…
GO:1990542	mitochondrial transmembrane transport	biological_process	1.0503e-05	0.00042679	32	6539	52	18327	ENSOARG00020004769,ENSOARG00020005757,ENSOARG00020012680,ENSOARG00020007740,ENSOARG00020014234,ENSOARG00020004972,ENSOARG00020025962,ENSOARG00020019398,ENSOARG00020015444,ENSOARG00020011046,ENSOARG00020012008,ENSOARG00020011479,ENSOARG00020012664,ENSOARG00020021466,ENSOARG00020004275,ENSOARG00020020114,ENSOARG00020018253,ENSOARG00020018881,ENSOARG00020005551,ENSOARG00020010778,ENSOARG00020014186,…
GO:0002520	immune system development	biological_process	1.0539e-05	0.00042736	292	6539	638	18327	ENSOARG00020014412,ENSOARG00020020117,ENSOARG00020019292,ENSOARG00020010312,ENSOARG00020007741,ENSOARG00020011582,ENSOARG00020007727,ENSOARG00020016128,ENSOARG00020014219,ENSOARG00020006413,ENSOARG00020012612,ENSOARG00020000465,ENSOARG00020008481,ENSOARG00020015079,ENSOARG00020004123,ENSOARG00020008260,ENSOARG00020005439,ENSOARG00020024353,ENSOARG00020000213,ENSOARG00020010739,ENSOARG00020003371,…
GO:0051222	positive regulation of protein transport	biological_process	1.0853e-05	0.00043916	92	6539	168	18327	ENSOARG00020013831,ENSOARG00020021660,ENSOARG00020016663,ENSOARG00020008181,ENSOARG00020022218,ENSOARG00020016034,ENSOARG00020024624,ENSOARG00020020349,ENSOARG00020021004,ENSOARG00020008230,ENSOARG00020026237,ENSOARG00020010048,ENSOARG00020001194,ENSOARG00020003454,ENSOARG00020001084,ENSOARG00020007821,ENSOARG00020002918,ENSOARG00020003547,ENSOARG00020012026,ENSOARG00020012208,ENSOARG00020013919,…
GO:0061136	regulation of proteasomal protein catabolic process	biological_process	1.0899e-05	0.00044007	84	6539	154	18327	ENSOARG00020021585,ENSOARG00020009834,ENSOARG00020024118,ENSOARG00020020635,ENSOARG00020004771,ENSOARG00020005933,ENSOARG00020025146,ENSOARG00020008825,ENSOARG00020013528,ENSOARG00020013515,ENSOARG00020014368,ENSOARG00020015341,ENSOARG00020003376,ENSOARG00020005570,ENSOARG00020003593,ENSOARG00020000956,ENSOARG00020008646,ENSOARG00020025628,ENSOARG00020023279,ENSOARG00020001194,ENSOARG00020024256,…
GO:1901657	glycosyl compound metabolic process	biological_process	1.1084e-05	0.00044659	151	6539	322	18327	ENSOARG00020017396,ENSOARG00020011609,ENSOARG00020018780,ENSOARG00020005105,ENSOARG00020007523,ENSOARG00020010127,ENSOARG00020013894,ENSOARG00020011740,ENSOARG00020001247,ENSOARG00020008287,ENSOARG00020002927,ENSOARG00020019899,ENSOARG00020008962,ENSOARG00020023960,ENSOARG00020003625,ENSOARG00020012046,ENSOARG00020016773,ENSOARG00020012190,ENSOARG00020012201,ENSOARG00020000058,ENSOARG00020018253,…
GO:0031589	cell-substrate adhesion	biological_process	1.1145e-05	0.0004481	124	6539	232	18327	ENSOARG00020007059,ENSOARG00020001472,ENSOARG00020017465,ENSOARG00020008497,ENSOARG00020018696,ENSOARG00020019777,ENSOARG00020012236,ENSOARG00020009598,ENSOARG00020008178,ENSOARG00020024127,ENSOARG00020020684,ENSOARG00020000577,ENSOARG00020014395,ENSOARG00020004232,ENSOARG00020008158,ENSOARG00020002145,ENSOARG00020023929,ENSOARG00020012866,ENSOARG00020008433,ENSOARG00020017235,ENSOARG00020004343,…
GO:0006446	regulation of translational initiation	biological_process	1.1268e-05	0.00045208	28	6539	39	18327	ENSOARG00020002042,ENSOARG00020022277,ENSOARG00020008565,ENSOARG00020025799,ENSOARG00020020286,ENSOARG00020001711,ENSOARG00020002378,ENSOARG00020017875,ENSOARG00020013114,ENSOARG00020014062,ENSOARG00020003022,ENSOARG00020016121,ENSOARG00020004970,ENSOARG00020014840,ENSOARG00020015545,ENSOARG00020012389,ENSOARG00020005747,ENSOARG00020010822,ENSOARG00020000964,ENSOARG00020001187,ENSOARG00020021667,…
GO:0010817	regulation of hormone levels	biological_process	1.1305e-05	0.00045262	145	6539	296	18327	ENSOARG00020011859,ENSOARG00020006146,ENSOARG00020024091,ENSOARG00020014671,ENSOARG00020022045,ENSOARG00020001505,ENSOARG00020010458,ENSOARG00020012283,ENSOARG00020025810,ENSOARG00020023825,ENSOARG00020000332,ENSOARG00020019275,ENSOARG00020016121,ENSOARG00020008572,ENSOARG00020023275,ENSOARG00020003107,ENSOARG00020016630,ENSOARG00020016511,ENSOARG00020020001,ENSOARG00020016055,ENSOARG00020022281,…
GO:0051052	regulation of DNA metabolic process	biological_process	1.139e-05	0.00045505	144	6539	276	18327	ENSOARG00020022420,ENSOARG00020010704,ENSOARG00020011296,ENSOARG00020026341,ENSOARG00020024649,ENSOARG00020025185,ENSOARG00020001933,ENSOARG00020006821,ENSOARG00020025664,ENSOARG00020025973,ENSOARG00020011293,ENSOARG00020011724,ENSOARG00020005083,ENSOARG00020008923,ENSOARG00020017297,ENSOARG00020009086,ENSOARG00020018561,ENSOARG00020017711,ENSOARG00020006183,ENSOARG00020024372,ENSOARG00020014983,…
GO:0097191	extrinsic apoptotic signaling pathway	biological_process	1.1481e-05	0.00045771	81	6539	149	18327	ENSOARG00020014613,ENSOARG00020008595,ENSOARG00020006961,ENSOARG00020013831,ENSOARG00020003624,ENSOARG00020011392,ENSOARG00020024012,ENSOARG00020008733,ENSOARG00020016663,ENSOARG00020021024,ENSOARG00020017500,ENSOARG00020008230,ENSOARG00020024726,ENSOARG00020003991,ENSOARG00020002410,ENSOARG00020016474,ENSOARG00020019735,ENSOARG00020006711,ENSOARG00020025166,ENSOARG00020023642,ENSOARG00020023492,…
GO:0006898	receptor-mediated endocytosis	biological_process	1.1516e-05	0.00045815	73	6539	128	18327	ENSOARG00020007651,ENSOARG00020017612,ENSOARG00020004714,ENSOARG00020007240,ENSOARG00020001939,ENSOARG00020008541,ENSOARG00020002333,ENSOARG00020004707,ENSOARG00020014985,ENSOARG00020010601,ENSOARG00020000129,ENSOARG00020024786,ENSOARG00020010527,ENSOARG00020015343,ENSOARG00020026043,ENSOARG00020006332,ENSOARG00020006416,ENSOARG00020006010,ENSOARG00020024482,ENSOARG00020002440,ENSOARG00020023422,…
GO:0031032	actomyosin structure organization	biological_process	1.1797e-05	0.00046836	71	6539	120	18327	ENSOARG00020014082,ENSOARG00020012866,ENSOARG00020023860,ENSOARG00020020624,ENSOARG00020007271,ENSOARG00020019777,ENSOARG00020018696,ENSOARG00020024127,ENSOARG00020015778,ENSOARG00020015079,ENSOARG00020023151,ENSOARG00020008510,ENSOARG00020011152,ENSOARG00020019437,ENSOARG00020021160,ENSOARG00020003092,ENSOARG00020015270,ENSOARG00020022223,ENSOARG00020023328,ENSOARG00020008466,ENSOARG00020019747,…
GO:0048534	hematopoietic or lymphoid organ development	biological_process	1.3071e-05	0.00051786	274	6539	597	18327	ENSOARG00020019295,ENSOARG00020021248,ENSOARG00020017838,ENSOARG00020024656,ENSOARG00020025706,ENSOARG00020014063,ENSOARG00020021075,ENSOARG00020019990,ENSOARG00020019777,ENSOARG00020020382,ENSOARG00020002274,ENSOARG00020022164,ENSOARG00020022923,ENSOARG00020020842,ENSOARG00020015005,ENSOARG00020020854,ENSOARG00020002051,ENSOARG00020000891,ENSOARG00020022280,ENSOARG00020016121,ENSOARG00020006830,…
GO:0001775	cell activation	biological_process	1.3247e-05	0.00052373	282	6539	619	18327	ENSOARG00020003296,ENSOARG00020006894,ENSOARG00020023096,ENSOARG00020005016,ENSOARG00020019465,ENSOARG00020006422,ENSOARG00020009195,ENSOARG00020016143,ENSOARG00020026180,ENSOARG00020006825,ENSOARG00020022075,ENSOARG00020023298,ENSOARG00020014834,ENSOARG00020016663,ENSOARG00020005943,ENSOARG00020016034,ENSOARG00020001933,ENSOARG00020013831,ENSOARG00020021660,ENSOARG00020006407,ENSOARG00020002903,…
GO:0006890	retrograde vesicle-mediated transport, Golgi to ER	biological_process	1.3523e-05	0.00053353	20	6539	26	18327	ENSOARG00020024753,ENSOARG00020013169,ENSOARG00020009181,ENSOARG00020001190,ENSOARG00020013960,ENSOARG00020013231,ENSOARG00020017072,ENSOARG00020001435,ENSOARG00020020229,ENSOARG00020007017,ENSOARG00020012615,ENSOARG00020002517,ENSOARG00020021377,ENSOARG00020023982,ENSOARG00020025489,ENSOARG00020017012,ENSOARG00020019520,ENSOARG00020021129,ENSOARG00020004762,ENSOARG00020006875
GO:0030139	endocytic vesicle	cellular_component	1.3921e-05	0.00054788	60	6539	103	18327	ENSOARG00020020668,ENSOARG00020001688,ENSOARG00020014930,ENSOARG00020016704,ENSOARG00020000234,ENSOARG00020024562,ENSOARG00020010527,ENSOARG00020015420,ENSOARG00020011349,ENSOARG00020005927,ENSOARG00020000129,ENSOARG00020010601,ENSOARG00020005753,ENSOARG00020024899,ENSOARG00020016775,ENSOARG00020004707,ENSOARG00020025498,ENSOARG00020014985,ENSOARG00020021365,ENSOARG00020008761,ENSOARG00020026223,…
GO:0005684	U2-type spliceosomal complex	cellular_component	1.3945e-05	0.00054788	40	6539	62	18327	ENSOARG00020005228,ENSOARG00020011522,ENSOARG00020024082,ENSOARG00020022153,ENSOARG00020009283,ENSOARG00020010495,ENSOARG00020003439,ENSOARG00020015199,ENSOARG00020021185,ENSOARG00020024712,ENSOARG00020017211,ENSOARG00020005120,ENSOARG00020015953,ENSOARG00020024617,ENSOARG00020022030,ENSOARG00020013787,ENSOARG00020003543,ENSOARG00020012709,ENSOARG00020007183,ENSOARG00020013261,ENSOARG00020008421,…
GO:1903039	positive regulation of leukocyte cell-cell adhesion	biological_process	1.4548e-05	0.00057039	72	6539	131	18327	ENSOARG00020013457,ENSOARG00020012963,ENSOARG00020001838,ENSOARG00020008588,ENSOARG00020019064,ENSOARG00020007240,ENSOARG00020021009,ENSOARG00020011859,ENSOARG00020002694,ENSOARG00020007862,ENSOARG00020001886,ENSOARG00020008197,ENSOARG00020024815,ENSOARG00020025493,ENSOARG00020025420,ENSOARG00020009650,ENSOARG00020021817,ENSOARG00020024527,ENSOARG00020007660,ENSOARG00020011138,ENSOARG00020011892,…
GO:0009968	negative regulation of signal transduction	biological_process	1.4833e-05	0.00058037	367	6539	812	18327	ENSOARG00020025762,ENSOARG00020010392,ENSOARG00020023929,ENSOARG00020020819,ENSOARG00020001319,ENSOARG00020016018,ENSOARG00020008178,ENSOARG00020005144,ENSOARG00020019886,ENSOARG00020017465,ENSOARG00020026220,ENSOARG00020007032,ENSOARG00020019599,ENSOARG00020008391,ENSOARG00020023963,ENSOARG00020014106,ENSOARG00020017117,ENSOARG00020004893,ENSOARG00020014063,ENSOARG00020022543,ENSOARG00020023612,…
GO:0019904	protein domain specific binding	molecular_function	1.5297e-05	0.00059705	185	6539	378	18327	ENSOARG00020025027,ENSOARG00020017642,ENSOARG00020011349,ENSOARG00020000430,ENSOARG00020013253,ENSOARG00020006226,ENSOARG00020023854,ENSOARG00020004052,ENSOARG00020024751,ENSOARG00020024283,ENSOARG00020023988,ENSOARG00020025914,ENSOARG00020020434,ENSOARG00020003593,ENSOARG00020018423,ENSOARG00020005628,ENSOARG00020017221,ENSOARG00020019235,ENSOARG00020008371,ENSOARG00020010945,ENSOARG00020016678,…
GO:0050678	regulation of epithelial cell proliferation	biological_process	1.5322e-05	0.00059705	114	6539	224	18327	ENSOARG00020005989,ENSOARG00020001570,ENSOARG00020010704,ENSOARG00020010870,ENSOARG00020014807,ENSOARG00020009647,ENSOARG00020024142,ENSOARG00020008733,ENSOARG00020015634,ENSOARG00020007646,ENSOARG00020017935,ENSOARG00020008192,ENSOARG00020015087,ENSOARG00020024128,ENSOARG00020008230,ENSOARG00020018761,ENSOARG00020017277,ENSOARG00020019735,ENSOARG00020000978,ENSOARG00020017446,ENSOARG00020005758,…
GO:0010821	regulation of mitochondrion organization	biological_process	1.5353e-05	0.00059705	61	6539	112	18327	ENSOARG00020018561,ENSOARG00020004970,ENSOARG00020019779,ENSOARG00020006206,ENSOARG00020009720,ENSOARG00020011609,ENSOARG00020015403,ENSOARG00020025559,ENSOARG00020010246,ENSOARG00020020229,ENSOARG00020005164,ENSOARG00020026292,ENSOARG00020001008,ENSOARG00020020722,ENSOARG00020009650,ENSOARG00020006591,ENSOARG00020018240,ENSOARG00020001942,ENSOARG00020021403,ENSOARG00020020512,ENSOARG00020022701,…
GO:1903036	positive regulation of response to wounding	biological_process	1.5584e-05	0.00060478	66	6539	118	18327	ENSOARG00020015716,ENSOARG00020007660,ENSOARG00020021120,ENSOARG00020006729,ENSOARG00020005439,ENSOARG00020010050,ENSOARG00020004123,ENSOARG00020025623,ENSOARG00020001168,ENSOARG00020016112,ENSOARG00020011056,ENSOARG00020012866,ENSOARG00020016737,ENSOARG00020004232,ENSOARG00020006588,ENSOARG00020024120,ENSOARG00020020001,ENSOARG00020003202,ENSOARG00020015778,ENSOARG00020006354,ENSOARG00020021631,…
GO:0036293	response to decreased oxygen levels	biological_process	1.562e-05	0.00060495	76	6539	135	18327	ENSOARG00020019804,ENSOARG00020006591,ENSOARG00020021448,ENSOARG00020015961,ENSOARG00020019907,ENSOARG00020005484,ENSOARG00020002345,ENSOARG00020006830,ENSOARG00020023275,ENSOARG00020011609,ENSOARG00020004062,ENSOARG00020017956,ENSOARG00020005094,ENSOARG00020011521,ENSOARG00020005770,ENSOARG00020020009,ENSOARG00020023684,ENSOARG00020010728,ENSOARG00020019203,ENSOARG00020026287,ENSOARG00020017465,…
GO:0001666	response to hypoxia	biological_process	1.5661e-05	0.00060528	75	6539	133	18327	ENSOARG00020019775,ENSOARG00020013161,ENSOARG00020023452,ENSOARG00020022417,ENSOARG00020024218,ENSOARG00020008589,ENSOARG00020010537,ENSOARG00020023988,ENSOARG00020024024,ENSOARG00020003615,ENSOARG00020000956,ENSOARG00020005649,ENSOARG00020019090,ENSOARG00020025920,ENSOARG00020001116,ENSOARG00020025166,ENSOARG00020023453,ENSOARG00020012040,ENSOARG00020016587,ENSOARG00020026476,ENSOARG00020012519,…
GO:0098772	molecular function regulator	molecular_function	1.6091e-05	0.00062066	409	6539	936	18327	ENSOARG00020002561,ENSOARG00020019017,ENSOARG00020001430,ENSOARG00020008867,ENSOARG00020011759,ENSOARG00020018767,ENSOARG00020018023,ENSOARG00020002705,ENSOARG00020015640,ENSOARG00020026135,ENSOARG00020008175,ENSOARG00020007060,ENSOARG00020005590,ENSOARG00020000580,ENSOARG00020009668,ENSOARG00020018228,ENSOARG00020006278,ENSOARG00020021776,ENSOARG00020003519,ENSOARG00020000632,ENSOARG00020015745,…
GO:0051495	positive regulation of cytoskeleton organization	biological_process	1.6124e-05	0.00062067	82	6539	152	18327	ENSOARG00020009257,ENSOARG00020023401,ENSOARG00020025183,ENSOARG00020020917,ENSOARG00020012950,ENSOARG00020009004,ENSOARG00020012073,ENSOARG00020023275,ENSOARG00020022406,ENSOARG00020000868,ENSOARG00020018255,ENSOARG00020007377,ENSOARG00020022983,ENSOARG00020003813,ENSOARG00020001838,ENSOARG00020002932,ENSOARG00020003714,ENSOARG00020015342,ENSOARG00020023297,ENSOARG00020018696,ENSOARG00020017624,…
GO:0098552	side of membrane	cellular_component	1.6231e-05	0.00062352	124	6539	247	18327	ENSOARG00020002726,ENSOARG00020019292,ENSOARG00020011269,ENSOARG00020014906,ENSOARG00020023860,ENSOARG00020022164,ENSOARG00020006588,ENSOARG00020025004,ENSOARG00020012646,ENSOARG00020012866,ENSOARG00020024001,ENSOARG00020000385,ENSOARG00020008497,ENSOARG00020017746,ENSOARG00020008336,ENSOARG00020024794,ENSOARG00020007008,ENSOARG00020004893,ENSOARG00020011138,ENSOARG00020015079,ENSOARG00020010693,…
GO:0034641	cellular nitrogen compound metabolic process	biological_process	1.6306e-05	0.00062513	1954	6539	5045	18327	ENSOARG00020010030,ENSOARG00020021501,ENSOARG00020001194,ENSOARG00020012188,ENSOARG00020015863,ENSOARG00020004972,ENSOARG00020024355,ENSOARG00020021762,ENSOARG00020021837,ENSOARG00020009715,ENSOARG00020026224,ENSOARG00020005553,ENSOARG00020023220,ENSOARG00020016800,ENSOARG00020014150,ENSOARG00020003444,ENSOARG00020024613,ENSOARG00020010329,ENSOARG00020004785,ENSOARG00020005921,ENSOARG00020020380,…
GO:0070925	organelle assembly	biological_process	1.6357e-05	0.00062583	188	6539	386	18327	ENSOARG00020009110,ENSOARG00020000781,ENSOARG00020021443,ENSOARG00020013960,ENSOARG00020015079,ENSOARG00020009492,ENSOARG00020010489,ENSOARG00020026084,ENSOARG00020020869,ENSOARG00020022063,ENSOARG00020018676,ENSOARG00020021248,ENSOARG00020007719,ENSOARG00020005403,ENSOARG00020012273,ENSOARG00020014418,ENSOARG00020017603,ENSOARG00020006142,ENSOARG00020019331,ENSOARG00020002095,ENSOARG00020021505,…
GO:0050870	positive regulation of T cell activation	biological_process	1.6409e-05	0.00062654	69	6539	125	18327	ENSOARG00020016678,ENSOARG00020001923,ENSOARG00020022958,ENSOARG00020022725,ENSOARG00020004895,ENSOARG00020018137,ENSOARG00020017492,ENSOARG00020026472,ENSOARG00020016080,ENSOARG00020001942,ENSOARG00020012438,ENSOARG00020005715,ENSOARG00020001628,ENSOARG00020009646,ENSOARG00020002866,ENSOARG00020000956,ENSOARG00020012703,ENSOARG00020006183,ENSOARG00020000234,ENSOARG00020003296,ENSOARG00020015988,…
GO:0043087	regulation of GTPase activity	biological_process	1.6859e-05	0.00064243	111	6539	203	18327	ENSOARG00020004875,ENSOARG00020004720,ENSOARG00020017864,ENSOARG00020024044,ENSOARG00020009257,ENSOARG00020023401,ENSOARG00020016868,ENSOARG00020008132,ENSOARG00020014448,ENSOARG00020020178,ENSOARG00020001337,ENSOARG00020001525,ENSOARG00020022032,ENSOARG00020024252,ENSOARG00020014603,ENSOARG00020017478,ENSOARG00020014930,ENSOARG00020004714,ENSOARG00020006393,ENSOARG00020022585,ENSOARG00020018796,…
GO:0008047	enzyme activator activity	molecular_function	1.7481e-05	0.00066479	138	6539	274	18327	ENSOARG00020023860,ENSOARG00020026134,ENSOARG00020017978,ENSOARG00020021346,ENSOARG00020020781,ENSOARG00020000471,ENSOARG00020005819,ENSOARG00020003056,ENSOARG00020005448,ENSOARG00020012236,ENSOARG00020023041,ENSOARG00020000095,ENSOARG00020007736,ENSOARG00020003837,ENSOARG00020016866,ENSOARG00020006931,ENSOARG00020022808,ENSOARG00020020197,ENSOARG00020011152,ENSOARG00020019274,ENSOARG00020017864,…
GO:0030855	epithelial cell differentiation	biological_process	1.8009e-05	0.00068353	200	6539	426	18327	ENSOARG00020010193,ENSOARG00020022999,ENSOARG00020002428,ENSOARG00020024142,ENSOARG00020016034,ENSOARG00020007935,ENSOARG00020010870,ENSOARG00020006166,ENSOARG00020014613,ENSOARG00020025942,ENSOARG00020023096,ENSOARG00020024107,ENSOARG00020009083,ENSOARG00020023541,ENSOARG00020008568,ENSOARG00020001173,ENSOARG00020017100,ENSOARG00020016714,ENSOARG00020001447,ENSOARG00020003290,ENSOARG00020009765,…
GO:0030705	cytoskeleton-dependent intracellular transport	biological_process	1.846e-05	0.00069924	50	6539	82	18327	ENSOARG00020002440,ENSOARG00020021359,ENSOARG00020006791,ENSOARG00020011759,ENSOARG00020011260,ENSOARG00020010465,ENSOARG00020001337,ENSOARG00020025765,ENSOARG00020024527,ENSOARG00020006917,ENSOARG00020026043,ENSOARG00020006665,ENSOARG00020009398,ENSOARG00020000430,ENSOARG00020020229,ENSOARG00020022767,ENSOARG00020015219,ENSOARG00020004331,ENSOARG00020017673,ENSOARG00020001190,ENSOARG00020008588,…
GO:0000375	RNA splicing, via transesterification reactions	biological_process	1.9387e-05	0.00072996	104	6539	208	18327	ENSOARG00020011868,ENSOARG00020011522,ENSOARG00020004477,ENSOARG00020024082,ENSOARG00020025950,ENSOARG00020016800,ENSOARG00020010495,ENSOARG00020009283,ENSOARG00020000425,ENSOARG00020000649,ENSOARG00020003439,ENSOARG00020007646,ENSOARG00020024712,ENSOARG00020017211,ENSOARG00020024617,ENSOARG00020022030,ENSOARG00020013653,ENSOARG00020013787,ENSOARG00020020038,ENSOARG00020005749,ENSOARG00020013261,…
GO:0000377	RNA splicing, via transesterification reactions with bulged adenosine as nucleophile	biological_process	1.9387e-05	0.00072996	104	6539	208	18327	ENSOARG00020013599,ENSOARG00020007961,ENSOARG00020009782,ENSOARG00020021866,ENSOARG00020006388,ENSOARG00020008565,ENSOARG00020017627,ENSOARG00020020981,ENSOARG00020023335,ENSOARG00020014119,ENSOARG00020025703,ENSOARG00020025239,ENSOARG00020005608,ENSOARG00020019732,ENSOARG00020017830,ENSOARG00020005064,ENSOARG00020013261,ENSOARG00020020038,ENSOARG00020005749,ENSOARG00020013787,ENSOARG00020025915,…
GO:0000398	mRNA splicing, via spliceosome	biological_process	1.9387e-05	0.00072996	104	6539	208	18327	ENSOARG00020013653,ENSOARG00020022030,ENSOARG00020024617,ENSOARG00020017211,ENSOARG00020024712,ENSOARG00020007646,ENSOARG00020000649,ENSOARG00020003439,ENSOARG00020000425,ENSOARG00020009283,ENSOARG00020010495,ENSOARG00020016800,ENSOARG00020024082,ENSOARG00020025950,ENSOARG00020011522,ENSOARG00020004477,ENSOARG00020011868,ENSOARG00020025915,ENSOARG00020025367,ENSOARG00020004518,ENSOARG00020003734,…
GO:0005769	early endosome	cellular_component	1.9577e-05	0.00073477	90	6539	164	18327	ENSOARG00020007651,ENSOARG00020018495,ENSOARG00020005094,ENSOARG00020010444,ENSOARG00020014985,ENSOARG00020002391,ENSOARG00020000129,ENSOARG00020005927,ENSOARG00020026043,ENSOARG00020005905,ENSOARG00020003184,ENSOARG00020010326,ENSOARG00020012950,ENSOARG00020010465,ENSOARG00020020996,ENSOARG00020011319,ENSOARG00020007023,ENSOARG00020004691,ENSOARG00020017656,ENSOARG00020012314,ENSOARG00020002440,…
GO:1901653	cellular response to peptide	biological_process	1.9592e-05	0.00073477	90	6539	164	18327	ENSOARG00020003615,ENSOARG00020023518,ENSOARG00020004476,ENSOARG00020005948,ENSOARG00020004041,ENSOARG00020025634,ENSOARG00020000956,ENSOARG00020025944,ENSOARG00020022840,ENSOARG00020015730,ENSOARG00020015420,ENSOARG00020011349,ENSOARG00020014736,ENSOARG00020025146,ENSOARG00020011434,ENSOARG00020008986,ENSOARG00020011584,ENSOARG00020019949,ENSOARG00020008066,ENSOARG00020016735,ENSOARG00020005389,…
GO:0030017	sarcomere	cellular_component	2.0253e-05	0.00075805	55	6539	93	18327	ENSOARG00020000211,ENSOARG00020022177,ENSOARG00020024056,ENSOARG00020019907,ENSOARG00020022223,ENSOARG00020024858,ENSOARG00020023328,ENSOARG00020013556,ENSOARG00020021448,ENSOARG00020011801,ENSOARG00020014486,ENSOARG00020000992,ENSOARG00020011271,ENSOARG00020020749,ENSOARG00020025771,ENSOARG00020014210,ENSOARG00020001780,ENSOARG00020026361,ENSOARG00020017975,ENSOARG00020023221,ENSOARG00020005482,…
GO:0010494	cytoplasmic stress granule	cellular_component	2.1075e-05	0.0007873	32	6539	46	18327	ENSOARG00020025199,ENSOARG00020016553,ENSOARG00020010279,ENSOARG00020012273,ENSOARG00020009152,ENSOARG00020017500,ENSOARG00020022253,ENSOARG00020002042,ENSOARG00020012188,ENSOARG00020011413,ENSOARG00020015562,ENSOARG00020018311,ENSOARG00020002569,ENSOARG00020003112,ENSOARG00020003866,ENSOARG00020022766,ENSOARG00020017875,ENSOARG00020015501,ENSOARG00020007167,ENSOARG00020011853,ENSOARG00020019494,…
GO:0051225	spindle assembly	biological_process	2.144e-05	0.00079935	41	6539	62	18327	ENSOARG00020011765,ENSOARG00020013932,ENSOARG00020012532,ENSOARG00020021631,ENSOARG00020004586,ENSOARG00020022344,ENSOARG00020015595,ENSOARG00020017073,ENSOARG00020022992,ENSOARG00020004518,ENSOARG00020024869,ENSOARG00020013074,ENSOARG00020012803,ENSOARG00020020287,ENSOARG00020006411,ENSOARG00020024333,ENSOARG00020011198,ENSOARG00020002422,ENSOARG00020005242,ENSOARG00020008502,ENSOARG00020009110,…
GO:0034470	ncRNA processing	biological_process	2.1538e-05	0.00080141	120	6539	242	18327	ENSOARG00020026205,ENSOARG00020011586,ENSOARG00020008830,ENSOARG00020011982,ENSOARG00020008585,ENSOARG00020003896,ENSOARG00020023868,ENSOARG00020015733,ENSOARG00020001042,ENSOARG00020019671,ENSOARG00020024942,ENSOARG00020006992,ENSOARG00020024077,ENSOARG00020005925,ENSOARG00020020943,ENSOARG00020004873,ENSOARG00020010445,ENSOARG00020015812,ENSOARG00020001663,ENSOARG00020014822,ENSOARG00020025726,…
GO:0032943	mononuclear cell proliferation	biological_process	2.2633e-05	0.00084051	93	6539	178	18327	ENSOARG00020019022,ENSOARG00020002694,ENSOARG00020017957,ENSOARG00020012987,ENSOARG00020007858,ENSOARG00020025420,ENSOARG00020009650,ENSOARG00020025493,ENSOARG00020008197,ENSOARG00020024815,ENSOARG00020001838,ENSOARG00020012963,ENSOARG00020011380,ENSOARG00020019064,ENSOARG00020020779,ENSOARG00020007240,ENSOARG00020015501,ENSOARG00020008588,ENSOARG00020011128,ENSOARG00020011609,ENSOARG00020018100,…
GO:0008134	transcription factor binding	molecular_function	2.2875e-05	0.00084785	197	6539	408	18327	ENSOARG00020000179,ENSOARG00020017500,ENSOARG00020024142,ENSOARG00020010315,ENSOARG00020016034,ENSOARG00020004977,ENSOARG00020004352,ENSOARG00020007935,ENSOARG00020012991,ENSOARG00020000374,ENSOARG00020010704,ENSOARG00020004819,ENSOARG00020018165,ENSOARG00020023991,ENSOARG00020002817,ENSOARG00020023283,ENSOARG00020019128,ENSOARG00020009957,ENSOARG00020021879,ENSOARG00020026060,ENSOARG00020015851,…
GO:0051249	regulation of lymphocyte activation	biological_process	2.297e-05	0.00084972	139	6539	283	18327	ENSOARG00020010171,ENSOARG00020002241,ENSOARG00020002368,ENSOARG00020017442,ENSOARG00020015700,ENSOARG00020022030,ENSOARG00020010848,ENSOARG00020019693,ENSOARG00020006751,ENSOARG00020013800,ENSOARG00020001052,ENSOARG00020020740,ENSOARG00020008005,ENSOARG00020016520,ENSOARG00020008425,ENSOARG00020017122,ENSOARG00020024144,ENSOARG00020014389,ENSOARG00020015475,ENSOARG00020002866,ENSOARG00020019145,…
GO:0005681	spliceosomal complex	cellular_component	2.3136e-05	0.00085418	71	6539	132	18327	ENSOARG00020006768,ENSOARG00020015078,ENSOARG00020022997,ENSOARG00020006950,ENSOARG00020003860,ENSOARG00020024631,ENSOARG00020011051,ENSOARG00020003543,ENSOARG00020012709,ENSOARG00020007183,ENSOARG00020008421,ENSOARG00020009922,ENSOARG00020022328,ENSOARG00020015499,ENSOARG00020020274,ENSOARG00020005266,ENSOARG00020011982,ENSOARG00020014410,ENSOARG00020005120,ENSOARG00020015953,ENSOARG00020016283,…
GO:0070661	leukocyte proliferation	biological_process	2.3194e-05	0.00085465	98	6539	190	18327	ENSOARG00020024064,ENSOARG00020015700,ENSOARG00020014834,ENSOARG00020010848,ENSOARG00020019693,ENSOARG00020022900,ENSOARG00020010171,ENSOARG00020026180,ENSOARG00020019849,ENSOARG00020023862,ENSOARG00020014360,ENSOARG00020002368,ENSOARG00020007179,ENSOARG00020003454,ENSOARG00020007754,ENSOARG00020008005,ENSOARG00020000320,ENSOARG00020024144,ENSOARG00020017122,ENSOARG00020019735,ENSOARG00020015988,…
GO:0043068	positive regulation of programmed cell death	biological_process	2.3899e-05	0.00087892	169	6539	361	18327	ENSOARG00020000234,ENSOARG00020006183,ENSOARG00020000130,ENSOARG00020011933,ENSOARG00020015478,ENSOARG00020020846,ENSOARG00020013226,ENSOARG00020007133,ENSOARG00020021679,ENSOARG00020005649,ENSOARG00020017100,ENSOARG00020009671,ENSOARG00020020229,ENSOARG00020001971,ENSOARG00020005195,ENSOARG00020002418,ENSOARG00020018881,ENSOARG00020022958,ENSOARG00020019017,ENSOARG00020022544,ENSOARG00020008725,…
GO:0034109	homotypic cell-cell adhesion	biological_process	2.5133e-05	0.00092253	166	6539	346	18327	ENSOARG00020016678,ENSOARG00020024477,ENSOARG00020009468,ENSOARG00020003886,ENSOARG00020001923,ENSOARG00020013137,ENSOARG00020000924,ENSOARG00020004895,ENSOARG00020022725,ENSOARG00020013680,ENSOARG00020018137,ENSOARG00020026472,ENSOARG00020019090,ENSOARG00020015475,ENSOARG00020017936,ENSOARG00020002866,ENSOARG00020024751,ENSOARG00020019145,ENSOARG00020000956,ENSOARG00020015730,ENSOARG00020006751,…
GO:0046651	lymphocyte proliferation	biological_process	2.5218e-05	0.00092386	92	6539	176	18327	ENSOARG00020016678,ENSOARG00020024477,ENSOARG00020005590,ENSOARG00020016080,ENSOARG00020026472,ENSOARG00020017492,ENSOARG00020001942,ENSOARG00020012162,ENSOARG00020012438,ENSOARG00020005559,ENSOARG00020018137,ENSOARG00020009646,ENSOARG00020001628,ENSOARG00020019145,ENSOARG00020015475,ENSOARG00020005715,ENSOARG00020006183,ENSOARG00020019964,ENSOARG00020015730,ENSOARG00020000234,ENSOARG00020016078,…
GO:0032844	regulation of homeostatic process	biological_process	2.5788e-05	0.00094294	133	6539	269	18327	ENSOARG00020016587,ENSOARG00020010274,ENSOARG00020019073,ENSOARG00020017122,ENSOARG00020024144,ENSOARG00020019735,ENSOARG00020014481,ENSOARG00020002569,ENSOARG00020012026,ENSOARG00020021843,ENSOARG00020015674,ENSOARG00020010848,ENSOARG00020015424,ENSOARG00020018123,ENSOARG00020023378,ENSOARG00020017935,ENSOARG00020002004,ENSOARG00020008986,ENSOARG00020005201,ENSOARG00020024333,ENSOARG00020019153,…
GO:0032970	regulation of actin filament-based process	biological_process	2.5887e-05	0.00094474	136	6539	273	18327	ENSOARG00020015270,ENSOARG00020015545,ENSOARG00020000213,ENSOARG00020004495,ENSOARG00020010489,ENSOARG00020024781,ENSOARG00020008510,ENSOARG00020020404,ENSOARG00020023963,ENSOARG00020015342,ENSOARG00020015670,ENSOARG00020024127,ENSOARG00020003974,ENSOARG00020014082,ENSOARG00020023275,ENSOARG00020017478,ENSOARG00020007182,ENSOARG00020005631,ENSOARG00020001563,ENSOARG00020022406,ENSOARG00020007167,…
GO:0043065	positive regulation of apoptotic process	biological_process	2.6007e-05	0.00094729	167	6539	357	18327	ENSOARG00020021468,ENSOARG00020016474,ENSOARG00020001084,ENSOARG00020025166,ENSOARG00020020855,ENSOARG00020014807,ENSOARG00020006166,ENSOARG00020001570,ENSOARG00020008595,ENSOARG00020010870,ENSOARG00020013831,ENSOARG00020024624,ENSOARG00020020349,ENSOARG00020011513,ENSOARG00020008230,ENSOARG00020023530,ENSOARG00020017500,ENSOARG00020008965,ENSOARG00020025124,ENSOARG00020001971,ENSOARG00020005195,…
GO:0050778	positive regulation of immune response	biological_process	2.6195e-05	0.00095231	186	6539	388	18327	ENSOARG00020002799,ENSOARG00020000385,ENSOARG00020019763,ENSOARG00020004686,ENSOARG00020024001,ENSOARG00020022159,ENSOARG00020008497,ENSOARG00020003516,ENSOARG00020011138,ENSOARG00020023915,ENSOARG00020006729,ENSOARG00020011892,ENSOARG00020006608,ENSOARG00020015716,ENSOARG00020000451,ENSOARG00020010440,ENSOARG00020016866,ENSOARG00020025998,ENSOARG00020009723,ENSOARG00020024396,ENSOARG00020015287,…
GO:0034112	positive regulation of homotypic cell-cell adhesion	biological_process	2.6468e-05	0.00096038	71	6539	131	18327	ENSOARG00020024064,ENSOARG00020022030,ENSOARG00020014834,ENSOARG00020022900,ENSOARG00020002241,ENSOARG00020010171,ENSOARG00020026180,ENSOARG00020002368,ENSOARG00020007754,ENSOARG00020019465,ENSOARG00020024144,ENSOARG00020017122,ENSOARG00020008425,ENSOARG00020003296,ENSOARG00020010862,ENSOARG00020015988,ENSOARG00020020740,ENSOARG00020000956,ENSOARG00020012703,ENSOARG00020006183,ENSOARG00020000234,…
GO:2001234	negative regulation of apoptotic signaling pathway	biological_process	2.6919e-05	0.00097489	78	6539	144	18327	ENSOARG00020020234,ENSOARG00020002410,ENSOARG00020003991,ENSOARG00020017500,ENSOARG00020024655,ENSOARG00020024726,ENSOARG00020024358,ENSOARG00020021024,ENSOARG00020016663,ENSOARG00020014613,ENSOARG00020006961,ENSOARG00020010897,ENSOARG00020016587,ENSOARG00020006711,ENSOARG00020006124,ENSOARG00020019735,ENSOARG00020008425,ENSOARG00020005321,ENSOARG00020020229,ENSOARG00020006978,ENSOARG00020006631,…
GO:0030055	cell-substrate junction	cellular_component	2.7148e-05	0.00098132	72	6539	120	18327	ENSOARG00020023854,ENSOARG00020006014,ENSOARG00020006330,ENSOARG00020021910,ENSOARG00020016225,ENSOARG00020008714,ENSOARG00020001688,ENSOARG00020000956,ENSOARG00020013851,ENSOARG00020015094,ENSOARG00020024477,ENSOARG00020017960,ENSOARG00020012015,ENSOARG00020003205,ENSOARG00020008986,ENSOARG00020019227,ENSOARG00020023074,ENSOARG00020016382,ENSOARG00020011724,ENSOARG00020022479,ENSOARG00020008965,…
GO:0042278	purine nucleoside metabolic process	biological_process	2.7849e-05	0.0010047	133	6539	284	18327	ENSOARG00020012190,ENSOARG00020012201,ENSOARG00020016773,ENSOARG00020004123,ENSOARG00020026084,ENSOARG00020022590,ENSOARG00020018253,ENSOARG00020003625,ENSOARG00020012046,ENSOARG00020004864,ENSOARG00020026220,ENSOARG00020020837,ENSOARG00020022884,ENSOARG00020025193,ENSOARG00020007741,ENSOARG00020010449,ENSOARG00020014504,ENSOARG00020022923,ENSOARG00020021799,ENSOARG00020020001,ENSOARG00020000155,…
GO:0009914	hormone transport	biological_process	2.8832e-05	0.0010382	97	6539	191	18327	ENSOARG00020020700,ENSOARG00020018423,ENSOARG00020016782,ENSOARG00020006183,ENSOARG00020019964,ENSOARG00020002693,ENSOARG00020016714,ENSOARG00020010341,ENSOARG00020001628,ENSOARG00020011434,ENSOARG00020003290,ENSOARG00020017294,ENSOARG00020001447,ENSOARG00020002630,ENSOARG00020004753,ENSOARG00020001780,ENSOARG00020012383,ENSOARG00020026238,ENSOARG00020013395,ENSOARG00020021050,ENSOARG00020014542,…
GO:0097285	cell-type specific apoptotic process	biological_process	2.9205e-05	0.0010487	147	6539	302	18327	ENSOARG00020009790,ENSOARG00020003906,ENSOARG00020025493,ENSOARG00020010835,ENSOARG00020019907,ENSOARG00020019014,ENSOARG00020007167,ENSOARG00020011128,ENSOARG00020011609,ENSOARG00020016121,ENSOARG00020006830,ENSOARG00020006770,ENSOARG00020017744,ENSOARG00020004970,ENSOARG00020020483,ENSOARG00020022915,ENSOARG00020015343,ENSOARG00020022344,ENSOARG00020008434,ENSOARG00020002274,ENSOARG00020001472,…
GO:0005802	trans-Golgi network	cellular_component	2.9234e-05	0.0010487	70	6539	125	18327	ENSOARG00020021631,ENSOARG00020002391,ENSOARG00020020107,ENSOARG00020009553,ENSOARG00020000926,ENSOARG00020004963,ENSOARG00020005995,ENSOARG00020005893,ENSOARG00020016877,ENSOARG00020002658,ENSOARG00020006041,ENSOARG00020004992,ENSOARG00020006253,ENSOARG00020010465,ENSOARG00020007591,ENSOARG00020002440,ENSOARG00020008507,ENSOARG00020010032,ENSOARG00020007023,ENSOARG00020016524,ENSOARG00020003391,…
GO:0032846	positive regulation of homeostatic process	biological_process	3.06e-05	0.0010957	72	6539	128	18327	ENSOARG00020019671,ENSOARG00020004582,ENSOARG00020025998,ENSOARG00020023508,ENSOARG00020011056,ENSOARG00020018806,ENSOARG00020022711,ENSOARG00020011525,ENSOARG00020015852,ENSOARG00020025996,ENSOARG00020015005,ENSOARG00020016837,ENSOARG00020016363,ENSOARG00020007741,ENSOARG00020025172,ENSOARG00020015778,ENSOARG00020023336,ENSOARG00020006423,ENSOARG00020022344,ENSOARG00020015170,ENSOARG00020022192,…
GO:0032104	regulation of response to extracellular stimulus	biological_process	3.1243e-05	0.0011145	61	6539	104	18327	ENSOARG00020016132,ENSOARG00020005120,ENSOARG00020000126,ENSOARG00020006729,ENSOARG00020001722,ENSOARG00020015634,ENSOARG00020014978,ENSOARG00020009685,ENSOARG00020020349,ENSOARG00020004916,ENSOARG00020026084,ENSOARG00020024572,ENSOARG00020024017,ENSOARG00020021272,ENSOARG00020018197,ENSOARG00020011056,ENSOARG00020001452,ENSOARG00020023378,ENSOARG00020017062,ENSOARG00020019665,ENSOARG00020005783,…
GO:0032107	regulation of response to nutrient levels	biological_process	3.1243e-05	0.0011145	61	6539	104	18327	ENSOARG00020000907,ENSOARG00020015005,ENSOARG00020025220,ENSOARG00020022684,ENSOARG00020014234,ENSOARG00020001032,ENSOARG00020005783,ENSOARG00020019665,ENSOARG00020022656,ENSOARG00020016876,ENSOARG00020001084,ENSOARG00020015634,ENSOARG00020014978,ENSOARG00020009685,ENSOARG00020001722,ENSOARG00020006729,ENSOARG00020005120,ENSOARG00020000126,ENSOARG00020016132,ENSOARG00020017062,ENSOARG00020023378,…
GO:0009116	nucleoside metabolic process	biological_process	3.2287e-05	0.0011495	146	6539	315	18327	ENSOARG00020013502,ENSOARG00020015645,ENSOARG00020000969,ENSOARG00020007545,ENSOARG00020014055,ENSOARG00020019449,ENSOARG00020017250,ENSOARG00020009679,ENSOARG00020002574,ENSOARG00020000538,ENSOARG00020001013,ENSOARG00020025559,ENSOARG00020009031,ENSOARG00020003599,ENSOARG00020013286,ENSOARG00020018507,ENSOARG00020005560,ENSOARG00020001417,ENSOARG00020001219,ENSOARG00020006634,ENSOARG00020017087,…
GO:0097530	granulocyte migration	biological_process	3.2372e-05	0.0011504	43	6539	72	18327	ENSOARG00020017624,ENSOARG00020025489,ENSOARG00020001084,ENSOARG00020005397,ENSOARG00020002886,ENSOARG00020004232,ENSOARG00020000577,ENSOARG00020023189,ENSOARG00020015005,ENSOARG00020024781,ENSOARG00020020114,ENSOARG00020016446,ENSOARG00020012079,ENSOARG00020004495,ENSOARG00020025998,ENSOARG00020003919,ENSOARG00020017062,ENSOARG00020020121,ENSOARG00020008186,ENSOARG00020023463,ENSOARG00020008481,…
GO:0046128	purine ribonucleoside metabolic process	biological_process	3.2741e-05	0.0011614	132	6539	282	18327	ENSOARG00020004769,ENSOARG00020011981,ENSOARG00020026291,ENSOARG00020001133,ENSOARG00020023847,ENSOARG00020016769,ENSOARG00020021619,ENSOARG00020007736,ENSOARG00020019615,ENSOARG00020025217,ENSOARG00020011138,ENSOARG00020002205,ENSOARG00020013162,ENSOARG00020010440,ENSOARG00020015624,ENSOARG00020020030,ENSOARG00020011056,ENSOARG00020011001,ENSOARG00020013565,ENSOARG00020018574,ENSOARG00020023447,…
GO:0010390	histone monoubiquitination	biological_process	3.3167e-05	0.0011743	19	6539	23	18327	ENSOARG00020001792,ENSOARG00020010217,ENSOARG00020021896,ENSOARG00020012299,ENSOARG00020020370,ENSOARG00020011649,ENSOARG00020015161,ENSOARG00020012813,ENSOARG00020017720,ENSOARG00020006226,ENSOARG00020024868,ENSOARG00020025700,ENSOARG00020012642,ENSOARG00020022351,ENSOARG00020010497,ENSOARG00020015351,ENSOARG00020007889,ENSOARG00020018623,ENSOARG00020002897
GO:0007006	mitochondrial membrane organization	biological_process	3.3283e-05	0.0011762	41	6539	71	18327	ENSOARG00020017744,ENSOARG00020012618,ENSOARG00020018617,ENSOARG00020011609,ENSOARG00020023557,ENSOARG00020007983,ENSOARG00020026292,ENSOARG00020000985,ENSOARG00020020722,ENSOARG00020006819,ENSOARG00020025559,ENSOARG00020005164,ENSOARG00020009679,ENSOARG00020014186,ENSOARG00020020512,ENSOARG00020022701,ENSOARG00020006591,ENSOARG00020003741,ENSOARG00020024527,ENSOARG00020005551,ENSOARG00020019017,…
GO:0003779	actin binding	molecular_function	3.3768e-05	0.0011911	151	6539	301	18327	ENSOARG00020015460,ENSOARG00020022562,ENSOARG00020024247,ENSOARG00020003148,ENSOARG00020009054,ENSOARG00020013312,ENSOARG00020006219,ENSOARG00020013943,ENSOARG00020019059,ENSOARG00020000701,ENSOARG00020025236,ENSOARG00020017139,ENSOARG00020024936,ENSOARG00020006303,ENSOARG00020008299,ENSOARG00020018424,ENSOARG00020005373,ENSOARG00020007806,ENSOARG00020018603,ENSOARG00020020763,ENSOARG00020006245,…
GO:0051017	actin filament bundle assembly	biological_process	3.4092e-05	0.0012003	59	6539	97	18327	ENSOARG00020010193,ENSOARG00020012381,ENSOARG00020006303,ENSOARG00020008667,ENSOARG00020023151,ENSOARG00020022479,ENSOARG00020008510,ENSOARG00020004872,ENSOARG00020011152,ENSOARG00020019437,ENSOARG00020021160,ENSOARG00020003092,ENSOARG00020022562,ENSOARG00020000213,ENSOARG00020015270,ENSOARG00020010142,ENSOARG00020014082,ENSOARG00020015988,ENSOARG00020012866,ENSOARG00020014447,ENSOARG00020018720,…
GO:0017038	protein import	biological_process	3.446e-05	0.001211	90	6539	169	18327	ENSOARG00020017050,ENSOARG00020022553,ENSOARG00020007513,ENSOARG00020015441,ENSOARG00020002333,ENSOARG00020015170,ENSOARG00020024472,ENSOARG00020011609,ENSOARG00020024442,ENSOARG00020006206,ENSOARG00020010066,ENSOARG00020003962,ENSOARG00020004080,ENSOARG00020015343,ENSOARG00020023336,ENSOARG00020021631,ENSOARG00020008761,ENSOARG00020003906,ENSOARG00020000992,ENSOARG00020008507,ENSOARG00020003507,…
GO:0044449	contractile fiber part	cellular_component	3.4674e-05	0.0012163	58	6539	100	18327	ENSOARG00020001104,ENSOARG00020008074,ENSOARG00020005023,ENSOARG00020017300,ENSOARG00020006826,ENSOARG00020022580,ENSOARG00020014096,ENSOARG00020022259,ENSOARG00020015460,ENSOARG00020021660,ENSOARG00020023827,ENSOARG00020022891,ENSOARG00020024247,ENSOARG00020009054,ENSOARG00020012256,ENSOARG00020011882,ENSOARG00020012374,ENSOARG00020005414,ENSOARG00020017879,ENSOARG00020006245,ENSOARG00020005863,…
GO:0010035	response to inorganic substance	biological_process	3.475e-05	0.0012167	116	6539	228	18327	ENSOARG00020006059,ENSOARG00020019396,ENSOARG00020011056,ENSOARG00020020922,ENSOARG00020009152,ENSOARG00020025998,ENSOARG00020017449,ENSOARG00020017117,ENSOARG00020006077,ENSOARG00020023915,ENSOARG00020017228,ENSOARG00020021619,ENSOARG00020025392,ENSOARG00020005144,ENSOARG00020011303,ENSOARG00020013904,ENSOARG00020021823,ENSOARG00020026220,ENSOARG00020015778,ENSOARG00020010858,ENSOARG00020006198,…
GO:0044707	single-multicellular organism process	biological_process	3.5801e-05	0.0012512	1675	6539	4151	18327	ENSOARG00020001223,ENSOARG00020004941,ENSOARG00020015778,ENSOARG00020013318,ENSOARG00020004379,ENSOARG00020012295,ENSOARG00020016179,ENSOARG00020011715,ENSOARG00020023181,ENSOARG00020024396,ENSOARG00020011056,ENSOARG00020018498,ENSOARG00020001544,ENSOARG00020005240,ENSOARG00020024828,ENSOARG00020010440,ENSOARG00020015716,ENSOARG00020021120,ENSOARG00020023151,ENSOARG00020022994,ENSOARG00020015214,…
GO:0002253	activation of immune response	biological_process	3.6386e-05	0.0012693	133	6539	263	18327	ENSOARG00020015362,ENSOARG00020021418,ENSOARG00020001886,ENSOARG00020016982,ENSOARG00020014496,ENSOARG00020021817,ENSOARG00020024815,ENSOARG00020009559,ENSOARG00020018298,ENSOARG00020011150,ENSOARG00020020210,ENSOARG00020015219,ENSOARG00020022683,ENSOARG00020004062,ENSOARG00020011853,ENSOARG00020015441,ENSOARG00020024663,ENSOARG00020007240,ENSOARG00020022553,ENSOARG00020014930,ENSOARG00020010625,…
GO:0036094	small molecule binding	molecular_function	3.7112e-05	0.0012922	899	6539	2078	18327	ENSOARG00020015236,ENSOARG00020023899,ENSOARG00020001479,ENSOARG00020007544,ENSOARG00020003741,ENSOARG00020002621,ENSOARG00020020773,ENSOARG00020016374,ENSOARG00020001281,ENSOARG00020006010,ENSOARG00020024654,ENSOARG00020011594,ENSOARG00020015361,ENSOARG00020023106,ENSOARG00020008478,ENSOARG00020005895,ENSOARG00020012212,ENSOARG00020000868,ENSOARG00020009589,ENSOARG00020012258,ENSOARG00020010248,…
GO:1903047	mitotic cell cycle process	biological_process	3.7256e-05	0.0012949	215	6539	443	18327	ENSOARG00020022767,ENSOARG00020025531,ENSOARG00020017576,ENSOARG00020003714,ENSOARG00020017998,ENSOARG00020013021,ENSOARG00020021631,ENSOARG00020004586,ENSOARG00020016006,ENSOARG00020014945,ENSOARG00020020941,ENSOARG00020022553,ENSOARG00020004688,ENSOARG00020009904,ENSOARG00020024869,ENSOARG00020016174,ENSOARG00020009510,ENSOARG00020009365,ENSOARG00020020773,ENSOARG00020002926,ENSOARG00020001281,…
GO:1903034	regulation of response to wounding	biological_process	3.7452e-05	0.0012993	153	6539	318	18327	ENSOARG00020016800,ENSOARG00020018024,ENSOARG00020019095,ENSOARG00020024144,ENSOARG00020008425,ENSOARG00020025000,ENSOARG00020019133,ENSOARG00020006711,ENSOARG00020012373,ENSOARG00020021837,ENSOARG00020000529,ENSOARG00020023463,ENSOARG00020002241,ENSOARG00020020380,ENSOARG00020008733,ENSOARG00020018788,ENSOARG00020022725,ENSOARG00020023452,ENSOARG00020014374,ENSOARG00020018009,ENSOARG00020004895,…
GO:0070486	leukocyte aggregation	biological_process	3.8326e-05	0.0013272	148	6539	308	18327	ENSOARG00020011892,ENSOARG00020011138,ENSOARG00020012079,ENSOARG00020013852,ENSOARG00020016446,ENSOARG00020000143,ENSOARG00020015287,ENSOARG00020021346,ENSOARG00020026214,ENSOARG00020024569,ENSOARG00020022159,ENSOARG00020002726,ENSOARG00020012104,ENSOARG00020008497,ENSOARG00020012963,ENSOARG00020015219,ENSOARG00020013457,ENSOARG00020014945,ENSOARG00020015441,ENSOARG00020007240,ENSOARG00020019064,…
GO:0033522	histone H2A ubiquitination	biological_process	3.8462e-05	0.0013295	16	6539	19	18327	ENSOARG00020015351,ENSOARG00020010497,ENSOARG00020007889,ENSOARG00020016698,ENSOARG00020022616,ENSOARG00020012642,ENSOARG00020011649,ENSOARG00020015161,ENSOARG00020012299,ENSOARG00020006226,ENSOARG00020017720,ENSOARG00020001792,ENSOARG00020010217,ENSOARG00020024649,ENSOARG00020021896,ENSOARG00020020960
GO:0046822	regulation of nucleocytoplasmic transport	biological_process	3.8977e-05	0.0013449	60	6539	103	18327	ENSOARG00020024442,ENSOARG00020024472,ENSOARG00020019275,ENSOARG00020018423,ENSOARG00020001187,ENSOARG00020004041,ENSOARG00020008646,ENSOARG00020015660,ENSOARG00020015441,ENSOARG00020005817,ENSOARG00020002333,ENSOARG00020020668,ENSOARG00020025072,ENSOARG00020021631,ENSOARG00020025015,ENSOARG00020008990,ENSOARG00020000785,ENSOARG00020022494,ENSOARG00020023336,ENSOARG00020015343,ENSOARG00020010446,…
GO:0022604	regulation of cell morphogenesis	biological_process	3.9771e-05	0.0013695	180	6539	369	18327	ENSOARG00020019777,ENSOARG00020001716,ENSOARG00020008178,ENSOARG00020007032,ENSOARG00020005085,ENSOARG00020004664,ENSOARG00020013822,ENSOARG00020012432,ENSOARG00020002095,ENSOARG00020004232,ENSOARG00020024094,ENSOARG00020005834,ENSOARG00020025199,ENSOARG00020024781,ENSOARG00020023124,ENSOARG00020014063,ENSOARG00020008510,ENSOARG00020020375,ENSOARG00020024044,ENSOARG00020025493,ENSOARG00020017656,…
GO:0043434	response to peptide hormone	biological_process	3.9834e-05	0.0013695	87	6539	160	18327	ENSOARG00020008568,ENSOARG00020024144,ENSOARG00020000978,ENSOARG00020021468,ENSOARG00020003454,ENSOARG00020009688,ENSOARG00020007754,ENSOARG00020000907,ENSOARG00020002190,ENSOARG00020023991,ENSOARG00020014807,ENSOARG00020006196,ENSOARG00020010704,ENSOARG00020011724,ENSOARG00020023463,ENSOARG00020017640,ENSOARG00020010283,ENSOARG00020016143,ENSOARG00020008451,ENSOARG00020008066,ENSOARG00020019949,…
GO:0034110	regulation of homotypic cell-cell adhesion	biological_process	4.0819e-05	0.0013972	110	6539	220	18327	ENSOARG00020007754,ENSOARG00020024144,ENSOARG00020000320,ENSOARG00020017122,ENSOARG00020019133,ENSOARG00020008425,ENSOARG00020019465,ENSOARG00020006422,ENSOARG00020015988,ENSOARG00020010862,ENSOARG00020006751,ENSOARG00020003296,ENSOARG00020013800,ENSOARG00020005665,ENSOARG00020020740,ENSOARG00020022030,ENSOARG00020024064,ENSOARG00020015700,ENSOARG00020014834,ENSOARG00020019693,ENSOARG00020022900,…
GO:0048029	monosaccharide binding	molecular_function	4.0833e-05	0.0013972	30	6539	42	18327	ENSOARG00020024146,ENSOARG00020002927,ENSOARG00020012104,ENSOARG00020000510,ENSOARG00020009381,ENSOARG00020019292,ENSOARG00020011245,ENSOARG00020002234,ENSOARG00020023431,ENSOARG00020005484,ENSOARG00020008417,ENSOARG00020015832,ENSOARG00020011516,ENSOARG00020026253,ENSOARG00020012816,ENSOARG00020008181,ENSOARG00020006870,ENSOARG00020011521,ENSOARG00020003287,ENSOARG00020020325,ENSOARG00020003763,…
GO:0008092	cytoskeletal protein binding	molecular_function	4.0862e-05	0.0013972	317	6539	684	18327	ENSOARG00020018538,ENSOARG00020021160,ENSOARG00020025231,ENSOARG00020003040,ENSOARG00020021331,ENSOARG00020017183,ENSOARG00020004262,ENSOARG00020023151,ENSOARG00020008724,ENSOARG00020007271,ENSOARG00020015778,ENSOARG00020023068,ENSOARG00020024569,ENSOARG00020023860,ENSOARG00020002225,ENSOARG00020020094,ENSOARG00020014991,ENSOARG00020004688,ENSOARG00020008478,ENSOARG00020006393,ENSOARG00020015550,…
GO:0022603	regulation of anatomical structure morphogenesis	biological_process	4.2047e-05	0.0014351	327	6539	720	18327	ENSOARG00020020030,ENSOARG00020011056,ENSOARG00020002125,ENSOARG00020002084,ENSOARG00020018498,ENSOARG00020021120,ENSOARG00020010451,ENSOARG00020000487,ENSOARG00020023514,ENSOARG00020002205,ENSOARG00020011783,ENSOARG00020017624,ENSOARG00020018696,ENSOARG00020009598,ENSOARG00020024001,ENSOARG00020009325,ENSOARG00020019673,ENSOARG00020008433,ENSOARG00020008832,ENSOARG00020014930,ENSOARG00020018117,…
GO:0030016	myofibril	cellular_component	4.2374e-05	0.0014437	63	6539	111	18327	ENSOARG00020018385,ENSOARG00020024056,ENSOARG00020022223,ENSOARG00020024858,ENSOARG00020023328,ENSOARG00020019907,ENSOARG00020022177,ENSOARG00020000211,ENSOARG00020013556,ENSOARG00020020749,ENSOARG00020025771,ENSOARG00020000992,ENSOARG00020014486,ENSOARG00020011271,ENSOARG00020011801,ENSOARG00020021448,ENSOARG00020026361,ENSOARG00020001780,ENSOARG00020014210,ENSOARG00020023221,ENSOARG00020005482,…
GO:0002020	protease binding	molecular_function	4.4036e-05	0.0014938	53	6539	89	18327	ENSOARG00020017657,ENSOARG00020023915,ENSOARG00020011213,ENSOARG00020023963,ENSOARG00020020993,ENSOARG00020021121,ENSOARG00020012478,ENSOARG00020014613,ENSOARG00020023887,ENSOARG00020015287,ENSOARG00020012079,ENSOARG00020013146,ENSOARG00020015831,ENSOARG00020025623,ENSOARG00020008728,ENSOARG00020024839,ENSOARG00020013296,ENSOARG00020002145,ENSOARG00020020798,ENSOARG00020020001,ENSOARG00020005617,…
GO:0006790	sulfur compound metabolic process	biological_process	4.4077e-05	0.0014938	102	6539	201	18327	ENSOARG00020011684,ENSOARG00020017637,ENSOARG00020006102,ENSOARG00020023453,ENSOARG00020008341,ENSOARG00020020785,ENSOARG00020025614,ENSOARG00020025733,ENSOARG00020001485,ENSOARG00020024144,ENSOARG00020017122,ENSOARG00020007364,ENSOARG00020001428,ENSOARG00020016933,ENSOARG00020003217,ENSOARG00020020121,ENSOARG00020008299,ENSOARG00020025469,ENSOARG00020025599,ENSOARG00020017262,ENSOARG00020017713,…
GO:0044770	cell cycle phase transition	biological_process	4.4082e-05	0.0014938	131	6539	259	18327	ENSOARG00020011933,ENSOARG00020003615,ENSOARG00020017711,ENSOARG00020005649,ENSOARG00020008825,ENSOARG00020013528,ENSOARG00020011096,ENSOARG00020024736,ENSOARG00020011903,ENSOARG00020013563,ENSOARG00020010704,ENSOARG00020008965,ENSOARG00020017500,ENSOARG00020024868,ENSOARG00020024617,ENSOARG00020017393,ENSOARG00020003851,ENSOARG00020006940,ENSOARG00020008862,ENSOARG00020005083,ENSOARG00020012374,…
GO:0007346	regulation of mitotic cell cycle	biological_process	4.4637e-05	0.00151	150	6539	304	18327	ENSOARG00020024520,ENSOARG00020013074,ENSOARG00020011859,ENSOARG00020018623,ENSOARG00020021006,ENSOARG00020020375,ENSOARG00020008837,ENSOARG00020012642,ENSOARG00020011198,ENSOARG00020007375,ENSOARG00020008197,ENSOARG00020012904,ENSOARG00020020930,ENSOARG00020013932,ENSOARG00020000375,ENSOARG00020022344,ENSOARG00020024130,ENSOARG00020020332,ENSOARG00020016121,ENSOARG00020019275,ENSOARG00020006830,…
GO:0051493	regulation of cytoskeleton organization	biological_process	4.4719e-05	0.00151	181	6539	378	18327	ENSOARG00020017711,ENSOARG00020013919,ENSOARG00020021922,ENSOARG00020021962,ENSOARG00020006453,ENSOARG00020025015,ENSOARG00020005649,ENSOARG00020021416,ENSOARG00020007844,ENSOARG00020003043,ENSOARG00020005237,ENSOARG00020013150,ENSOARG00020025245,ENSOARG00020019949,ENSOARG00020002936,ENSOARG00020016080,ENSOARG00020017034,ENSOARG00020008175,ENSOARG00020000672,ENSOARG00020015987,ENSOARG00020005874,…
GO:0071593	lymphocyte aggregation	biological_process	4.5078e-05	0.0015195	146	6539	304	18327	ENSOARG00020001628,ENSOARG00020009646,ENSOARG00020005841,ENSOARG00020005715,ENSOARG00020026448,ENSOARG00020006183,ENSOARG00020019964,ENSOARG00020000234,ENSOARG00020016078,ENSOARG00020003615,ENSOARG00020012703,ENSOARG00020022958,ENSOARG00020023702,ENSOARG00020023776,ENSOARG00020005849,ENSOARG00020024176,ENSOARG00020008589,ENSOARG00020017492,ENSOARG00020016080,ENSOARG00020005160,ENSOARG00020001942,…
GO:0051170	nuclear import	biological_process	4.567e-05	0.0015367	72	6539	127	18327	ENSOARG00020000234,ENSOARG00020012706,ENSOARG00020008646,ENSOARG00020020668,ENSOARG00020002641,ENSOARG00020004041,ENSOARG00020020700,ENSOARG00020008990,ENSOARG00020012156,ENSOARG00020017859,ENSOARG00020025015,ENSOARG00020025072,ENSOARG00020015420,ENSOARG00020006978,ENSOARG00020000785,ENSOARG00020001780,ENSOARG00020010446,ENSOARG00020024736,ENSOARG00020013787,ENSOARG00020018009,ENSOARG00020020287,…
GO:0006606	protein import into nucleus	biological_process	4.6525e-05	0.0015572	71	6539	125	18327	ENSOARG00020012374,ENSOARG00020023991,ENSOARG00020004690,ENSOARG00020021837,ENSOARG00020006013,ENSOARG00020011080,ENSOARG00020009195,ENSOARG00020002287,ENSOARG00020013831,ENSOARG00020006764,ENSOARG00020016034,ENSOARG00020012953,ENSOARG00020020287,ENSOARG00020024736,ENSOARG00020013787,ENSOARG00020018009,ENSOARG00020010922,ENSOARG00020012252,ENSOARG00020019769,ENSOARG00020010446,ENSOARG00020001780,…
GO:0044744	protein targeting to nucleus	biological_process	4.6525e-05	0.0015572	71	6539	125	18327	ENSOARG00020001780,ENSOARG00020010446,ENSOARG00020019769,ENSOARG00020012252,ENSOARG00020010922,ENSOARG00020013787,ENSOARG00020018009,ENSOARG00020024736,ENSOARG00020020287,ENSOARG00020002641,ENSOARG00020004041,ENSOARG00020008646,ENSOARG00020012706,ENSOARG00020020668,ENSOARG00020020700,ENSOARG00020000234,ENSOARG00020015420,ENSOARG00020000785,ENSOARG00020006978,ENSOARG00020008990,ENSOARG00020017859,…
GO:1902593	single-organism nuclear import	biological_process	4.6525e-05	0.0015572	71	6539	125	18327	ENSOARG00020000992,ENSOARG00020003906,ENSOARG00020000860,ENSOARG00020005180,ENSOARG00020003507,ENSOARG00020008507,ENSOARG00020024472,ENSOARG00020024442,ENSOARG00020011609,ENSOARG00020015441,ENSOARG00020002333,ENSOARG00020015170,ENSOARG00020022553,ENSOARG00020021631,ENSOARG00020015343,ENSOARG00020023336,ENSOARG00020010066,ENSOARG00020004080,ENSOARG00020003962,ENSOARG00020005085,ENSOARG00020010132,…
GO:0000151	ubiquitin ligase complex	cellular_component	4.7902e-05	0.0015985	91	6539	171	18327	ENSOARG00020001424,ENSOARG00020025279,ENSOARG00020004721,ENSOARG00020016284,ENSOARG00020011256,ENSOARG00020003376,ENSOARG00020000910,ENSOARG00020006226,ENSOARG00020014355,ENSOARG00020012965,ENSOARG00020020364,ENSOARG00020011561,ENSOARG00020003205,ENSOARG00020003581,ENSOARG00020023131,ENSOARG00020016698,ENSOARG00020019125,ENSOARG00020017387,ENSOARG00020004964,ENSOARG00020021181,ENSOARG00020011642,…
GO:0002252	immune effector process	biological_process	4.7929e-05	0.0015985	207	6539	450	18327	ENSOARG00020018100,ENSOARG00020016121,ENSOARG00020004451,ENSOARG00020000891,ENSOARG00020006830,ENSOARG00020011609,ENSOARG00020009445,ENSOARG00020002333,ENSOARG00020011128,ENSOARG00020015501,ENSOARG00020026092,ENSOARG00020001563,ENSOARG00020009818,ENSOARG00020010960,ENSOARG00020015343,ENSOARG00020021091,ENSOARG00020020495,ENSOARG00020010003,ENSOARG00020005927,ENSOARG00020017904,ENSOARG00020008197,…
GO:0042110	T cell activation	biological_process	4.874e-05	0.0016192	145	6539	302	18327	ENSOARG00020011609,ENSOARG00020011397,ENSOARG00020008588,ENSOARG00020015501,ENSOARG00020011380,ENSOARG00020010003,ENSOARG00020001838,ENSOARG00020008197,ENSOARG00020025493,ENSOARG00020024527,ENSOARG00020012987,ENSOARG00020017957,ENSOARG00020021009,ENSOARG00020011859,ENSOARG00020005983,ENSOARG00020019295,ENSOARG00020015545,ENSOARG00020024353,ENSOARG00020005439,ENSOARG00020004495,ENSOARG00020000058,…
GO:0070489	T cell aggregation	biological_process	4.874e-05	0.0016192	145	6539	302	18327	ENSOARG00020017122,ENSOARG00020024144,ENSOARG00020019735,ENSOARG00020008425,ENSOARG00020006751,ENSOARG00020020740,ENSOARG00020013800,ENSOARG00020001657,ENSOARG00020015700,ENSOARG00020022030,ENSOARG00020019693,ENSOARG00020002241,ENSOARG00020003991,ENSOARG00020010171,ENSOARG00020017442,ENSOARG00020023862,ENSOARG00020014360,ENSOARG00020022226,ENSOARG00020015087,ENSOARG00020002368,ENSOARG00020018137,…
GO:0051604	protein maturation	biological_process	4.8806e-05	0.0016192	112	6539	222	18327	ENSOARG00020022666,ENSOARG00020000399,ENSOARG00020024460,ENSOARG00020005114,ENSOARG00020017881,ENSOARG00020003293,ENSOARG00020017446,ENSOARG00020025166,ENSOARG00020007239,ENSOARG00020001194,ENSOARG00020007364,ENSOARG00020024983,ENSOARG00020019735,ENSOARG00020019535,ENSOARG00020019133,ENSOARG00020004250,ENSOARG00020019460,ENSOARG00020007706,ENSOARG00020016663,ENSOARG00020008733,ENSOARG00020001570,…
GO:0005765	lysosomal membrane	cellular_component	4.9033e-05	0.0016239	58	6539	101	18327	ENSOARG00020024372,ENSOARG00020006312,ENSOARG00020013915,ENSOARG00020026477,ENSOARG00020013263,ENSOARG00020004707,ENSOARG00020017833,ENSOARG00020021147,ENSOARG00020005753,ENSOARG00020003290,ENSOARG00020016775,ENSOARG00020020521,ENSOARG00020003032,ENSOARG00020021742,ENSOARG00020014520,ENSOARG00020017250,ENSOARG00020026043,ENSOARG00020018596,ENSOARG00020020626,ENSOARG00020004832,ENSOARG00020021359,…
GO:0018105	peptidyl-serine phosphorylation	biological_process	5.0302e-05	0.001663	96	6539	181	18327	ENSOARG00020001681,ENSOARG00020015545,ENSOARG00020025998,ENSOARG00020004123,ENSOARG00020016395,ENSOARG00020013146,ENSOARG00020005439,ENSOARG00020022253,ENSOARG00020004370,ENSOARG00020011685,ENSOARG00020010768,ENSOARG00020023514,ENSOARG00020015608,ENSOARG00020004664,ENSOARG00020012236,ENSOARG00020009598,ENSOARG00020011303,ENSOARG00020024497,ENSOARG00020023522,ENSOARG00020005431,ENSOARG00020020001,…
GO:0031965	nuclear membrane	cellular_component	5.1457e-05	0.001696	89	6539	163	18327	ENSOARG00020025920,ENSOARG00020001959,ENSOARG00020001705,ENSOARG00020022563,ENSOARG00020001902,ENSOARG00020003519,ENSOARG00020002706,ENSOARG00020014721,ENSOARG00020020986,ENSOARG00020007574,ENSOARG00020008589,ENSOARG00020012252,ENSOARG00020004048,ENSOARG00020015376,ENSOARG00020017142,ENSOARG00020020287,ENSOARG00020019834,ENSOARG00020013033,ENSOARG00020005909,ENSOARG00020024333,ENSOARG00020023954,…
GO:0042098	T cell proliferation	biological_process	5.1478e-05	0.001696	71	6539	132	18327	ENSOARG00020000234,ENSOARG00020016078,ENSOARG00020015730,ENSOARG00020006183,ENSOARG00020019964,ENSOARG00020012703,ENSOARG00020019145,ENSOARG00020001628,ENSOARG00020009646,ENSOARG00020005715,ENSOARG00020015475,ENSOARG00020012162,ENSOARG00020012438,ENSOARG00020001942,ENSOARG00020017492,ENSOARG00020026472,ENSOARG00020016080,ENSOARG00020005590,ENSOARG00020018137,ENSOARG00020016678,ENSOARG00020024477,…
GO:0050729	positive regulation of inflammatory response	biological_process	5.1626e-05	0.0016979	42	6539	72	18327	ENSOARG00020002866,ENSOARG00020001628,ENSOARG00020016714,ENSOARG00020016121,ENSOARG00020012893,ENSOARG00020006183,ENSOARG00020007651,ENSOARG00020004476,ENSOARG00020025914,ENSOARG00020024663,ENSOARG00020007240,ENSOARG00020018009,ENSOARG00020022725,ENSOARG00020015961,ENSOARG00020018788,ENSOARG00020017607,ENSOARG00020008466,ENSOARG00020008197,ENSOARG00020008513,ENSOARG00020023463,ENSOARG00020006729,…
GO:0005924	cell-substrate adherens junction	cellular_component	5.1877e-05	0.0017032	69	6539	116	18327	ENSOARG00020000978,ENSOARG00020005373,ENSOARG00020023541,ENSOARG00020011882,ENSOARG00020023096,ENSOARG00020022657,ENSOARG00020003919,ENSOARG00020009618,ENSOARG00020002305,ENSOARG00020011952,ENSOARG00020022479,ENSOARG00020008965,ENSOARG00020011724,ENSOARG00020016382,ENSOARG00020023074,ENSOARG00020008986,ENSOARG00020019227,ENSOARG00020012015,ENSOARG00020003205,ENSOARG00020017960,ENSOARG00020024477,…
GO:0004601	peroxidase activity	molecular_function	5.2527e-05	0.0017216	21	6539	30	18327	ENSOARG00020020481,ENSOARG00020020922,ENSOARG00020012946,ENSOARG00020001444,ENSOARG00020010050,ENSOARG00020008296,ENSOARG00020011331,ENSOARG00020008378,ENSOARG00020012159,ENSOARG00020001904,ENSOARG00020012114,ENSOARG00020002004,ENSOARG00020015961,ENSOARG00020002129,ENSOARG00020013914,ENSOARG00020019395,ENSOARG00020014193,ENSOARG00020014946,ENSOARG00020014412,ENSOARG00020000156,ENSOARG00020014488
GO:0030496	midbody	cellular_component	5.3038e-05	0.0017353	66	6539	116	18327	ENSOARG00020002705,ENSOARG00020012623,ENSOARG00020014279,ENSOARG00020005064,ENSOARG00020005160,ENSOARG00020019961,ENSOARG00020002936,ENSOARG00020016201,ENSOARG00020002831,ENSOARG00020024098,ENSOARG00020017294,ENSOARG00020024118,ENSOARG00020023701,ENSOARG00020017780,ENSOARG00020004518,ENSOARG00020006634,ENSOARG00020021207,ENSOARG00020017048,ENSOARG00020024149,ENSOARG00020012126,ENSOARG00020006149,…
GO:0010595	positive regulation of endothelial cell migration	biological_process	5.3856e-05	0.0017591	48	6539	79	18327	ENSOARG00020010271,ENSOARG00020018117,ENSOARG00020015441,ENSOARG00020019544,ENSOARG00020000868,ENSOARG00020006830,ENSOARG00020012073,ENSOARG00020018495,ENSOARG00020021552,ENSOARG00020006563,ENSOARG00020015343,ENSOARG00020006453,ENSOARG00020025015,ENSOARG00020002745,ENSOARG00020011707,ENSOARG00020008513,ENSOARG00020003240,ENSOARG00020013935,ENSOARG00020023137,ENSOARG00020009468,ENSOARG00020010835,…
GO:1903320	regulation of protein modification by small protein conjugation or removal	biological_process	5.5354e-05	0.0018031	110	6539	213	18327	ENSOARG00020003359,ENSOARG00020025373,ENSOARG00020002897,ENSOARG00020012484,ENSOARG00020001116,ENSOARG00020008740,ENSOARG00020006422,ENSOARG00020022351,ENSOARG00020001084,ENSOARG00020003167,ENSOARG00020014923,ENSOARG00020009483,ENSOARG00020017500,ENSOARG00020017640,ENSOARG00020016143,ENSOARG00020013455,ENSOARG00020004569,ENSOARG00020000415,ENSOARG00020017277,ENSOARG00020013385,ENSOARG00020012478,…
GO:0051254	positive regulation of RNA metabolic process	biological_process	5.5395e-05	0.0018031	540	6539	1250	18327	ENSOARG00020016121,ENSOARG00020006830,ENSOARG00020004714,ENSOARG00020014457,ENSOARG00020020722,ENSOARG00020013923,ENSOARG00020020838,ENSOARG00020015974,ENSOARG00020011978,ENSOARG00020021633,ENSOARG00020006152,ENSOARG00020022045,ENSOARG00020008197,ENSOARG00020002446,ENSOARG00020024527,ENSOARG00020007355,ENSOARG00020018623,ENSOARG00020011859,ENSOARG00020015545,ENSOARG00020024344,ENSOARG00020022091,…
GO:0005925	focal adhesion	cellular_component	5.5704e-05	0.0018101	68	6539	114	18327	ENSOARG00020023541,ENSOARG00020005373,ENSOARG00020000978,ENSOARG00020022657,ENSOARG00020011882,ENSOARG00020023096,ENSOARG00020002305,ENSOARG00020011952,ENSOARG00020003919,ENSOARG00020009618,ENSOARG00020016382,ENSOARG00020011724,ENSOARG00020022479,ENSOARG00020008965,ENSOARG00020019227,ENSOARG00020008986,ENSOARG00020023074,ENSOARG00020015094,ENSOARG00020024477,ENSOARG00020017960,ENSOARG00020012015,…
GO:0000278	mitotic cell cycle	biological_process	5.6173e-05	0.0018193	254	6539	538	18327	ENSOARG00020017048,ENSOARG00020003844,ENSOARG00020020238,ENSOARG00020014447,ENSOARG00020025373,ENSOARG00020006751,ENSOARG00020008853,ENSOARG00020024144,ENSOARG00020000978,ENSOARG00020012188,ENSOARG00020003945,ENSOARG00020000583,ENSOARG00020006711,ENSOARG00020001160,ENSOARG00020021520,ENSOARG00020025489,ENSOARG00020022697,ENSOARG00020014923,ENSOARG00020020658,ENSOARG00020009483,ENSOARG00020023862,…
GO:0007004	telomere maintenance via telomerase	biological_process	5.6179e-05	0.0018193	31	6539	45	18327	ENSOARG00020014559,ENSOARG00020006218,ENSOARG00020022344,ENSOARG00020019145,ENSOARG00020002935,ENSOARG00020006423,ENSOARG00020019671,ENSOARG00020012664,ENSOARG00020004518,ENSOARG00020011296,ENSOARG00020024426,ENSOARG00020025998,ENSOARG00020014377,ENSOARG00020022224,ENSOARG00020021232,ENSOARG00020015553,ENSOARG00020015005,ENSOARG00020025996,ENSOARG00020003490,ENSOARG00020011594,ENSOARG00020006289,…
GO:0044772	mitotic cell cycle phase transition	biological_process	5.6722e-05	0.0018337	113	6539	220	18327	ENSOARG00020011933,ENSOARG00020022224,ENSOARG00020003950,ENSOARG00020003615,ENSOARG00020010831,ENSOARG00020017711,ENSOARG00020002264,ENSOARG00020012786,ENSOARG00020008825,ENSOARG00020015420,ENSOARG00020013528,ENSOARG00020001902,ENSOARG00020012837,ENSOARG00020005649,ENSOARG00020008449,ENSOARG00020011342,ENSOARG00020005559,ENSOARG00020020286,ENSOARG00020018474,ENSOARG00020019652,ENSOARG00020011903,…
GO:0005518	collagen binding	molecular_function	5.7844e-05	0.0018668	33	6539	49	18327	ENSOARG00020008336,ENSOARG00020012236,ENSOARG00020019095,ENSOARG00020002639,ENSOARG00020003569,ENSOARG00020019763,ENSOARG00020005114,ENSOARG00020007588,ENSOARG00020016034,ENSOARG00020006459,ENSOARG00020008733,ENSOARG00020003919,ENSOARG00020017963,ENSOARG00020001301,ENSOARG00020003759,ENSOARG00020006072,ENSOARG00020014666,ENSOARG00020022317,ENSOARG00020001363,ENSOARG00020006721,ENSOARG00020001312,…
GO:0030032	lamellipodium assembly	biological_process	5.8903e-05	0.0018978	31	6539	45	18327	ENSOARG00020000577,ENSOARG00020023876,ENSOARG00020010804,ENSOARG00020010142,ENSOARG00020017964,ENSOARG00020016433,ENSOARG00020008659,ENSOARG00020017465,ENSOARG00020023541,ENSOARG00020019949,ENSOARG00020020084,ENSOARG00020017909,ENSOARG00020020376,ENSOARG00020025973,ENSOARG00020019683,ENSOARG00020010038,ENSOARG00020000701,ENSOARG00020006453,ENSOARG00020008510,ENSOARG00020000430,ENSOARG00020009466,…
GO:0098609	cell-cell adhesion	biological_process	5.9377e-05	0.0019098	275	6539	593	18327	ENSOARG00020010171,ENSOARG00020009176,ENSOARG00020025259,ENSOARG00020023463,ENSOARG00020023862,ENSOARG00020014360,ENSOARG00020002368,ENSOARG00020011725,ENSOARG00020006751,ENSOARG00020001657,ENSOARG00020020798,ENSOARG00020007239,ENSOARG00020024144,ENSOARG00020017122,ENSOARG00020019133,ENSOARG00020008425,ENSOARG00020015475,ENSOARG00020019145,ENSOARG00020023072,ENSOARG00020016062,ENSOARG00020017458,…
GO:0051241	negative regulation of multicellular organismal process	biological_process	6.0818e-05	0.0019529	334	6539	755	18327	ENSOARG00020014175,ENSOARG00020025942,ENSOARG00020024839,ENSOARG00020005414,ENSOARG00020003167,ENSOARG00020005758,ENSOARG00020008862,ENSOARG00020006422,ENSOARG00020021468,ENSOARG00020002628,ENSOARG00020019465,ENSOARG00020015544,ENSOARG00020024868,ENSOARG00020003759,ENSOARG00020022411,ENSOARG00020023298,ENSOARG00020025302,ENSOARG00020022075,ENSOARG00020000712,ENSOARG00020016663,ENSOARG00020003823,…
GO:0071826	ribonucleoprotein complex subunit organization	biological_process	6.1497e-05	0.0019713	83	6539	161	18327	ENSOARG00020023034,ENSOARG00020020981,ENSOARG00020009481,ENSOARG00020023335,ENSOARG00020014119,ENSOARG00020007961,ENSOARG00020009458,ENSOARG00020021866,ENSOARG00020010403,ENSOARG00020006388,ENSOARG00020020038,ENSOARG00020004048,ENSOARG00020019732,ENSOARG00020017830,ENSOARG00020005064,ENSOARG00020016462,ENSOARG00020004612,ENSOARG00020003734,ENSOARG00020003593,ENSOARG00020018838,ENSOARG00020023911,…
GO:0007178	transmembrane receptor protein serine/threonine kinase signaling pathway	biological_process	6.2076e-05	0.0019865	130	6539	255	18327	ENSOARG00020005823,ENSOARG00020021468,ENSOARG00020006422,ENSOARG00020018165,ENSOARG00020017297,ENSOARG00020017881,ENSOARG00020020876,ENSOARG00020025628,ENSOARG00020024107,ENSOARG00020008084,ENSOARG00020016034,ENSOARG00020006459,ENSOARG00020004882,ENSOARG00020024894,ENSOARG00020024064,ENSOARG00020000893,ENSOARG00020016143,ENSOARG00020008230,ENSOARG00020008304,ENSOARG00020015997,ENSOARG00020001312,…
GO:0061572	actin filament bundle organization	biological_process	6.2372e-05	0.0019927	59	6539	99	18327	ENSOARG00020010193,ENSOARG00020012381,ENSOARG00020006303,ENSOARG00020023151,ENSOARG00020008667,ENSOARG00020008510,ENSOARG00020022479,ENSOARG00020019437,ENSOARG00020004872,ENSOARG00020011152,ENSOARG00020003092,ENSOARG00020022562,ENSOARG00020021160,ENSOARG00020015270,ENSOARG00020000213,ENSOARG00020014447,ENSOARG00020012866,ENSOARG00020010142,ENSOARG00020014082,ENSOARG00020015988,ENSOARG00020023979,…
GO:0010718	positive regulation of epithelial to mesenchymal transition	biological_process	6.2598e-05	0.0019961	26	6539	36	18327	ENSOARG00020010897,ENSOARG00020020313,ENSOARG00020008589,ENSOARG00020012432,ENSOARG00020012866,ENSOARG00020022725,ENSOARG00020025628,ENSOARG00020025493,ENSOARG00020005085,ENSOARG00020011470,ENSOARG00020009921,ENSOARG00020005649,ENSOARG00020010458,ENSOARG00020001628,ENSOARG00020008230,ENSOARG00020024347,ENSOARG00020019145,ENSOARG00020014945,ENSOARG00020004393,ENSOARG00020018423,ENSOARG00020016034,…
GO:0043292	contractile fiber	cellular_component	6.2767e-05	0.0019961	65	6539	116	18327	ENSOARG00020025068,ENSOARG00020019145,ENSOARG00020013286,ENSOARG00020017975,ENSOARG00020005482,ENSOARG00020023221,ENSOARG00020004721,ENSOARG00020019964,ENSOARG00020025944,ENSOARG00020015986,ENSOARG00020005817,ENSOARG00020013556,ENSOARG00020024056,ENSOARG00020018385,ENSOARG00020001780,ENSOARG00020014486,ENSOARG00020018424,ENSOARG00020008074,ENSOARG00020017300,ENSOARG00020021419,ENSOARG00020015460,…
GO:0005539	glycosaminoglycan binding	molecular_function	6.2795e-05	0.0019961	61	6539	108	18327	ENSOARG00020022725,ENSOARG00020001390,ENSOARG00020013074,ENSOARG00020002313,ENSOARG00020022486,ENSOARG00020004359,ENSOARG00020008417,ENSOARG00020024895,ENSOARG00020026111,ENSOARG00020011103,ENSOARG00020006548,ENSOARG00020005559,ENSOARG00020015384,ENSOARG00020022857,ENSOARG00020021552,ENSOARG00020017218,ENSOARG00020010949,ENSOARG00020009466,ENSOARG00020001975,ENSOARG00020001365,ENSOARG00020013445,…
GO:0071621	granulocyte chemotaxis	biological_process	6.335e-05	0.0020104	38	6539	63	18327	ENSOARG00020007182,ENSOARG00020000234,ENSOARG00020024684,ENSOARG00020009904,ENSOARG00020003474,ENSOARG00020006453,ENSOARG00020012992,ENSOARG00020009466,ENSOARG00020015379,ENSOARG00020016080,ENSOARG00020022725,ENSOARG00020002694,ENSOARG00020002903,ENSOARG00020016678,ENSOARG00020017964,ENSOARG00020004359,ENSOARG00020025998,ENSOARG00020003919,ENSOARG00020017062,ENSOARG00020016446,ENSOARG00020012079,…
GO:2001243	negative regulation of intrinsic apoptotic signaling pathway	biological_process	6.3525e-05	0.0020125	40	6539	66	18327	ENSOARG00020024655,ENSOARG00020017500,ENSOARG00020021787,ENSOARG00020020234,ENSOARG00020005023,ENSOARG00020017117,ENSOARG00020011056,ENSOARG00020023827,ENSOARG00020020922,ENSOARG00020006059,ENSOARG00020024572,ENSOARG00020013146,ENSOARG00020020001,ENSOARG00020010897,ENSOARG00020016490,ENSOARG00020025762,ENSOARG00020026220,ENSOARG00020024744,ENSOARG00020008425,ENSOARG00020006124,ENSOARG00020012457,…
GO:0010770	positive regulation of cell morphogenesis involved in differentiation	biological_process	6.4007e-05	0.0020213	66	6539	115	18327	ENSOARG00020005085,ENSOARG00020011470,ENSOARG00020018696,ENSOARG00020019777,ENSOARG00020009598,ENSOARG00020005834,ENSOARG00020020624,ENSOARG00020019673,ENSOARG00020024001,ENSOARG00020012866,ENSOARG00020013543,ENSOARG00020012432,ENSOARG00020003092,ENSOARG00020014063,ENSOARG00020008510,ENSOARG00020025493,ENSOARG00020017656,ENSOARG00020020313,ENSOARG00020002440,ENSOARG00020010720,ENSOARG00020014672,…
GO:0006575	cellular modified amino acid metabolic process	biological_process	6.4014e-05	0.0020213	82	6539	160	18327	ENSOARG00020008341,ENSOARG00020020785,ENSOARG00020025614,ENSOARG00020007364,ENSOARG00020021264,ENSOARG00020001428,ENSOARG00020001596,ENSOARG00020014150,ENSOARG00020011684,ENSOARG00020017713,ENSOARG00020024595,ENSOARG00020017262,ENSOARG00020007664,ENSOARG00020005712,ENSOARG00020001391,ENSOARG00020002857,ENSOARG00020016933,ENSOARG00020020121,ENSOARG00020025236,ENSOARG00020010283,ENSOARG00020006257,…
GO:0098798	mitochondrial protein complex	cellular_component	6.4311e-05	0.0020246	76	6539	163	18327	ENSOARG00020013502,ENSOARG00020005551,ENSOARG00020009062,ENSOARG00020000229,ENSOARG00020011584,ENSOARG00020019449,ENSOARG00020022065,ENSOARG00020009679,ENSOARG00020014774,ENSOARG00020005322,ENSOARG00020025559,ENSOARG00020009649,ENSOARG00020015523,ENSOARG00020022560,ENSOARG00020023557,ENSOARG00020012618,ENSOARG00020015489,ENSOARG00020015183,ENSOARG00020007740,ENSOARG00020010598,ENSOARG00020009086,…
GO:1903037	regulation of leukocyte cell-cell adhesion	biological_process	6.4336e-05	0.0020246	107	6539	216	18327	ENSOARG00020002241,ENSOARG00020026180,ENSOARG00020010171,ENSOARG00020002368,ENSOARG00020017442,ENSOARG00020017273,ENSOARG00020025664,ENSOARG00020014834,ENSOARG00020024064,ENSOARG00020022030,ENSOARG00020015700,ENSOARG00020022900,ENSOARG00020001391,ENSOARG00020019693,ENSOARG00020006751,ENSOARG00020003296,ENSOARG00020015988,ENSOARG00020010862,ENSOARG00020020740,ENSOARG00020005665,ENSOARG00020013800,…
GO:1903829	positive regulation of cellular protein localization	biological_process	6.4438e-05	0.0020246	98	6539	187	18327	ENSOARG00020016030,ENSOARG00020010446,ENSOARG00020005590,ENSOARG00020001942,ENSOARG00020002701,ENSOARG00020008986,ENSOARG00020013787,ENSOARG00020024736,ENSOARG00020018023,ENSOARG00020019769,ENSOARG00020004518,ENSOARG00020013919,ENSOARG00020018423,ENSOARG00020019536,ENSOARG00020004041,ENSOARG00020010271,ENSOARG00020008646,ENSOARG00020024118,ENSOARG00020025072,ENSOARG00020014013,ENSOARG00020002831,…
GO:0006366	transcription from RNA polymerase II promoter	biological_process	6.6152e-05	0.002075	633	6539	1497	18327	ENSOARG00020002574,ENSOARG00020005559,ENSOARG00020008449,ENSOARG00020003886,ENSOARG00020015730,ENSOARG00020004406,ENSOARG00020004041,ENSOARG00020025634,ENSOARG00020024118,ENSOARG00020023763,ENSOARG00020019090,ENSOARG00020024398,ENSOARG00020005321,ENSOARG00020005778,ENSOARG00020009715,ENSOARG00020006711,ENSOARG00020021837,ENSOARG00020008811,ENSOARG00020010329,ENSOARG00020003444,ENSOARG00020005989,…
GO:0008637	apoptotic mitochondrial changes	biological_process	6.7107e-05	0.0021015	37	6539	64	18327	ENSOARG00020007741,ENSOARG00020001084,ENSOARG00020000583,ENSOARG00020025166,ENSOARG00020026220,ENSOARG00020019735,ENSOARG00020025762,ENSOARG00020011954,ENSOARG00020014234,ENSOARG00020009080,ENSOARG00020004298,ENSOARG00020016018,ENSOARG00020024624,ENSOARG00020021024,ENSOARG00020015038,ENSOARG00020001313,ENSOARG00020020922,ENSOARG00020002205,ENSOARG00020020234,ENSOARG00020023963,ENSOARG00020017117,…
GO:0002694	regulation of leukocyte activation	biological_process	6.7727e-05	0.0021174	157	6539	331	18327	ENSOARG00020003296,ENSOARG00020015988,ENSOARG00020010862,ENSOARG00020005665,ENSOARG00020009083,ENSOARG00020006894,ENSOARG00020007754,ENSOARG00020003454,ENSOARG00020019465,ENSOARG00020006422,ENSOARG00020000320,ENSOARG00020013602,ENSOARG00020026180,ENSOARG00020006825,ENSOARG00020017273,ENSOARG00020025664,ENSOARG00020024064,ENSOARG00020014834,ENSOARG00020022900,ENSOARG00020001933,ENSOARG00020024176,…
GO:0050863	regulation of T cell activation	biological_process	6.846e-05	0.0021368	101	6539	202	18327	ENSOARG00020019064,ENSOARG00020007240,ENSOARG00020015501,ENSOARG00020008588,ENSOARG00020011397,ENSOARG00020015441,ENSOARG00020018026,ENSOARG00020013457,ENSOARG00020001838,ENSOARG00020012963,ENSOARG00020012987,ENSOARG00020024527,ENSOARG00020001909,ENSOARG00020025420,ENSOARG00020009650,ENSOARG00020025493,ENSOARG00020008197,ENSOARG00020024815,ENSOARG00020007862,ENSOARG00020001886,ENSOARG00020011859,…
GO:0006325	chromatin organization	biological_process	6.9535e-05	0.0021668	228	6539	485	18327	ENSOARG00020025373,ENSOARG00020012026,ENSOARG00020013126,ENSOARG00020004785,ENSOARG00020019455,ENSOARG00020010897,ENSOARG00020005596,ENSOARG00020013705,ENSOARG00020000583,ENSOARG00020014584,ENSOARG00020022660,ENSOARG00020008451,ENSOARG00020022697,ENSOARG00020013587,ENSOARG00020011649,ENSOARG00020018029,ENSOARG00020005393,ENSOARG00020003738,ENSOARG00020013385,ENSOARG00020015821,ENSOARG00020016698,…
GO:0048589	developmental growth	biological_process	6.9962e-05	0.0021756	194	6539	406	18327	ENSOARG00020004800,ENSOARG00020013943,ENSOARG00020015297,ENSOARG00020024012,ENSOARG00020006196,ENSOARG00020006303,ENSOARG00020017277,ENSOARG00020008790,ENSOARG00020006711,ENSOARG00020020243,ENSOARG00020006504,ENSOARG00020009688,ENSOARG00020017122,ENSOARG00020024144,ENSOARG00020010887,ENSOARG00020005778,ENSOARG00020010030,ENSOARG00020002190,ENSOARG00020021611,ENSOARG00020019664,ENSOARG00020018838,…
GO:1903020	positive regulation of glycoprotein metabolic process	biological_process	7.0047e-05	0.0021756	13	6539	15	18327	ENSOARG00020022684,ENSOARG00020011892,ENSOARG00020019599,ENSOARG00020000781,ENSOARG00020019145,ENSOARG00020024147,ENSOARG00020005665,ENSOARG00020009650,ENSOARG00020001939,ENSOARG00020006393,ENSOARG00020018423,ENSOARG00020008991,ENSOARG00020016078
GO:0006397	mRNA processing	biological_process	7.0581e-05	0.0021865	151	6539	320	18327	ENSOARG00020015499,ENSOARG00020014182,ENSOARG00020020274,ENSOARG00020009648,ENSOARG00020023931,ENSOARG00020009922,ENSOARG00020000337,ENSOARG00020018470,ENSOARG00020024944,ENSOARG00020007183,ENSOARG00020018623,ENSOARG00020000324,ENSOARG00020011051,ENSOARG00020009185,ENSOARG00020000763,ENSOARG00020022598,ENSOARG00020009771,ENSOARG00020024776,ENSOARG00020023994,ENSOARG00020006950,ENSOARG00020003860,…
GO:0006631	fatty acid metabolic process	biological_process	7.0629e-05	0.0021865	111	6539	225	18327	ENSOARG00020018378,ENSOARG00020000127,ENSOARG00020022867,ENSOARG00020017607,ENSOARG00020002345,ENSOARG00020023319,ENSOARG00020018516,ENSOARG00020002283,ENSOARG00020020063,ENSOARG00020015961,ENSOARG00020021923,ENSOARG00020019361,ENSOARG00020009463,ENSOARG00020009366,ENSOARG00020012212,ENSOARG00020006830,ENSOARG00020012884,ENSOARG00020018617,ENSOARG00020015587,ENSOARG00020023275,ENSOARG00020001355,…
GO:0018205	peptidyl-lysine modification	biological_process	7.2489e-05	0.0022404	132	6539	261	18327	ENSOARG00020022476,ENSOARG00020011750,ENSOARG00020005484,ENSOARG00020000211,ENSOARG00020021180,ENSOARG00020011859,ENSOARG00020009554,ENSOARG00020021051,ENSOARG00020012242,ENSOARG00020023590,ENSOARG00020025493,ENSOARG00020010003,ENSOARG00020020495,ENSOARG00020011521,ENSOARG00020023605,ENSOARG00020011172,ENSOARG00020017029,ENSOARG00020023459,ENSOARG00020026231,ENSOARG00020018149,ENSOARG00020022280,…
GO:0006900	membrane budding	biological_process	7.2943e-05	0.0022508	35	6539	55	18327	ENSOARG00020019653,ENSOARG00020003519,ENSOARG00020021923,ENSOARG00020009439,ENSOARG00020012573,ENSOARG00020004179,ENSOARG00020010804,ENSOARG00020022920,ENSOARG00020010555,ENSOARG00020011878,ENSOARG00020018318,ENSOARG00020006416,ENSOARG00020013150,ENSOARG00020024527,ENSOARG00020011198,ENSOARG00020002422,ENSOARG00020000781,ENSOARG00020014531,ENSOARG00020020679,ENSOARG00020008223,ENSOARG00020019437,…
GO:0007160	cell-matrix adhesion	biological_process	7.3816e-05	0.0022724	82	6539	147	18327	ENSOARG00020010142,ENSOARG00020024839,ENSOARG00020013296,ENSOARG00020018720,ENSOARG00020023541,ENSOARG00020025000,ENSOARG00020015634,ENSOARG00020010809,ENSOARG00020002368,ENSOARG00020022479,ENSOARG00020016663,ENSOARG00020008733,ENSOARG00020013610,ENSOARG00020003919,ENSOARG00020005989,ENSOARG00020016169,ENSOARG00020014613,ENSOARG00020005346,ENSOARG00020015094,ENSOARG00020001033,ENSOARG00020023452,…
GO:0001726	ruffle	cellular_component	7.3881e-05	0.0022724	58	6539	99	18327	ENSOARG00020005373,ENSOARG00020008659,ENSOARG00020008178,ENSOARG00020020554,ENSOARG00020005724,ENSOARG00020005387,ENSOARG00020000782,ENSOARG00020024220,ENSOARG00020015988,ENSOARG00020014082,ENSOARG00020019665,ENSOARG00020000213,ENSOARG00020010185,ENSOARG00020009011,ENSOARG00020021160,ENSOARG00020009618,ENSOARG00020013312,ENSOARG00020020123,ENSOARG00020008512,ENSOARG00020015297,ENSOARG00020014063,…
GO:0032434	regulation of proteasomal ubiquitin-dependent protein catabolic process	biological_process	7.7074e-05	0.0023667	70	6539	129	18327	ENSOARG00020011172,ENSOARG00020009902,ENSOARG00020004062,ENSOARG00020004926,ENSOARG00020024869,ENSOARG00020016174,ENSOARG00020009510,ENSOARG00020024426,ENSOARG00020003434,ENSOARG00020017720,ENSOARG00020015667,ENSOARG00020022344,ENSOARG00020020370,ENSOARG00020019001,ENSOARG00020010334,ENSOARG00020020930,ENSOARG00020017939,ENSOARG00020024169,ENSOARG00020013035,ENSOARG00020001281,ENSOARG00020013074,…
GO:0045121	membrane raft	cellular_component	7.8925e-05	0.0024197	89	6539	169	18327	ENSOARG00020008986,ENSOARG00020012438,ENSOARG00020005590,ENSOARG00020019892,ENSOARG00020002896,ENSOARG00020019526,ENSOARG00020012006,ENSOARG00020017762,ENSOARG00020015157,ENSOARG00020000956,ENSOARG00020015069,ENSOARG00020021794,ENSOARG00020024053,ENSOARG00020015745,ENSOARG00020014665,ENSOARG00020006563,ENSOARG00020023854,ENSOARG00020010335,ENSOARG00020008317,ENSOARG00020003956,ENSOARG00020019145,…
GO:0002764	immune response-regulating signaling pathway	biological_process	7.9176e-05	0.0024234	116	6539	229	18327	ENSOARG00020008005,ENSOARG00020018988,ENSOARG00020004361,ENSOARG00020012188,ENSOARG00020019735,ENSOARG00020024076,ENSOARG00020001592,ENSOARG00020000320,ENSOARG00020007821,ENSOARG00020020798,ENSOARG00020005665,ENSOARG00020023380,ENSOARG00020013800,ENSOARG00020025481,ENSOARG00020023070,ENSOARG00020021421,ENSOARG00020011998,ENSOARG00020015451,ENSOARG00020016169,ENSOARG00020006158,ENSOARG00020026086,…
GO:0050921	positive regulation of chemotaxis	biological_process	8.2278e-05	0.0025143	54	6539	99	18327	ENSOARG00020000577,ENSOARG00020024120,ENSOARG00020004232,ENSOARG00020023691,ENSOARG00020023189,ENSOARG00020015005,ENSOARG00020002886,ENSOARG00020015988,ENSOARG00020012236,ENSOARG00020001084,ENSOARG00020010451,ENSOARG00020004370,ENSOARG00020023463,ENSOARG00020015634,ENSOARG00020008186,ENSOARG00020008435,ENSOARG00020008481,ENSOARG00020004582,ENSOARG00020025998,ENSOARG00020005989,ENSOARG00020023827,…
GO:0009141	nucleoside triphosphate metabolic process	biological_process	8.3399e-05	0.0025445	116	6539	249	18327	ENSOARG00020015645,ENSOARG00020013502,ENSOARG00020026191,ENSOARG00020013473,ENSOARG00020008026,ENSOARG00020017156,ENSOARG00020004936,ENSOARG00020017386,ENSOARG00020019017,ENSOARG00020000969,ENSOARG00020002574,ENSOARG00020009679,ENSOARG00020017250,ENSOARG00020019449,ENSOARG00020025559,ENSOARG00020007807,ENSOARG00020000538,ENSOARG00020005322,ENSOARG00020014774,ENSOARG00020013286,ENSOARG00020025015,…
GO:0055086	nucleobase-containing small molecule metabolic process	biological_process	8.3649e-05	0.002548	215	6539	484	18327	ENSOARG00020004685,ENSOARG00020004936,ENSOARG00020017156,ENSOARG00020003725,ENSOARG00020019017,ENSOARG00020017386,ENSOARG00020026357,ENSOARG00020014503,ENSOARG00020005939,ENSOARG00020013473,ENSOARG00020000145,ENSOARG00020026191,ENSOARG00020009097,ENSOARG00020013563,ENSOARG00020012006,ENSOARG00020008716,ENSOARG00020020668,ENSOARG00020025101,ENSOARG00020022870,ENSOARG00020025015,ENSOARG00020007807,…
GO:0010822	positive regulation of mitochondrion organization	biological_process	8.4749e-05	0.0025774	37	6539	64	18327	ENSOARG00020026220,ENSOARG00020019735,ENSOARG00020001084,ENSOARG00020007741,ENSOARG00020025166,ENSOARG00020007077,ENSOARG00020023220,ENSOARG00020004298,ENSOARG00020014504,ENSOARG00020018061,ENSOARG00020002145,ENSOARG00020018056,ENSOARG00020009080,ENSOARG00020014234,ENSOARG00020010445,ENSOARG00020011954,ENSOARG00020025762,ENSOARG00020011056,ENSOARG00020020349,ENSOARG00020024624,ENSOARG00020020114,…
GO:0071375	cellular response to peptide hormone stimulus	biological_process	8.5333e-05	0.002591	74	6539	135	18327	ENSOARG00020003454,ENSOARG00020009688,ENSOARG00020007754,ENSOARG00020008568,ENSOARG00020024144,ENSOARG00020000978,ENSOARG00020023991,ENSOARG00020000907,ENSOARG00020014807,ENSOARG00020010704,ENSOARG00020006196,ENSOARG00020008451,ENSOARG00020011724,ENSOARG00020010283,ENSOARG00020008066,ENSOARG00020019949,ENSOARG00020011584,ENSOARG00020008986,ENSOARG00020016735,ENSOARG00020013114,ENSOARG00020026025,…
GO:0032870	cellular response to hormone stimulus	biological_process	8.6e-05	0.0026042	129	6539	259	18327	ENSOARG00020000907,ENSOARG00020023096,ENSOARG00020013348,ENSOARG00020016230,ENSOARG00020023991,ENSOARG00020008568,ENSOARG00020014761,ENSOARG00020003454,ENSOARG00020007754,ENSOARG00020019699,ENSOARG00020011724,ENSOARG00020010283,ENSOARG00020004250,ENSOARG00020010704,ENSOARG00020014807,ENSOARG00020009407,ENSOARG00020013114,ENSOARG00020026238,ENSOARG00020009546,ENSOARG00020024590,ENSOARG00020008066,…
GO:0009895	negative regulation of catabolic process	biological_process	8.6043e-05	0.0026042	106	6539	209	18327	ENSOARG00020023991,ENSOARG00020004330,ENSOARG00020006852,ENSOARG00020025628,ENSOARG00020012207,ENSOARG00020017564,ENSOARG00020020261,ENSOARG00020022660,ENSOARG00020019133,ENSOARG00020008568,ENSOARG00020020165,ENSOARG00020006422,ENSOARG00020008740,ENSOARG00020013455,ENSOARG00020015544,ENSOARG00020020234,ENSOARG00020004569,ENSOARG00020014923,ENSOARG00020009685,ENSOARG00020009483,ENSOARG00020010315,…
GO:0007265	Ras protein signal transduction	biological_process	8.8128e-05	0.0026622	107	6539	206	18327	ENSOARG00020006922,ENSOARG00020019465,ENSOARG00020003323,ENSOARG00020002628,ENSOARG00020020275,ENSOARG00020017564,ENSOARG00020016587,ENSOARG00020025489,ENSOARG00020001849,ENSOARG00020002457,ENSOARG00020025628,ENSOARG00020010908,ENSOARG00020023979,ENSOARG00020013296,ENSOARG00020020798,ENSOARG00020015988,ENSOARG00020016433,ENSOARG00020003296,ENSOARG00020005989,ENSOARG00020001570,ENSOARG00020016798,…
GO:0000165	MAPK cascade	biological_process	8.8379e-05	0.0026622	225	6539	490	18327	ENSOARG00020003040,ENSOARG00020025998,ENSOARG00020018498,ENSOARG00020015287,ENSOARG00020020123,ENSOARG00020002326,ENSOARG00020008140,ENSOARG00020010451,ENSOARG00020006729,ENSOARG00020013162,ENSOARG00020021136,ENSOARG00020015716,ENSOARG00020009900,ENSOARG00020007008,ENSOARG00020012236,ENSOARG00020019410,ENSOARG00020010295,ENSOARG00020009033,ENSOARG00020023189,ENSOARG00020002726,ENSOARG00020024001,…
GO:0023014	signal transduction by protein phosphorylation	biological_process	8.8379e-05	0.0026622	225	6539	490	18327	ENSOARG00020009930,ENSOARG00020014820,ENSOARG00020021009,ENSOARG00020016543,ENSOARG00020019014,ENSOARG00020020375,ENSOARG00020006332,ENSOARG00020017909,ENSOARG00020012932,ENSOARG00020025810,ENSOARG00020015343,ENSOARG00020023275,ENSOARG00020011512,ENSOARG00020000891,ENSOARG00020016121,ENSOARG00020004714,ENSOARG00020019275,ENSOARG00020018722,ENSOARG00020001563,ENSOARG00020022874,ENSOARG00020007167,…
GO:0006644	phospholipid metabolic process	biological_process	8.9414e-05	0.0026891	140	6539	286	18327	ENSOARG00020017764,ENSOARG00020017465,ENSOARG00020010167,ENSOARG00020014193,ENSOARG00020014859,ENSOARG00020010834,ENSOARG00020004495,ENSOARG00020015038,ENSOARG00020025330,ENSOARG00020012809,ENSOARG00020000213,ENSOARG00020006649,ENSOARG00020016112,ENSOARG00020021068,ENSOARG00020015079,ENSOARG00020010687,ENSOARG00020015235,ENSOARG00020025578,ENSOARG00020022867,ENSOARG00020012291,ENSOARG00020003441,…
GO:1904356	regulation of telomere maintenance via telomere lengthening	biological_process	9.1575e-05	0.0027486	30	6539	43	18327	ENSOARG00020022224,ENSOARG00020014377,ENSOARG00020022192,ENSOARG00020011296,ENSOARG00020004518,ENSOARG00020025998,ENSOARG00020006423,ENSOARG00020019671,ENSOARG00020002935,ENSOARG00020022344,ENSOARG00020006218,ENSOARG00020014559,ENSOARG00020011293,ENSOARG00020019145,ENSOARG00020008986,ENSOARG00020024333,ENSOARG00020008923,ENSOARG00020019073,ENSOARG00020009398,ENSOARG00020025342,ENSOARG00020011525,…
GO:0001650	fibrillar center	cellular_component	9.1682e-05	0.0027486	65	6539	117	18327	ENSOARG00020021252,ENSOARG00020021183,ENSOARG00020016072,ENSOARG00020005494,ENSOARG00020001498,ENSOARG00020006732,ENSOARG00020013681,ENSOARG00020006830,ENSOARG00020015836,ENSOARG00020001646,ENSOARG00020006417,ENSOARG00020007612,ENSOARG00020015553,ENSOARG00020020088,ENSOARG00020013624,ENSOARG00020025700,ENSOARG00020024815,ENSOARG00020012742,ENSOARG00020015287,ENSOARG00020023408,ENSOARG00020008824,…
GO:0022618	ribonucleoprotein complex assembly	biological_process	9.2436e-05	0.0027668	78	6539	152	18327	ENSOARG00020005659,ENSOARG00020002634,ENSOARG00020012396,ENSOARG00020021505,ENSOARG00020001711,ENSOARG00020003127,ENSOARG00020021799,ENSOARG00020022711,ENSOARG00020016029,ENSOARG00020021925,ENSOARG00020007719,ENSOARG00020014992,ENSOARG00020012273,ENSOARG00020020869,ENSOARG00020004362,ENSOARG00020010821,ENSOARG00020025342,ENSOARG00020018298,ENSOARG00020009922,ENSOARG00020013670,ENSOARG00020003123,…
GO:0031674	I band	cellular_component	9.284e-05	0.0027745	38	6539	60	18327	ENSOARG00020001780,ENSOARG00020026361,ENSOARG00020014210,ENSOARG00020014486,ENSOARG00020020749,ENSOARG00020021448,ENSOARG00020011801,ENSOARG00020022223,ENSOARG00020023328,ENSOARG00020019907,ENSOARG00020024858,ENSOARG00020000211,ENSOARG00020022177,ENSOARG00020007182,ENSOARG00020025944,ENSOARG00020014812,ENSOARG00020019964,ENSOARG00020005817,ENSOARG00020019145,ENSOARG00020013286,ENSOARG00020012316,…
GO:0045335	phagocytic vesicle	cellular_component	9.4327e-05	0.0028139	35	6539	57	18327	ENSOARG00020005389,ENSOARG00020013056,ENSOARG00020008761,ENSOARG00020026223,ENSOARG00020021365,ENSOARG00020010555,ENSOARG00020018009,ENSOARG00020009546,ENSOARG00020013395,ENSOARG00020016678,ENSOARG00020016704,ENSOARG00020000234,ENSOARG00020020668,ENSOARG00020001688,ENSOARG00020005753,ENSOARG00020016775,ENSOARG00020000129,ENSOARG00020015420,ENSOARG00020011349,ENSOARG00020025000,ENSOARG00020006894,…
GO:0010564	regulation of cell cycle process	biological_process	9.4455e-05	0.0028139	196	6539	415	18327	ENSOARG00020022598,ENSOARG00020006830,ENSOARG00020017029,ENSOARG00020011609,ENSOARG00020023275,ENSOARG00020020495,ENSOARG00020013932,ENSOARG00020004331,ENSOARG00020000375,ENSOARG00020009745,ENSOARG00020022344,ENSOARG00020024130,ENSOARG00020011950,ENSOARG00020008837,ENSOARG00020012642,ENSOARG00020011198,ENSOARG00020009648,ENSOARG00020007375,ENSOARG00020019360,ENSOARG00020008197,ENSOARG00020020930,…
GO:0043534	blood vessel endothelial cell migration	biological_process	9.4981e-05	0.0028252	51	6539	87	18327	ENSOARG00020007032,ENSOARG00020008862,ENSOARG00020008178,ENSOARG00020012236,ENSOARG00020019777,ENSOARG00020010834,ENSOARG00020005921,ENSOARG00020011056,ENSOARG00020023827,ENSOARG00020026202,ENSOARG00020014807,ENSOARG00020002084,ENSOARG00020020922,ENSOARG00020001570,ENSOARG00020020123,ENSOARG00020020349,ENSOARG00020008733,ENSOARG00020000712,ENSOARG00020008512,ENSOARG00020024142,ENSOARG00020024057,…
GO:0010952	positive regulation of peptidase activity	biological_process	9.5722e-05	0.0028428	58	6539	107	18327	ENSOARG00020009900,ENSOARG00020023068,ENSOARG00020021468,ENSOARG00020019735,ENSOARG00020007364,ENSOARG00020000473,ENSOARG00020007741,ENSOARG00020025166,ENSOARG00020007239,ENSOARG00020002900,ENSOARG00020021346,ENSOARG00020009080,ENSOARG00020011954,ENSOARG00020025762,ENSOARG00020001570,ENSOARG00020008595,ENSOARG00020011843,ENSOARG00020024624,ENSOARG00020020197,ENSOARG00020017500,ENSOARG00020023530,…
GO:0019883	antigen processing and presentation of endogenous antigen	biological_process	9.7346e-05	0.0028865	10	6539	10	18327	ENSOARG00020025129,ENSOARG00020013171,ENSOARG00020025187,ENSOARG00020006422,ENSOARG00020013575,ENSOARG00020026180,ENSOARG00020022159,ENSOARG00020013259,ENSOARG00020014690,ENSOARG00020014806
GO:0007568	aging	biological_process	9.8951e-05	0.0029295	60	6539	109	18327	ENSOARG00020009688,ENSOARG00020008434,ENSOARG00020019777,ENSOARG00020009154,ENSOARG00020018177,ENSOARG00020019128,ENSOARG00020010587,ENSOARG00020005455,ENSOARG00020008862,ENSOARG00020010728,ENSOARG00020016737,ENSOARG00020015210,ENSOARG00020003569,ENSOARG00020011525,ENSOARG00020011954,ENSOARG00020026214,ENSOARG00020005665,ENSOARG00020010312,ENSOARG00020008150,ENSOARG00020016018,ENSOARG00020017135,…
GO:0030099	myeloid cell differentiation	biological_process	0.00010209	0.0030178	126	6539	259	18327	ENSOARG00020021785,ENSOARG00020019153,ENSOARG00020001942,ENSOARG00020011804,ENSOARG00020015379,ENSOARG00020016080,ENSOARG00020017492,ENSOARG00020004933,ENSOARG00020008986,ENSOARG00020013137,ENSOARG00020019017,ENSOARG00020004895,ENSOARG00020022958,ENSOARG00020020845,ENSOARG00020025061,ENSOARG00020017221,ENSOARG00020024215,ENSOARG00020009309,ENSOARG00020009594,ENSOARG00020000251,ENSOARG00020001751,…
GO:0010837	regulation of keratinocyte proliferation	biological_process	0.000103	0.00304	20	6539	26	18327	ENSOARG00020016800,ENSOARG00020022725,ENSOARG00020019528,ENSOARG00020008307,ENSOARG00020005559,ENSOARG00020022342,ENSOARG00020018761,ENSOARG00020022494,ENSOARG00020004370,ENSOARG00020015087,ENSOARG00020024283,ENSOARG00020003615,ENSOARG00020015170,ENSOARG00020004476,ENSOARG00020024572,ENSOARG00020020955,ENSOARG00020005708,ENSOARG00020001563,ENSOARG00020004343,ENSOARG00020020483
GO:0048468	cell development	biological_process	0.00010455	0.0030808	602	6539	1402	18327	ENSOARG00020009390,ENSOARG00020003359,ENSOARG00020011413,ENSOARG00020001951,ENSOARG00020024839,ENSOARG00020004250,ENSOARG00020018143,ENSOARG00020008084,ENSOARG00020004882,ENSOARG00020007456,ENSOARG00020013473,ENSOARG00020000627,ENSOARG00020024056,ENSOARG00020004936,ENSOARG00020009782,ENSOARG00020013966,ENSOARG00020001959,ENSOARG00020011951,ENSOARG00020025305,ENSOARG00020017159,ENSOARG00020009957,…
GO:0048878	chemical homeostasis	biological_process	0.00010535	0.0030996	302	6539	684	18327	ENSOARG00020018425,ENSOARG00020024210,ENSOARG00020023918,ENSOARG00020006124,ENSOARG00020023991,ENSOARG00020012519,ENSOARG00020013047,ENSOARG00020009831,ENSOARG00020002806,ENSOARG00020010991,ENSOARG00020025481,ENSOARG00020018785,ENSOARG00020021024,ENSOARG00020017500,ENSOARG00020024128,ENSOARG00020007179,ENSOARG00020002682,ENSOARG00020014408,ENSOARG00020021004,ENSOARG00020005427,ENSOARG00020015634,…
GO:0004602	glutathione peroxidase activity	molecular_function	0.00010649	0.0031283	11	6539	14	18327	ENSOARG00020008378,ENSOARG00020014488,ENSOARG00020019395,ENSOARG00020014193,ENSOARG00020014946,ENSOARG00020002129,ENSOARG00020002004,ENSOARG00020001444,ENSOARG00020001904,ENSOARG00020020922,ENSOARG00020012946
GO:0007179	transforming growth factor beta receptor signaling pathway	biological_process	0.00010773	0.0031598	75	6539	135	18327	ENSOARG00020001654,ENSOARG00020010293,ENSOARG00020026214,ENSOARG00020012866,ENSOARG00020020819,ENSOARG00020021241,ENSOARG00020023929,ENSOARG00020004232,ENSOARG00020009551,ENSOARG00020007032,ENSOARG00020005120,ENSOARG00020019599,ENSOARG00020006413,ENSOARG00020017657,ENSOARG00020007987,ENSOARG00020008512,ENSOARG00020004343,ENSOARG00020003092,ENSOARG00020020313,ENSOARG00020000860,ENSOARG00020007093,…
GO:0010594	regulation of endothelial cell migration	biological_process	0.00010934	0.003202	68	6539	123	18327	ENSOARG00020008513,ENSOARG00020009930,ENSOARG00020005210,ENSOARG00020017409,ENSOARG00020010835,ENSOARG00020013935,ENSOARG00020018495,ENSOARG00020014930,ENSOARG00020006830,ENSOARG00020016121,ENSOARG00020012073,ENSOARG00020002590,ENSOARG00020000868,ENSOARG00020018117,ENSOARG00020015441,ENSOARG00020015343,ENSOARG00020007032,ENSOARG00020008178,ENSOARG00020012236,ENSOARG00020010834,ENSOARG00020008433,…
GO:0032388	positive regulation of intracellular transport	biological_process	0.00011043	0.003229	84	6539	159	18327	ENSOARG00020000234,ENSOARG00020018423,ENSOARG00020000956,ENSOARG00020019536,ENSOARG00020004041,ENSOARG00020004489,ENSOARG00020008646,ENSOARG00020025072,ENSOARG00020003519,ENSOARG00020014736,ENSOARG00020022494,ENSOARG00020025559,ENSOARG00020019653,ENSOARG00020010446,ENSOARG00020005590,ENSOARG00020001780,ENSOARG00020009782,ENSOARG00020019017,ENSOARG00020013787,ENSOARG00020018023,ENSOARG00020024736,…
GO:0072593	reactive oxygen species metabolic process	biological_process	0.00011098	0.0032353	84	6539	164	18327	ENSOARG00020024053,ENSOARG00020020726,ENSOARG00020007832,ENSOARG00020011301,ENSOARG00020000234,ENSOARG00020004476,ENSOARG00020010271,ENSOARG00020000956,ENSOARG00020001628,ENSOARG00020024118,ENSOARG00020017072,ENSOARG00020019090,ENSOARG00020005629,ENSOARG00020001971,ENSOARG00020010430,ENSOARG00020002435,ENSOARG00020019017,ENSOARG00020000969,ENSOARG00020013502,ENSOARG00020000285,ENSOARG00020012006,…
GO:0048002	antigen processing and presentation of peptide antigen	biological_process	0.00011099	0.0032353	17	6539	22	18327	ENSOARG00020019358,ENSOARG00020022159,ENSOARG00020009546,ENSOARG00020006588,ENSOARG00020014690,ENSOARG00020011582,ENSOARG00020025187,ENSOARG00020017492,ENSOARG00020006422,ENSOARG00020012104,ENSOARG00020023963,ENSOARG00020013259,ENSOARG00020014806,ENSOARG00020007179,ENSOARG00020025129,ENSOARG00020013171,ENSOARG00020017062
GO:0019838	growth factor binding	molecular_function	0.00011198	0.0032594	57	6539	96	18327	ENSOARG00020003497,ENSOARG00020021468,ENSOARG00020025439,ENSOARG00020019095,ENSOARG00020024525,ENSOARG00020012236,ENSOARG00020011812,ENSOARG00020009688,ENSOARG00020013296,ENSOARG00020018720,ENSOARG00020021241,ENSOARG00020005176,ENSOARG00020002360,ENSOARG00020005617,ENSOARG00020012432,ENSOARG00020019693,ENSOARG00020013831,ENSOARG00020003092,ENSOARG00020003621,ENSOARG00020008733,ENSOARG00020018123,…
GO:0043149	stress fiber assembly	biological_process	0.00011293	0.00328	45	6539	72	18327	ENSOARG00020017478,ENSOARG00020004714,ENSOARG00020000868,ENSOARG00020005631,ENSOARG00020004688,ENSOARG00020001688,ENSOARG00020004041,ENSOARG00020010271,ENSOARG00020005649,ENSOARG00020008402,ENSOARG00020001729,ENSOARG00020006453,ENSOARG00020007844,ENSOARG00020023854,ENSOARG00020000430,ENSOARG00020019747,ENSOARG00020019227,ENSOARG00020008986,ENSOARG00020000672,ENSOARG00020008466,ENSOARG00020001033,…
GO:0030258	lipid modification	biological_process	0.00011304	0.00328	82	6539	155	18327	ENSOARG00020003454,ENSOARG00020022656,ENSOARG00020011756,ENSOARG00020023443,ENSOARG00020016239,ENSOARG00020010030,ENSOARG00020008647,ENSOARG00020005921,ENSOARG00020025942,ENSOARG00020010908,ENSOARG00020023642,ENSOARG00020005466,ENSOARG00020023693,ENSOARG00020001334,ENSOARG00020003287,ENSOARG00020010848,ENSOARG00020010991,ENSOARG00020020489,ENSOARG00020007264,ENSOARG00020007641,ENSOARG00020017935,…
GO:0019003	GDP binding	molecular_function	0.00011472	0.0033237	27	6539	46	18327	ENSOARG00020018495,ENSOARG00020006634,ENSOARG00020012288,ENSOARG00020007488,ENSOARG00020019738,ENSOARG00020016775,ENSOARG00020000225,ENSOARG00020014314,ENSOARG00020023701,ENSOARG00020015716,ENSOARG00020006754,ENSOARG00020000129,ENSOARG00020016712,ENSOARG00020020747,ENSOARG00020013056,ENSOARG00020006524,ENSOARG00020008761,ENSOARG00020025690,ENSOARG00020012680,ENSOARG00020012117,ENSOARG00020024520,…
GO:0015833	peptide transport	biological_process	0.00011545	0.0033397	86	6539	168	18327	ENSOARG00020002630,ENSOARG00020001780,ENSOARG00020004753,ENSOARG00020014542,ENSOARG00020018839,ENSOARG00020012383,ENSOARG00020026238,ENSOARG00020013395,ENSOARG00020015377,ENSOARG00020024372,ENSOARG00020019964,ENSOARG00020006183,ENSOARG00020018423,ENSOARG00020001628,ENSOARG00020025015,ENSOARG00020011434,ENSOARG00020003290,ENSOARG00020001447,ENSOARG00020002693,ENSOARG00020016714,ENSOARG00020010341,…
GO:0010950	positive regulation of endopeptidase activity	biological_process	0.00011704	0.0033762	56	6539	103	18327	ENSOARG00020025166,ENSOARG00020007239,ENSOARG00020007741,ENSOARG00020000473,ENSOARG00020007364,ENSOARG00020019735,ENSOARG00020009900,ENSOARG00020021468,ENSOARG00020023068,ENSOARG00020009080,ENSOARG00020021346,ENSOARG00020025762,ENSOARG00020011954,ENSOARG00020002900,ENSOARG00020020197,ENSOARG00020024624,ENSOARG00020011843,ENSOARG00020008595,ENSOARG00020001570,ENSOARG00020023963,ENSOARG00020007706,…
GO:0006753	nucleoside phosphate metabolic process	biological_process	0.00011706	0.0033762	199	6539	447	18327	ENSOARG00020006842,ENSOARG00020019449,ENSOARG00020017250,ENSOARG00020009679,ENSOARG00020002574,ENSOARG00020011707,ENSOARG00020000969,ENSOARG00020003861,ENSOARG00020010718,ENSOARG00020020816,ENSOARG00020008026,ENSOARG00020013502,ENSOARG00020015645,ENSOARG00020017087,ENSOARG00020005560,ENSOARG00020018507,ENSOARG00020001417,ENSOARG00020006634,ENSOARG00020001219,ENSOARG00020003599,ENSOARG00020009031,…
GO:0016236	macroautophagy	biological_process	0.00011737	0.0033797	85	6539	161	18327	ENSOARG00020019522,ENSOARG00020021180,ENSOARG00020008343,ENSOARG00020015498,ENSOARG00020006591,ENSOARG00020007858,ENSOARG00020003222,ENSOARG00020004409,ENSOARG00020011454,ENSOARG00020019261,ENSOARG00020026043,ENSOARG00020013575,ENSOARG00020016775,ENSOARG00020020370,ENSOARG00020001842,ENSOARG00020004062,ENSOARG00020022553,ENSOARG00020003203,ENSOARG00020006206,ENSOARG00020006830,ENSOARG00020011157,…
GO:0045597	positive regulation of cell differentiation	biological_process	0.00011819	0.0033983	276	6539	614	18327	ENSOARG00020015608,ENSOARG00020009598,ENSOARG00020018696,ENSOARG00020010295,ENSOARG00020021241,ENSOARG00020024001,ENSOARG00020019673,ENSOARG00020010293,ENSOARG00020000143,ENSOARG00020011056,ENSOARG00020010451,ENSOARG00020016965,ENSOARG00020023514,ENSOARG00020015741,ENSOARG00020011783,ENSOARG00020019475,ENSOARG00020001459,ENSOARG00020001363,ENSOARG00020022342,ENSOARG00020009650,ENSOARG00020015056,…
GO:0009896	positive regulation of catabolic process	biological_process	0.00011996	0.00344	139	6539	281	18327	ENSOARG00020003222,ENSOARG00020007858,ENSOARG00020012642,ENSOARG00020003507,ENSOARG00020021180,ENSOARG00020015501,ENSOARG00020011172,ENSOARG00020009902,ENSOARG00020007167,ENSOARG00020004926,ENSOARG00020016121,ENSOARG00020006830,ENSOARG00020003434,ENSOARG00020020722,ENSOARG00020020327,ENSOARG00020014234,ENSOARG00020010312,ENSOARG00020021505,ENSOARG00020010834,ENSOARG00020025220,ENSOARG00020015005,…
GO:0009199	ribonucleoside triphosphate metabolic process	biological_process	0.00012011	0.00344	108	6539	231	18327	ENSOARG00020008962,ENSOARG00020019804,ENSOARG00020002927,ENSOARG00020003583,ENSOARG00020009650,ENSOARG00020023960,ENSOARG00020013894,ENSOARG00020023447,ENSOARG00020010127,ENSOARG00020007523,ENSOARG00020008287,ENSOARG00020013916,ENSOARG00020001247,ENSOARG00020002234,ENSOARG00020011609,ENSOARG00020013466,ENSOARG00020000996,ENSOARG00020010985,ENSOARG00020017396,ENSOARG00020010248,ENSOARG00020023549,…
GO:0001816	cytokine production	biological_process	0.00012018	0.00344	215	6539	470	18327	ENSOARG00020003795,ENSOARG00020002745,ENSOARG00020008502,ENSOARG00020012438,ENSOARG00020016080,ENSOARG00020005160,ENSOARG00020017492,ENSOARG00020014520,ENSOARG00020008307,ENSOARG00020010727,ENSOARG00020006923,ENSOARG00020010946,ENSOARG00020008589,ENSOARG00020013919,ENSOARG00020024562,ENSOARG00020000234,ENSOARG00020006183,ENSOARG00020008990,ENSOARG00020006453,ENSOARG00020025015,ENSOARG00020001628,…
GO:0006952	defense response	biological_process	0.00012154	0.0034736	369	6539	894	18327	ENSOARG00020015287,ENSOARG00020007381,ENSOARG00020022040,ENSOARG00020014154,ENSOARG00020012079,ENSOARG00020008512,ENSOARG00020023915,ENSOARG00020000250,ENSOARG00020007686,ENSOARG00020006729,ENSOARG00020010913,ENSOARG00020011138,ENSOARG00020000126,ENSOARG00020022407,ENSOARG00020011892,ENSOARG00020019203,ENSOARG00020026459,ENSOARG00020000198,ENSOARG00020003071,ENSOARG00020007008,ENSOARG00020023189,…
GO:0016311	dephosphorylation	biological_process	0.00012437	0.003549	145	6539	297	18327	ENSOARG00020009880,ENSOARG00020010565,ENSOARG00020021660,ENSOARG00020006113,ENSOARG00020016077,ENSOARG00020011513,ENSOARG00020002428,ENSOARG00020025302,ENSOARG00020008230,ENSOARG00020006825,ENSOARG00020007264,ENSOARG00020007452,ENSOARG00020022656,ENSOARG00020011812,ENSOARG00020009740,ENSOARG00020005277,ENSOARG00020012374,ENSOARG00020010862,ENSOARG00020023552,ENSOARG00020024395,ENSOARG00020014538,…
GO:0000314	organellar small ribosomal subunit	cellular_component	0.0001262	0.003588	14	6539	19	18327	ENSOARG00020017142,ENSOARG00020012331,ENSOARG00020001053,ENSOARG00020006087,ENSOARG00020022309,ENSOARG00020006002,ENSOARG00020004052,ENSOARG00020023220,ENSOARG00020022680,ENSOARG00020016487,ENSOARG00020024732,ENSOARG00020007924,ENSOARG00020007693,ENSOARG00020005580
GO:0005763	mitochondrial small ribosomal subunit	cellular_component	0.0001262	0.003588	14	6539	19	18327	ENSOARG00020022680,ENSOARG00020016487,ENSOARG00020024732,ENSOARG00020007924,ENSOARG00020007693,ENSOARG00020005580,ENSOARG00020012331,ENSOARG00020017142,ENSOARG00020001053,ENSOARG00020022309,ENSOARG00020006087,ENSOARG00020006002,ENSOARG00020004052,ENSOARG00020023220
GO:0043491	protein kinase B signaling	biological_process	0.0001263	0.003588	69	6539	131	18327	ENSOARG00020008433,ENSOARG00020012866,ENSOARG00020004232,ENSOARG00020002726,ENSOARG00020009598,ENSOARG00020005144,ENSOARG00020008178,ENSOARG00020000473,ENSOARG00020002689,ENSOARG00020010451,ENSOARG00020014063,ENSOARG00020023675,ENSOARG00020004893,ENSOARG00020004495,ENSOARG00020020728,ENSOARG00020020922,ENSOARG00020016374,ENSOARG00020010835,ENSOARG00020017573,ENSOARG00020009650,ENSOARG00020003906,…
GO:0006275	regulation of DNA replication	biological_process	0.00012684	0.0035978	67	6539	116	18327	ENSOARG00020013932,ENSOARG00020012932,ENSOARG00020006423,ENSOARG00020006427,ENSOARG00020022344,ENSOARG00020022192,ENSOARG00020015361,ENSOARG00020014377,ENSOARG00020024426,ENSOARG00020011157,ENSOARG00020024869,ENSOARG00020011609,ENSOARG00020004263,ENSOARG00020003507,ENSOARG00020007929,ENSOARG00020006289,ENSOARG00020011594,ENSOARG00020021232,ENSOARG00020015553,ENSOARG00020011737,ENSOARG00020023590,…
GO:0002768	immune response-regulating cell surface receptor signaling pathway	biological_process	0.00012877	0.0036464	65	6539	119	18327	ENSOARG00020021528,ENSOARG00020015287,ENSOARG00020005403,ENSOARG00020025998,ENSOARG00020016866,ENSOARG00020000451,ENSOARG00020015716,ENSOARG00020006608,ENSOARG00020011138,ENSOARG00020003516,ENSOARG00020008497,ENSOARG00020002051,ENSOARG00020014393,ENSOARG00020002799,ENSOARG00020010834,ENSOARG00020022164,ENSOARG00020025105,ENSOARG00020007240,ENSOARG00020007357,ENSOARG00020015501,ENSOARG00020015441,…
GO:0071902	positive regulation of protein serine/threonine kinase activity	biological_process	0.00012893	0.0036464	93	6539	180	18327	ENSOARG00020026086,ENSOARG00020019934,ENSOARG00020010283,ENSOARG00020023530,ENSOARG00020017500,ENSOARG00020008733,ENSOARG00020000712,ENSOARG00020001192,ENSOARG00020001570,ENSOARG00020026202,ENSOARG00020017425,ENSOARG00020024220,ENSOARG00020010908,ENSOARG00020023642,ENSOARG00020013348,ENSOARG00020026262,ENSOARG00020018518,ENSOARG00020017393,ENSOARG00020010470,ENSOARG00020019095,ENSOARG00020023701,…
GO:0002262	myeloid cell homeostasis	biological_process	0.00012989	0.0036681	64	6539	117	18327	ENSOARG00020005535,ENSOARG00020014712,ENSOARG00020026205,ENSOARG00020000465,ENSOARG00020014219,ENSOARG00020000143,ENSOARG00020011056,ENSOARG00020015287,ENSOARG00020017838,ENSOARG00020008260,ENSOARG00020008140,ENSOARG00020017915,ENSOARG00020015852,ENSOARG00020019292,ENSOARG00020020842,ENSOARG00020000156,ENSOARG00020010293,ENSOARG00020019777,ENSOARG00020009551,ENSOARG00020020382,ENSOARG00020016252,…
GO:0071214	cellular response to abiotic stimulus	biological_process	0.0001326	0.0037391	97	6539	188	18327	ENSOARG00020004781,ENSOARG00020008466,ENSOARG00020001886,ENSOARG00020015022,ENSOARG00020015961,ENSOARG00020009930,ENSOARG00020006468,ENSOARG00020006591,ENSOARG00020012642,ENSOARG00020021629,ENSOARG00020010134,ENSOARG00020025342,ENSOARG00020021615,ENSOARG00020016824,ENSOARG00020023336,ENSOARG00020013932,ENSOARG00020006427,ENSOARG00020006423,ENSOARG00020013457,ENSOARG00020021860,ENSOARG00020015219,…
GO:1903650	negative regulation of cytoplasmic transport	biological_process	0.00013459	0.0037886	30	6539	49	18327	ENSOARG00020025015,ENSOARG00020014199,ENSOARG00020008990,ENSOARG00020011080,ENSOARG00020019599,ENSOARG00020015343,ENSOARG00020019964,ENSOARG00020022047,ENSOARG00020001360,ENSOARG00020007987,ENSOARG00020010090,ENSOARG00020020668,ENSOARG00020002333,ENSOARG00020021923,ENSOARG00020020001,ENSOARG00020009574,ENSOARG00020004298,ENSOARG00020006852,ENSOARG00020000860,ENSOARG00020010555,ENSOARG00020003507,…
GO:0051051	negative regulation of transport	biological_process	0.00013476	0.0037886	113	6539	241	18327	ENSOARG00020003507,ENSOARG00020023813,ENSOARG00020017656,ENSOARG00020000860,ENSOARG00020018574,ENSOARG00020012200,ENSOARG00020023732,ENSOARG00020006332,ENSOARG00020010393,ENSOARG00020001172,ENSOARG00020020178,ENSOARG00020022783,ENSOARG00020013575,ENSOARG00020020512,ENSOARG00020000439,ENSOARG00020015343,ENSOARG00020024786,ENSOARG00020005927,ENSOARG00020009818,ENSOARG00020006638,ENSOARG00020005753,…
GO:0001817	regulation of cytokine production	biological_process	0.00013583	0.0038131	212	6539	464	18327	ENSOARG00020013919,ENSOARG00020000234,ENSOARG00020024562,ENSOARG00020006183,ENSOARG00020005715,ENSOARG00020001149,ENSOARG00020008990,ENSOARG00020006453,ENSOARG00020025015,ENSOARG00020016225,ENSOARG00020005649,ENSOARG00020001628,ENSOARG00020008307,ENSOARG00020003795,ENSOARG00020002745,ENSOARG00020012438,ENSOARG00020008502,ENSOARG00020017492,ENSOARG00020016080,ENSOARG00020005160,ENSOARG00020014520,…
GO:0071478	cellular response to radiation	biological_process	0.00013686	0.0038362	61	6539	110	18327	ENSOARG00020023422,ENSOARG00020004343,ENSOARG00020013831,ENSOARG00020026397,ENSOARG00020011513,ENSOARG00020021411,ENSOARG00020015716,ENSOARG00020017449,ENSOARG00020017117,ENSOARG00020015544,ENSOARG00020008451,ENSOARG00020016955,ENSOARG00020006077,ENSOARG00020016143,ENSOARG00020019073,ENSOARG00020021498,ENSOARG00020022660,ENSOARG00020019735,ENSOARG00020012457,ENSOARG00020013897,ENSOARG00020023522,…
GO:0048520	positive regulation of behavior	biological_process	0.00013709	0.0038372	55	6539	103	18327	ENSOARG00020024781,ENSOARG00020008512,ENSOARG00020020114,ENSOARG00020008733,ENSOARG00020004495,ENSOARG00020025998,ENSOARG00020005989,ENSOARG00020023827,ENSOARG00020014613,ENSOARG00020004582,ENSOARG00020008186,ENSOARG00020023463,ENSOARG00020015634,ENSOARG00020008435,ENSOARG00020010451,ENSOARG00020004370,ENSOARG00020008481,ENSOARG00020012236,ENSOARG00020001084,ENSOARG00020015988,ENSOARG00020002886,…
GO:1902430	negative regulation of beta-amyloid formation	biological_process	0.00013893	0.0038828	11	6539	12	18327	ENSOARG00020000804,ENSOARG00020009209,ENSOARG00020023116,ENSOARG00020008656,ENSOARG00020005717,ENSOARG00020000893,ENSOARG00020009467,ENSOARG00020009650,ENSOARG00020007167,ENSOARG00020019410,ENSOARG00020008621
GO:0032956	regulation of actin cytoskeleton organization	biological_process	0.00013915	0.0038828	116	6539	234	18327	ENSOARG00020023963,ENSOARG00020015716,ENSOARG00020000451,ENSOARG00020020404,ENSOARG00020008510,ENSOARG00020024781,ENSOARG00020010489,ENSOARG00020004495,ENSOARG00020011152,ENSOARG00020021160,ENSOARG00020003092,ENSOARG00020000213,ENSOARG00020015545,ENSOARG00020015270,ENSOARG00020014082,ENSOARG00020019665,ENSOARG00020012866,ENSOARG00020008433,ENSOARG00020003974,ENSOARG00020002405,ENSOARG00020026134,…
GO:0006892	post-Golgi vesicle-mediated transport	biological_process	0.00013934	0.0038828	37	6539	58	18327	ENSOARG00020020434,ENSOARG00020005995,ENSOARG00020022983,ENSOARG00020025498,ENSOARG00020015929,ENSOARG00020011402,ENSOARG00020021365,ENSOARG00020003222,ENSOARG00020005905,ENSOARG00020023732,ENSOARG00020009424,ENSOARG00020000992,ENSOARG00020014007,ENSOARG00020026043,ENSOARG00020010804,ENSOARG00020026123,ENSOARG00020007023,ENSOARG00020018516,ENSOARG00020025826,ENSOARG00020014154,ENSOARG00020008036,…
GO:0007029	endoplasmic reticulum organization	biological_process	0.00013964	0.0038856	32	6539	51	18327	ENSOARG00020025068,ENSOARG00020000804,ENSOARG00020001999,ENSOARG00020019653,ENSOARG00020017586,ENSOARG00020015341,ENSOARG00020018802,ENSOARG00020002343,ENSOARG00020019884,ENSOARG00020023261,ENSOARG00020015640,ENSOARG00020025061,ENSOARG00020017165,ENSOARG00020000520,ENSOARG00020021585,ENSOARG00020022978,ENSOARG00020000416,ENSOARG00020004282,ENSOARG00020009578,ENSOARG00020000225,ENSOARG00020023116,…
GO:0030595	leukocyte chemotaxis	biological_process	0.00014119	0.0039229	69	6539	136	18327	ENSOARG00020009466,ENSOARG00020012992,ENSOARG00020001975,ENSOARG00020013617,ENSOARG00020013182,ENSOARG00020009904,ENSOARG00020012073,ENSOARG00020007182,ENSOARG00020002694,ENSOARG00020017964,ENSOARG00020004359,ENSOARG00020017573,ENSOARG00020021566,ENSOARG00020023515,ENSOARG00020023401,ENSOARG00020004582,ENSOARG00020005621,ENSOARG00020008186,ENSOARG00020006729,ENSOARG00020008481,ENSOARG00020012079,…
GO:0002687	positive regulation of leukocyte migration	biological_process	0.00014381	0.0039899	48	6539	89	18327	ENSOARG00020013137,ENSOARG00020022725,ENSOARG00020008417,ENSOARG00020017034,ENSOARG00020004359,ENSOARG00020017964,ENSOARG00020016678,ENSOARG00020002694,ENSOARG00020016080,ENSOARG00020015379,ENSOARG00020023515,ENSOARG00020021566,ENSOARG00020013182,ENSOARG00020006453,ENSOARG00020011074,ENSOARG00020005321,ENSOARG00020001975,ENSOARG00020009466,ENSOARG00020012073,ENSOARG00020009588,ENSOARG00020009904,…
GO:0071900	regulation of protein serine/threonine kinase activity	biological_process	0.00014469	0.0040085	138	6539	286	18327	ENSOARG00020019934,ENSOARG00020026086,ENSOARG00020026202,ENSOARG00020025876,ENSOARG00020008733,ENSOARG00020010908,ENSOARG00020010841,ENSOARG00020023642,ENSOARG00020008702,ENSOARG00020019242,ENSOARG00020012541,ENSOARG00020017425,ENSOARG00020003945,ENSOARG00020019095,ENSOARG00020010470,ENSOARG00020017564,ENSOARG00020026262,ENSOARG00020003956,ENSOARG00020023701,ENSOARG00020022494,ENSOARG00020015730,…
GO:0003015	heart process	biological_process	0.00014557	0.004027	74	6539	141	18327	ENSOARG00020013286,ENSOARG00020019927,ENSOARG00020011748,ENSOARG00020023221,ENSOARG00020025944,ENSOARG00020019964,ENSOARG00020000956,ENSOARG00020010039,ENSOARG00020000924,ENSOARG00020026238,ENSOARG00020000145,ENSOARG00020012252,ENSOARG00020012910,ENSOARG00020001780,ENSOARG00020005590,ENSOARG00020014486,ENSOARG00020008986,ENSOARG00020002701,ENSOARG00020021004,ENSOARG00020014408,ENSOARG00020008230,…
GO:0002250	adaptive immune response	biological_process	0.00014718	0.0040656	89	6539	175	18327	ENSOARG00020008197,ENSOARG00020024815,ENSOARG00020016834,ENSOARG00020025493,ENSOARG00020008660,ENSOARG00020001311,ENSOARG00020016666,ENSOARG00020001909,ENSOARG00020004740,ENSOARG00020021817,ENSOARG00020014904,ENSOARG00020009981,ENSOARG00020026058,ENSOARG00020002694,ENSOARG00020019022,ENSOARG00020001886,ENSOARG00020007862,ENSOARG00020016982,ENSOARG00020016121,ENSOARG00020006830,ENSOARG00020015501,…
GO:0040008	regulation of growth	biological_process	0.00014772	0.0040744	167	6539	355	18327	ENSOARG00020007492,ENSOARG00020022867,ENSOARG00020013173,ENSOARG00020002209,ENSOARG00020013932,ENSOARG00020007377,ENSOARG00020020722,ENSOARG00020013906,ENSOARG00020001563,ENSOARG00020014218,ENSOARG00020023275,ENSOARG00020011609,ENSOARG00020020483,ENSOARG00020006830,ENSOARG00020003022,ENSOARG00020022281,ENSOARG00020016490,ENSOARG00020011954,ENSOARG00020017483,ENSOARG00020024094,ENSOARG00020001711,…
GO:2001235	positive regulation of apoptotic signaling pathway	biological_process	0.00014812	0.0040795	58	6539	112	18327	ENSOARG00020011609,ENSOARG00020020206,ENSOARG00020006770,ENSOARG00020006830,ENSOARG00020014930,ENSOARG00020000956,ENSOARG00020001008,ENSOARG00020020722,ENSOARG00020024283,ENSOARG00020010967,ENSOARG00020009659,ENSOARG00020009671,ENSOARG00020025559,ENSOARG00020019652,ENSOARG00020009648,ENSOARG00020005195,ENSOARG00020006591,ENSOARG00020001337,ENSOARG00020022544,ENSOARG00020003581,ENSOARG00020019017,…
GO:0023057	negative regulation of signaling	biological_process	0.00015202	0.004181	381	6539	867	18327	ENSOARG00020021468,ENSOARG00020005758,ENSOARG00020000907,ENSOARG00020025942,ENSOARG00020014175,ENSOARG00020003296,ENSOARG00020013831,ENSOARG00020016169,ENSOARG00020001570,ENSOARG00020016663,ENSOARG00020011513,ENSOARG00020024358,ENSOARG00020016034,ENSOARG00020024726,ENSOARG00020016143,ENSOARG00020022411,ENSOARG00020002745,ENSOARG00020002357,ENSOARG00020015997,ENSOARG00020013161,ENSOARG00020009785,…
GO:0010648	negative regulation of cell communication	biological_process	0.0001523	0.0041827	389	6539	887	18327	ENSOARG00020023515,ENSOARG00020011801,ENSOARG00020014496,ENSOARG00020022861,ENSOARG00020011319,ENSOARG00020003335,ENSOARG00020015022,ENSOARG00020007862,ENSOARG00020008343,ENSOARG00020021903,ENSOARG00020023990,ENSOARG00020021923,ENSOARG00020004062,ENSOARG00020015441,ENSOARG00020022553,ENSOARG00020018486,ENSOARG00020024663,ENSOARG00020011157,ENSOARG00020013148,ENSOARG00020011150,ENSOARG00020006819,…
GO:0071675	regulation of mononuclear cell migration	biological_process	0.00015292	0.0041936	14	6539	18	18327	ENSOARG00020009466,ENSOARG00020016678,ENSOARG00020017964,ENSOARG00020015988,ENSOARG00020023189,ENSOARG00020008481,ENSOARG00020015005,ENSOARG00020004232,ENSOARG00020022725,ENSOARG00020023463,ENSOARG00020024781,ENSOARG00020016446,ENSOARG00020015379,ENSOARG00020025998
GO:0003723	RNA binding	molecular_function	0.00015637	0.004282	345	6539	808	18327	ENSOARG00020009310,ENSOARG00020016462,ENSOARG00020019732,ENSOARG00020008026,ENSOARG00020000229,ENSOARG00020014789,ENSOARG00020021866,ENSOARG00020023335,ENSOARG00020005389,ENSOARG00020006800,ENSOARG00020012493,ENSOARG00020025367,ENSOARG00020023937,ENSOARG00020019494,ENSOARG00020025866,ENSOARG00020004518,ENSOARG00020021843,ENSOARG00020025950,ENSOARG00020002569,ENSOARG00020011868,ENSOARG00020017875,…
GO:0050851	antigen receptor-mediated signaling pathway	biological_process	0.00015773	0.0043131	57	6539	101	18327	ENSOARG00020003581,ENSOARG00020004895,ENSOARG00020006923,ENSOARG00020001886,ENSOARG00020013699,ENSOARG00020016328,ENSOARG00020020351,ENSOARG00020005590,ENSOARG00020012162,ENSOARG00020009559,ENSOARG00020008197,ENSOARG00020012438,ENSOARG00020024815,ENSOARG00020017492,ENSOARG00020021817,ENSOARG00020005201,ENSOARG00020022683,ENSOARG00020021950,ENSOARG00020015219,ENSOARG00020000234,ENSOARG00020008337,…
GO:0008610	lipid biosynthetic process	biological_process	0.00016111	0.004399	178	6539	386	18327	ENSOARG00020012800,ENSOARG00020014939,ENSOARG00020010283,ENSOARG00020000118,ENSOARG00020005830,ENSOARG00020022538,ENSOARG00020016143,ENSOARG00020016933,ENSOARG00020022650,ENSOARG00020020539,ENSOARG00020010991,ENSOARG00020016019,ENSOARG00020004916,ENSOARG00020011513,ENSOARG00020013914,ENSOARG00020000907,ENSOARG00020017247,ENSOARG00020013348,ENSOARG00020015150,ENSOARG00020001904,ENSOARG00020024539,…
GO:0043280	positive regulation of cysteine-type endopeptidase activity involved in apoptotic process	biological_process	0.00016146	0.0044025	45	6539	79	18327	ENSOARG00020024624,ENSOARG00020001570,ENSOARG00020008595,ENSOARG00020011843,ENSOARG00020025124,ENSOARG00020023963,ENSOARG00020017500,ENSOARG00020023530,ENSOARG00020010693,ENSOARG00020007741,ENSOARG00020025166,ENSOARG00020023068,ENSOARG00020021468,ENSOARG00020009900,ENSOARG00020019735,ENSOARG00020007364,ENSOARG00020000473,ENSOARG00020002900,ENSOARG00020011954,ENSOARG00020025762,ENSOARG00020009080,…
GO:0080008	Cul4-RING E3 ubiquitin ligase complex	cellular_component	0.00016209	0.0044132	18	6539	23	18327	ENSOARG00020020364,ENSOARG00020012642,ENSOARG00020014355,ENSOARG00020024169,ENSOARG00020002807,ENSOARG00020003857,ENSOARG00020004592,ENSOARG00020003205,ENSOARG00020003691,ENSOARG00020010497,ENSOARG00020002082,ENSOARG00020021896,ENSOARG00020001424,ENSOARG00020003714,ENSOARG00020000375,ENSOARG00020015535,ENSOARG00020020416,ENSOARG00020010756
GO:0045595	regulation of cell differentiation	biological_process	0.00016363	0.0044487	486	6539	1140	18327	ENSOARG00020022318,ENSOARG00020021556,ENSOARG00020007032,ENSOARG00020004664,ENSOARG00020020327,ENSOARG00020005144,ENSOARG00020011303,ENSOARG00020019777,ENSOARG00020019886,ENSOARG00020008178,ENSOARG00020002274,ENSOARG00020021505,ENSOARG00020007588,ENSOARG00020020854,ENSOARG00020020248,ENSOARG00020016055,ENSOARG00020022281,ENSOARG00020002051,ENSOARG00020021248,ENSOARG00020025699,ENSOARG00020019295,…
GO:0016740	transferase activity	molecular_function	0.00016504	0.0044805	837	6539	1967	18327	ENSOARG00020011417,ENSOARG00020022260,ENSOARG00020020785,ENSOARG00020022351,ENSOARG00020016155,ENSOARG00020008341,ENSOARG00020024539,ENSOARG00020016542,ENSOARG00020006149,ENSOARG00020008875,ENSOARG00020004592,ENSOARG00020008647,ENSOARG00020021395,ENSOARG00020017418,ENSOARG00020025711,ENSOARG00020003862,ENSOARG00020015801,ENSOARG00020024354,ENSOARG00020023048,ENSOARG00020009665,ENSOARG00020018294,…
GO:2000106	regulation of leukocyte apoptotic process	biological_process	0.0001655	0.0044866	31	6539	49	18327	ENSOARG00020022344,ENSOARG00020017935,ENSOARG00020011138,ENSOARG00020006729,ENSOARG00020006218,ENSOARG00020008140,ENSOARG00020004495,ENSOARG00020024142,ENSOARG00020011128,ENSOARG00020024595,ENSOARG00020016446,ENSOARG00020022900,ENSOARG00020011056,ENSOARG00020011609,ENSOARG00020008041,ENSOARG00020006830,ENSOARG00020010835,ENSOARG00020001886,ENSOARG00020015022,ENSOARG00020011954,ENSOARG00020015377,…
GO:0010970	microtubule-based transport	biological_process	0.00016633	0.0045028	45	6539	77	18327	ENSOARG00020023026,ENSOARG00020001190,ENSOARG00020019299,ENSOARG00020022767,ENSOARG00020004331,ENSOARG00020015219,ENSOARG00020020229,ENSOARG00020017673,ENSOARG00020006917,ENSOARG00020024527,ENSOARG00020001337,ENSOARG00020025765,ENSOARG00020009398,ENSOARG00020006665,ENSOARG00020026043,ENSOARG00020021359,ENSOARG00020002440,ENSOARG00020010465,ENSOARG00020011260,ENSOARG00020006791,ENSOARG00020012288,…
GO:0031304	intrinsic component of mitochondrial inner membrane	cellular_component	0.00017262	0.0046664	21	6539	33	18327	ENSOARG00020023078,ENSOARG00020020114,ENSOARG00020020884,ENSOARG00020007346,ENSOARG00020023557,ENSOARG00020021301,ENSOARG00020009061,ENSOARG00020016646,ENSOARG00020025559,ENSOARG00020026292,ENSOARG00020000985,ENSOARG00020000309,ENSOARG00020003741,ENSOARG00020020382,ENSOARG00020020837,ENSOARG00020019398,ENSOARG00020024210,ENSOARG00020008768,ENSOARG00020020533,ENSOARG00020005551,ENSOARG00020018808
GO:0034660	ncRNA metabolic process	biological_process	0.00017372	0.0046895	167	6539	352	18327	ENSOARG00020016462,ENSOARG00020024043,ENSOARG00020011201,ENSOARG00020008448,ENSOARG00020000229,ENSOARG00020014095,ENSOARG00020015698,ENSOARG00020007756,ENSOARG00020022366,ENSOARG00020016150,ENSOARG00020008195,ENSOARG00020019714,ENSOARG00020019494,ENSOARG00020018838,ENSOARG00020012727,ENSOARG00020024219,ENSOARG00020004406,ENSOARG00020017421,ENSOARG00020006619,ENSOARG00020025373,ENSOARG00020011106,…
GO:0033044	regulation of chromosome organization	biological_process	0.00017663	0.0047613	128	6539	253	18327	ENSOARG00020009398,ENSOARG00020010446,ENSOARG00020008986,ENSOARG00020024333,ENSOARG00020013137,ENSOARG00020004895,ENSOARG00020024011,ENSOARG00020004518,ENSOARG00020022224,ENSOARG00020012532,ENSOARG00020019145,ENSOARG00020001732,ENSOARG00020009564,ENSOARG00020024098,ENSOARG00020013253,ENSOARG00020019073,ENSOARG00020022660,ENSOARG00020008853,ENSOARG00020013705,ENSOARG00020002569,ENSOARG00020012026,…
GO:1901799	negative regulation of proteasomal protein catabolic process	biological_process	0.00017863	0.0048083	39	6539	64	18327	ENSOARG00020022660,ENSOARG00020020165,ENSOARG00020008740,ENSOARG00020010557,ENSOARG00020016390,ENSOARG00020020261,ENSOARG00020025628,ENSOARG00020020001,ENSOARG00020010392,ENSOARG00020021659,ENSOARG00020017387,ENSOARG00020014923,ENSOARG00020009483,ENSOARG00020013455,ENSOARG00020007526,ENSOARG00020020234,ENSOARG00020024375,ENSOARG00020010821,ENSOARG00020020930,ENSOARG00020010334,ENSOARG00020013074,…
GO:0031638	zymogen activation	biological_process	0.00017892	0.0048092	48	6539	85	18327	ENSOARG00020023854,ENSOARG00020005770,ENSOARG00020011349,ENSOARG00020012893,ENSOARG00020017744,ENSOARG00020016121,ENSOARG00020025634,ENSOARG00020013915,ENSOARG00020019064,ENSOARG00020011933,ENSOARG00020020846,ENSOARG00020015478,ENSOARG00020023452,ENSOARG00020021671,ENSOARG00020018881,ENSOARG00020008589,ENSOARG00020015376,ENSOARG00020017221,ENSOARG00020010226,ENSOARG00020024151,ENSOARG00020007941,…
GO:0061695	transferase complex, transferring phosphorus-containing groups	cellular_component	0.00018038	0.0048417	98	6539	191	18327	ENSOARG00020013312,ENSOARG00020009451,ENSOARG00020006870,ENSOARG00020025208,ENSOARG00020023205,ENSOARG00020003717,ENSOARG00020010833,ENSOARG00020024868,ENSOARG00020014881,ENSOARG00020020130,ENSOARG00020007283,ENSOARG00020023530,ENSOARG00020022697,ENSOARG00020026198,ENSOARG00020019578,ENSOARG00020005083,ENSOARG00020003589,ENSOARG00020023737,ENSOARG00020001194,ENSOARG00020000425,ENSOARG00020010030,…
GO:0070997	neuron death	biological_process	0.00018124	0.0048579	96	6539	192	18327	ENSOARG00020015716,ENSOARG00020015635,ENSOARG00020017601,ENSOARG00020008481,ENSOARG00020010693,ENSOARG00020019917,ENSOARG00020011356,ENSOARG00020017135,ENSOARG00020010090,ENSOARG00020005439,ENSOARG00020006059,ENSOARG00020004123,ENSOARG00020011516,ENSOARG00020011056,ENSOARG00020001681,ENSOARG00020021248,ENSOARG00020011525,ENSOARG00020009080,ENSOARG00020016055,ENSOARG00020011954,ENSOARG00020011231,…
GO:0032432	actin filament bundle	cellular_component	0.00018469	0.0049434	30	6539	45	18327	ENSOARG00020021571,ENSOARG00020009011,ENSOARG00020013851,ENSOARG00020016929,ENSOARG00020013833,ENSOARG00020021207,ENSOARG00020001688,ENSOARG00020021631,ENSOARG00020012316,ENSOARG00020007377,ENSOARG00020013286,ENSOARG00020000472,ENSOARG00020006826,ENSOARG00020012381,ENSOARG00020017300,ENSOARG00020016382,ENSOARG00020014210,ENSOARG00020005081,ENSOARG00020008659,ENSOARG00020006144,ENSOARG00020014274,…
GO:0009144	purine nucleoside triphosphate metabolic process	biological_process	0.0001852	0.0049501	107	6539	231	18327	ENSOARG00020017250,ENSOARG00020009679,ENSOARG00020002574,ENSOARG00020019449,ENSOARG00020015645,ENSOARG00020013502,ENSOARG00020026191,ENSOARG00020013473,ENSOARG00020008026,ENSOARG00020017156,ENSOARG00020004936,ENSOARG00020019017,ENSOARG00020017386,ENSOARG00020000969,ENSOARG00020006634,ENSOARG00020020668,ENSOARG00020001417,ENSOARG00020018507,ENSOARG00020005560,ENSOARG00020017087,ENSOARG00020007807,…
GO:0001836	release of cytochrome c from mitochondria	biological_process	0.00018788	0.0050085	22	6539	36	18327	ENSOARG00020001008,ENSOARG00020026292,ENSOARG00020023963,ENSOARG00020022494,ENSOARG00020017117,ENSOARG00020011609,ENSOARG00020020922,ENSOARG00020017744,ENSOARG00020024624,ENSOARG00020021024,ENSOARG00020015038,ENSOARG00020016018,ENSOARG00020025762,ENSOARG00020011954,ENSOARG00020009080,ENSOARG00020026220,ENSOARG00020019735,ENSOARG00020001084,ENSOARG00020007741,ENSOARG00020006591,ENSOARG00020009650,…
GO:1901214	regulation of neuron death	biological_process	0.00018791	0.0050085	84	6539	166	18327	ENSOARG00020005439,ENSOARG00020006059,ENSOARG00020017135,ENSOARG00020010090,ENSOARG00020021248,ENSOARG00020011056,ENSOARG00020001681,ENSOARG00020011516,ENSOARG00020015635,ENSOARG00020015716,ENSOARG00020011356,ENSOARG00020008481,ENSOARG00020017601,ENSOARG00020008434,ENSOARG00020002274,ENSOARG00020019410,ENSOARG00020016055,ENSOARG00020011954,ENSOARG00020011525,ENSOARG00020002145,ENSOARG00020010312,…
GO:0007088	regulation of mitotic nuclear division	biological_process	0.00018918	0.0050325	58	6539	105	18327	ENSOARG00020011198,ENSOARG00020009650,ENSOARG00020020930,ENSOARG00020002422,ENSOARG00020015221,ENSOARG00020007375,ENSOARG00020008197,ENSOARG00020001281,ENSOARG00020024520,ENSOARG00020013074,ENSOARG00020015987,ENSOARG00020022553,ENSOARG00020020941,ENSOARG00020009904,ENSOARG00020017711,ENSOARG00020000130,ENSOARG00020016174,ENSOARG00020004518,ENSOARG00020024869,ENSOARG00020023275,ENSOARG00020009510,…
GO:0006954	inflammatory response	biological_process	0.00018934	0.0050325	159	6539	347	18327	ENSOARG00020002886,ENSOARG00020018024,ENSOARG00020021837,ENSOARG00020006711,ENSOARG00020024164,ENSOARG00020016520,ENSOARG00020024144,ENSOARG00020002241,ENSOARG00020023463,ENSOARG00020000529,ENSOARG00020008733,ENSOARG00020026202,ENSOARG00020020380,ENSOARG00020009284,ENSOARG00020016678,ENSOARG00020013313,ENSOARG00020018788,ENSOARG00020004895,ENSOARG00020014374,ENSOARG00020010039,ENSOARG00020018009,…
GO:0009117	nucleotide metabolic process	biological_process	0.00019001	0.0050391	195	6539	440	18327	ENSOARG00020001207,ENSOARG00020023447,ENSOARG00020018574,ENSOARG00020013916,ENSOARG00020003269,ENSOARG00020024982,ENSOARG00020002234,ENSOARG00020019804,ENSOARG00020003583,ENSOARG00020009650,ENSOARG00020001873,ENSOARG00020017014,ENSOARG00020013466,ENSOARG00020010985,ENSOARG00020000996,ENSOARG00020010248,ENSOARG00020021088,ENSOARG00020023549,ENSOARG00020005254,ENSOARG00020012963,ENSOARG00020010128,…
GO:0043207	response to external biotic stimulus	biological_process	0.00019013	0.0050391	236	6539	545	18327	ENSOARG00020002706,ENSOARG00020008142,ENSOARG00020024390,ENSOARG00020016225,ENSOARG00020001628,ENSOARG00020005715,ENSOARG00020006631,ENSOARG00020001149,ENSOARG00020010949,ENSOARG00020026448,ENSOARG00020000234,ENSOARG00020020481,ENSOARG00020006183,ENSOARG00020004489,ENSOARG00020007396,ENSOARG00020010727,ENSOARG00020014177,ENSOARG00020000667,ENSOARG00020002903,ENSOARG00020010946,ENSOARG00020005160,…
GO:0042102	positive regulation of T cell proliferation	biological_process	0.00019039	0.0050391	36	6539	61	18327	ENSOARG00020015988,ENSOARG00020003296,ENSOARG00020024144,ENSOARG00020017122,ENSOARG00020008497,ENSOARG00020007754,ENSOARG00020002368,ENSOARG00020026180,ENSOARG00020010171,ENSOARG00020011892,ENSOARG00020023963,ENSOARG00020005983,ENSOARG00020024353,ENSOARG00020015545,ENSOARG00020014834,ENSOARG00020024064,ENSOARG00020016678,ENSOARG00020001942,ENSOARG00020008197,ENSOARG00020012438,ENSOARG00020017492,…
GO:0036464	cytoplasmic ribonucleoprotein granule	cellular_component	0.00019156	0.005063	74	6539	137	18327	ENSOARG00020018311,ENSOARG00020021505,ENSOARG00020023145,ENSOARG00020017465,ENSOARG00020002042,ENSOARG00020017236,ENSOARG00020023689,ENSOARG00020005801,ENSOARG00020021331,ENSOARG00020014559,ENSOARG00020022253,ENSOARG00020004110,ENSOARG00020010279,ENSOARG00020025199,ENSOARG00020012273,ENSOARG00020009152,ENSOARG00020017864,ENSOARG00020021180,ENSOARG00020020888,ENSOARG00020004422,ENSOARG00020015810,…
GO:0001883	purine nucleoside binding	molecular_function	0.00019215	0.0050716	697	6539	1589	18327	ENSOARG00020008528,ENSOARG00020014107,ENSOARG00020010248,ENSOARG00020007890,ENSOARG00020012258,ENSOARG00020015667,ENSOARG00020016775,ENSOARG00020000868,ENSOARG00020008478,ENSOARG00020023106,ENSOARG00020015361,ENSOARG00020009589,ENSOARG00020001281,ENSOARG00020016374,ENSOARG00020020773,ENSOARG00020011594,ENSOARG00020024654,ENSOARG00020006010,ENSOARG00020003741,ENSOARG00020007544,ENSOARG00020023899,…
GO:0008201	heparin binding	molecular_function	0.00019647	0.0051783	44	6539	75	18327	ENSOARG00020006548,ENSOARG00020005559,ENSOARG00020004359,ENSOARG00020008417,ENSOARG00020013074,ENSOARG00020022486,ENSOARG00020002313,ENSOARG00020022725,ENSOARG00020014165,ENSOARG00020003950,ENSOARG00020004992,ENSOARG00020001365,ENSOARG00020013445,ENSOARG00020021256,ENSOARG00020009466,ENSOARG00020001975,ENSOARG00020022857,ENSOARG00020021552,ENSOARG00020017218,ENSOARG00020015384,ENSOARG00020025736,…
GO:0032435	negative regulation of proteasomal ubiquitin-dependent protein catabolic process	biological_process	0.00019719	0.0051901	36	6539	58	18327	ENSOARG00020020165,ENSOARG00020022660,ENSOARG00020008740,ENSOARG00020010557,ENSOARG00020016390,ENSOARG00020025628,ENSOARG00020020001,ENSOARG00020010392,ENSOARG00020021659,ENSOARG00020017387,ENSOARG00020014923,ENSOARG00020009483,ENSOARG00020013455,ENSOARG00020010821,ENSOARG00020024375,ENSOARG00020007526,ENSOARG00020020234,ENSOARG00020020930,ENSOARG00020010334,ENSOARG00020024520,ENSOARG00020021585,…
GO:0032387	negative regulation of intracellular transport	biological_process	0.00019861	0.0052202	36	6539	63	18327	ENSOARG00020003507,ENSOARG00020000860,ENSOARG00020010555,ENSOARG00020012200,ENSOARG00020023732,ENSOARG00020020178,ENSOARG00020001780,ENSOARG00020020512,ENSOARG00020000439,ENSOARG00020015343,ENSOARG00020008990,ENSOARG00020009818,ENSOARG00020025015,ENSOARG00020023238,ENSOARG00020020668,ENSOARG00020002333,ENSOARG00020021923,ENSOARG00020022047,ENSOARG00020019964,ENSOARG00020017879,ENSOARG00020006852,…
GO:0002102	podosome	cellular_component	0.00020258	0.0053172	12	6539	13	18327	ENSOARG00020002368,ENSOARG00020006403,ENSOARG00020014393,ENSOARG00020019665,ENSOARG00020008659,ENSOARG00020004794,ENSOARG00020003793,ENSOARG00020023541,ENSOARG00020018603,ENSOARG00020008986,ENSOARG00020019023,ENSOARG00020009370
GO:0010257	NADH dehydrogenase complex assembly	biological_process	0.00020583	0.0053802	24	6539	43	18327	ENSOARG00020000736,ENSOARG00020013894,ENSOARG00020000319,ENSOARG00020007489,ENSOARG00020013502,ENSOARG00020010598,ENSOARG00020010413,ENSOARG00020008188,ENSOARG00020009670,ENSOARG00020020850,ENSOARG00020000146,ENSOARG00020014774,ENSOARG00020018442,ENSOARG00020009304,ENSOARG00020012046,ENSOARG00020022430,ENSOARG00020022560,ENSOARG00020015676,ENSOARG00020009061,ENSOARG00020023592,ENSOARG00020001299,…
GO:0032981	mitochondrial respiratory chain complex I assembly	biological_process	0.00020583	0.0053802	24	6539	43	18327	ENSOARG00020010413,ENSOARG00020013502,ENSOARG00020010598,ENSOARG00020007489,ENSOARG00020000736,ENSOARG00020000319,ENSOARG00020013894,ENSOARG00020017050,ENSOARG00020018138,ENSOARG00020003246,ENSOARG00020022430,ENSOARG00020022560,ENSOARG00020023592,ENSOARG00020001299,ENSOARG00020009061,ENSOARG00020015676,ENSOARG00020014774,ENSOARG00020018442,ENSOARG00020000146,ENSOARG00020020850,ENSOARG00020012046,…
GO:0097031	mitochondrial respiratory chain complex I biogenesis	biological_process	0.00020583	0.0053802	24	6539	43	18327	ENSOARG00020003246,ENSOARG00020017050,ENSOARG00020018138,ENSOARG00020001299,ENSOARG00020023592,ENSOARG00020009061,ENSOARG00020015676,ENSOARG00020022430,ENSOARG00020022560,ENSOARG00020012046,ENSOARG00020009304,ENSOARG00020018442,ENSOARG00020014774,ENSOARG00020020850,ENSOARG00020000146,ENSOARG00020009670,ENSOARG00020008188,ENSOARG00020010413,ENSOARG00020010598,ENSOARG00020013502,ENSOARG00020007489,…
GO:0006909	phagocytosis	biological_process	0.00020879	0.0054502	63	6539	116	18327	ENSOARG00020007059,ENSOARG00020016520,ENSOARG00020002457,ENSOARG00020006588,ENSOARG00020026132,ENSOARG00020011269,ENSOARG00020015988,ENSOARG00020024569,ENSOARG00020024350,ENSOARG00020017062,ENSOARG00020001685,ENSOARG00020007381,ENSOARG00020019023,ENSOARG00020008733,ENSOARG00020014834,ENSOARG00020025481,ENSOARG00020012288,ENSOARG00020012045,ENSOARG00020000487,ENSOARG00020023575,ENSOARG00020002682,…
GO:0001882	nucleoside binding	molecular_function	0.00021116	0.0055043	699	6539	1595	18327	ENSOARG00020003550,ENSOARG00020006411,ENSOARG00020020813,ENSOARG00020020816,ENSOARG00020008829,ENSOARG00020015645,ENSOARG00020003247,ENSOARG00020007135,ENSOARG00020012492,ENSOARG00020025703,ENSOARG00020002574,ENSOARG00020008449,ENSOARG00020024533,ENSOARG00020017936,ENSOARG00020015698,ENSOARG00020012786,ENSOARG00020022532,ENSOARG00020024215,ENSOARG00020023492,ENSOARG00020002856,ENSOARG00020021207,…
GO:1902745	positive regulation of lamellipodium organization	biological_process	0.00021177	0.0055127	19	6539	25	18327	ENSOARG00020016433,ENSOARG00020009360,ENSOARG00020017964,ENSOARG00020004720,ENSOARG00020000577,ENSOARG00020008986,ENSOARG00020008659,ENSOARG00020012381,ENSOARG00020020404,ENSOARG00020009466,ENSOARG00020019683,ENSOARG00020020376,ENSOARG00020017909,ENSOARG00020008510,ENSOARG00020006453,ENSOARG00020000701,ENSOARG00020007377,ENSOARG00020004041,ENSOARG00020021160
GO:0003697	single-stranded DNA binding	molecular_function	0.00021314	0.0055408	40	6539	65	18327	ENSOARG00020024047,ENSOARG00020020563,ENSOARG00020017277,ENSOARG00020023689,ENSOARG00020017449,ENSOARG00020011418,ENSOARG00020006300,ENSOARG00020002569,ENSOARG00020021281,ENSOARG00020008923,ENSOARG00020019073,ENSOARG00020018412,ENSOARG00020017359,ENSOARG00020025196,ENSOARG00020007659,ENSOARG00020014983,ENSOARG00020017360,ENSOARG00020004518,ENSOARG00020022224,ENSOARG00020020779,ENSOARG00020020700,…
GO:0042060	wound healing	biological_process	0.00021459	0.0055707	134	6539	272	18327	ENSOARG00020001959,ENSOARG00020016225,ENSOARG00020017159,ENSOARG00020018247,ENSOARG00020007844,ENSOARG00020025101,ENSOARG00020022501,ENSOARG00020000234,ENSOARG00020008417,ENSOARG00020008589,ENSOARG00020024590,ENSOARG00020000416,ENSOARG00020006407,ENSOARG00020015377,ENSOARG00020006403,ENSOARG00020001971,ENSOARG00020012381,ENSOARG00020019962,ENSOARG00020009195,ENSOARG00020015544,ENSOARG00020024128,…
GO:0042177	negative regulation of protein catabolic process	biological_process	0.00021497	0.005573	64	6539	119	18327	ENSOARG00020003593,ENSOARG00020008041,ENSOARG00020015341,ENSOARG00020014368,ENSOARG00020013528,ENSOARG00020020635,ENSOARG00020025146,ENSOARG00020005933,ENSOARG00020005590,ENSOARG00020008664,ENSOARG00020021585,ENSOARG00020010555,ENSOARG00020000893,ENSOARG00020017387,ENSOARG00020004569,ENSOARG00020020234,ENSOARG00020015544,ENSOARG00020013455,ENSOARG00020009483,ENSOARG00020014923,ENSOARG00020020261,…
GO:1903051	negative regulation of proteolysis involved in cellular protein catabolic process	biological_process	0.00021601	0.0055925	43	6539	73	18327	ENSOARG00020003593,ENSOARG00020009510,ENSOARG00020015341,ENSOARG00020024426,ENSOARG00020008041,ENSOARG00020018026,ENSOARG00020024869,ENSOARG00020013528,ENSOARG00020017720,ENSOARG00020014368,ENSOARG00020005933,ENSOARG00020019001,ENSOARG00020025146,ENSOARG00020020370,ENSOARG00020020635,ENSOARG00020022344,ENSOARG00020010334,ENSOARG00020008664,ENSOARG00020020930,ENSOARG00020013074,ENSOARG00020021585,…
GO:0032868	response to insulin	biological_process	0.00021643	0.0055956	74	6539	137	18327	ENSOARG00020015730,ENSOARG00020022840,ENSOARG00020025944,ENSOARG00020020700,ENSOARG00020025634,ENSOARG00020004041,ENSOARG00020023518,ENSOARG00020003615,ENSOARG00020011434,ENSOARG00020014736,ENSOARG00020025146,ENSOARG00020015420,ENSOARG00020017642,ENSOARG00020016735,ENSOARG00020008066,ENSOARG00020019949,ENSOARG00020011584,ENSOARG00020018009,ENSOARG00020009407,ENSOARG00020010537,ENSOARG00020026238,…
GO:0031396	regulation of protein ubiquitination	biological_process	0.00021814	0.0056322	94	6539	184	18327	ENSOARG00020013033,ENSOARG00020008664,ENSOARG00020020981,ENSOARG00020005590,ENSOARG00020009941,ENSOARG00020021585,ENSOARG00020018070,ENSOARG00020004337,ENSOARG00020000969,ENSOARG00020011256,ENSOARG00020000956,ENSOARG00020024562,ENSOARG00020006631,ENSOARG00020013528,ENSOARG00020006978,ENSOARG00020014013,ENSOARG00020016053,ENSOARG00020012837,ENSOARG00020001084,ENSOARG00020022351,ENSOARG00020012484,…
GO:0042542	response to hydrogen peroxide	biological_process	0.00022076	0.005692	33	6539	53	18327	ENSOARG00020019522,ENSOARG00020004798,ENSOARG00020008986,ENSOARG00020000074,ENSOARG00020001337,ENSOARG00020002033,ENSOARG00020011077,ENSOARG00020010242,ENSOARG00020021950,ENSOARG00020000868,ENSOARG00020002590,ENSOARG00020020090,ENSOARG00020011128,ENSOARG00020018495,ENSOARG00020006183,ENSOARG00020006830,ENSOARG00020017879,ENSOARG00020014412,ENSOARG00020005665,ENSOARG00020023522,ENSOARG00020020001,…
GO:0032550	purine ribonucleoside binding	molecular_function	0.00022133	0.0056991	696	6539	1588	18327	ENSOARG00020012684,ENSOARG00020016614,ENSOARG00020000577,ENSOARG00020025996,ENSOARG00020013822,ENSOARG00020004664,ENSOARG00020014431,ENSOARG00020015774,ENSOARG00020008297,ENSOARG00020016363,ENSOARG00020015423,ENSOARG00020025706,ENSOARG00020013960,ENSOARG00020011072,ENSOARG00020014106,ENSOARG00020012080,ENSOARG00020002758,ENSOARG00020000087,ENSOARG00020014820,ENSOARG00020014347,ENSOARG00020026087,…
GO:0051117	ATPase binding	molecular_function	0.00022671	0.0058298	33	6539	53	18327	ENSOARG00020022808,ENSOARG00020023408,ENSOARG00020002806,ENSOARG00020010934,ENSOARG00020002682,ENSOARG00020007736,ENSOARG00020021706,ENSOARG00020025746,ENSOARG00020020165,ENSOARG00020019886,ENSOARG00020012374,ENSOARG00020022711,ENSOARG00020021346,ENSOARG00020016078,ENSOARG00020015836,ENSOARG00020015582,ENSOARG00020000956,ENSOARG00020003593,ENSOARG00020007357,ENSOARG00020016284,ENSOARG00020017833,…
GO:0009607	response to biotic stimulus	biological_process	0.00022911	0.0058834	247	6539	572	18327	ENSOARG00020008466,ENSOARG00020016374,ENSOARG00020001886,ENSOARG00020002694,ENSOARG00020017573,ENSOARG00020019605,ENSOARG00020014496,ENSOARG00020007101,ENSOARG00020003015,ENSOARG00020020626,ENSOARG00020006591,ENSOARG00020013575,ENSOARG00020001311,ENSOARG00020018298,ENSOARG00020024815,ENSOARG00020019804,ENSOARG00020007443,ENSOARG00020013457,ENSOARG00020023336,ENSOARG00020023909,ENSOARG00020022835,…
GO:0031349	positive regulation of defense response	biological_process	0.00023124	0.0059299	112	6539	230	18327	ENSOARG00020021837,ENSOARG00020006711,ENSOARG00020014761,ENSOARG00020018988,ENSOARG00020012188,ENSOARG00020024144,ENSOARG00020000320,ENSOARG00020024076,ENSOARG00020023991,ENSOARG00020018024,ENSOARG00020020798,ENSOARG00020023380,ENSOARG00020009317,ENSOARG00020006894,ENSOARG00020025481,ENSOARG00020005341,ENSOARG00020015700,ENSOARG00020021421,ENSOARG00020006166,ENSOARG00020014613,ENSOARG00020020380,…
GO:0045807	positive regulation of endocytosis	biological_process	0.00023747	0.0060816	48	6539	84	18327	ENSOARG00020006422,ENSOARG00020023068,ENSOARG00020016520,ENSOARG00020025978,ENSOARG00020020798,ENSOARG00020006588,ENSOARG00020012374,ENSOARG00020024569,ENSOARG00020014613,ENSOARG00020024350,ENSOARG00020001685,ENSOARG00020011513,ENSOARG00020014360,ENSOARG00020007179,ENSOARG00020006729,ENSOARG00020002689,ENSOARG00020014106,ENSOARG00020023963,ENSOARG00020007641,ENSOARG00020015741,ENSOARG00020011892,…
GO:0032549	ribonucleoside binding	molecular_function	0.00024076	0.0061575	697	6539	1591	18327	ENSOARG00020026129,ENSOARG00020021066,ENSOARG00020016769,ENSOARG00020000065,ENSOARG00020020862,ENSOARG00020002724,ENSOARG00020020624,ENSOARG00020016195,ENSOARG00020002145,ENSOARG00020025959,ENSOARG00020016331,ENSOARG00020015990,ENSOARG00020012495,ENSOARG00020019776,ENSOARG00020017305,ENSOARG00020002895,ENSOARG00020015287,ENSOARG00020012423,ENSOARG00020009723,ENSOARG00020005645,ENSOARG00020017932,…
GO:0090200	positive regulation of release of cytochrome c from mitochondria	biological_process	0.00024291	0.0062042	13	6539	18	18327	ENSOARG00020019735,ENSOARG00020011609,ENSOARG00020026220,ENSOARG00020006591,ENSOARG00020025166,ENSOARG00020007741,ENSOARG00020001084,ENSOARG00020001008,ENSOARG00020017117,ENSOARG00020025762,ENSOARG00020011954,ENSOARG00020009080,ENSOARG00020023963
GO:0051707	response to other organism	biological_process	0.00024387	0.0062126	235	6539	544	18327	ENSOARG00020011056,ENSOARG00020007381,ENSOARG00020025688,ENSOARG00020006931,ENSOARG00020009723,ENSOARG00020025998,ENSOARG00020003492,ENSOARG00020008512,ENSOARG00020006729,ENSOARG00020023915,ENSOARG00020010913,ENSOARG00020019340,ENSOARG00020000126,ENSOARG00020015716,ENSOARG00020022407,ENSOARG00020000563,ENSOARG00020011892,ENSOARG00020017746,ENSOARG00020019203,ENSOARG00020003071,ENSOARG00020010295,…
GO:0016071	mRNA metabolic process	biological_process	0.00024389	0.0062126	186	6539	407	18327	ENSOARG00020022030,ENSOARG00020024712,ENSOARG00020013322,ENSOARG00020007646,ENSOARG00020003705,ENSOARG00020017211,ENSOARG00020000425,ENSOARG00020001194,ENSOARG00020010495,ENSOARG00020019840,ENSOARG00020012207,ENSOARG00020017875,ENSOARG00020004477,ENSOARG00020011868,ENSOARG00020016800,ENSOARG00020020144,ENSOARG00020002569,ENSOARG00020025950,ENSOARG00020004518,ENSOARG00020004077,ENSOARG00020019494,…
GO:0090317	negative regulation of intracellular protein transport	biological_process	0.00024574	0.0062512	28	6539	46	18327	ENSOARG00020011080,ENSOARG00020019599,ENSOARG00020015343,ENSOARG00020025015,ENSOARG00020014199,ENSOARG00020008990,ENSOARG00020001360,ENSOARG00020007987,ENSOARG00020010090,ENSOARG00020002333,ENSOARG00020020668,ENSOARG00020021923,ENSOARG00020022047,ENSOARG00020003507,ENSOARG00020009574,ENSOARG00020020001,ENSOARG00020006852,ENSOARG00020000860,ENSOARG00020020178,ENSOARG00020008178,ENSOARG00020012200,…
GO:0043410	positive regulation of MAPK cascade	biological_process	0.00024661	0.0062649	151	6539	318	18327	ENSOARG00020008041,ENSOARG00020024562,ENSOARG00020000234,ENSOARG00020007103,ENSOARG00020006183,ENSOARG00020021552,ENSOARG00020004393,ENSOARG00020001628,ENSOARG00020021679,ENSOARG00020000074,ENSOARG00020008066,ENSOARG00020001137,ENSOARG00020003795,ENSOARG00020020022,ENSOARG00020017492,ENSOARG00020013791,ENSOARG00020000672,ENSOARG00020016663,ENSOARG00020020349,ENSOARG00020001570,ENSOARG00020011724,…
GO:0031400	negative regulation of protein modification process	biological_process	0.00024715	0.0062703	217	6539	483	18327	ENSOARG00020003945,ENSOARG00020019735,ENSOARG00020012484,ENSOARG00020021520,ENSOARG00020014711,ENSOARG00020017564,ENSOARG00020013705,ENSOARG00020023642,ENSOARG00020001052,ENSOARG00020014169,ENSOARG00020025373,ENSOARG00020019242,ENSOARG00020012541,ENSOARG00020005176,ENSOARG00020023936,ENSOARG00020017387,ENSOARG00020003738,ENSOARG00020015424,ENSOARG00020025876,ENSOARG00020009483,ENSOARG00020017640,…
GO:0002263	cell activation involved in immune response	biological_process	0.00024787	0.00628	84	6539	164	18327	ENSOARG00020023963,ENSOARG00020007727,ENSOARG00020011138,ENSOARG00020021867,ENSOARG00020001168,ENSOARG00020004123,ENSOARG00020014154,ENSOARG00020005439,ENSOARG00020023148,ENSOARG00020000143,ENSOARG00020015287,ENSOARG00020007381,ENSOARG00020019295,ENSOARG00020024396,ENSOARG00020022159,ENSOARG00020002051,ENSOARG00020024569,ENSOARG00020004855,ENSOARG00020022923,ENSOARG00020016465,ENSOARG00020008611,…
GO:0032946	positive regulation of mononuclear cell proliferation	biological_process	0.00025399	0.0064219	46	6539	83	18327	ENSOARG00020008005,ENSOARG00020007754,ENSOARG00020003454,ENSOARG00020008497,ENSOARG00020017122,ENSOARG00020024144,ENSOARG00020003296,ENSOARG00020015988,ENSOARG00020014834,ENSOARG00020024064,ENSOARG00020024353,ENSOARG00020000143,ENSOARG00020015545,ENSOARG00020005983,ENSOARG00020023963,ENSOARG00020026180,ENSOARG00020011892,ENSOARG00020010171,ENSOARG00020002368,ENSOARG00020016965,ENSOARG00020011138,…
GO:0044391	ribosomal subunit	cellular_component	0.00025414	0.0064219	62	6539	152	18327	ENSOARG00020006087,ENSOARG00020002714,ENSOARG00020010106,ENSOARG00020012331,ENSOARG00020019793,ENSOARG00020016791,ENSOARG00020005788,ENSOARG00020018288,ENSOARG00020004052,ENSOARG00020007924,ENSOARG00020006305,ENSOARG00020007693,ENSOARG00020024309,ENSOARG00020024732,ENSOARG00020010561,ENSOARG00020016134,ENSOARG00020000311,ENSOARG00020011228,ENSOARG00020024956,ENSOARG00020017142,ENSOARG00020007656,…
GO:0046872	metal ion binding	molecular_function	0.00025706	0.0064869	897	6539	2141	18327	ENSOARG00020019056,ENSOARG00020023825,ENSOARG00020013965,ENSOARG00020000332,ENSOARG00020002932,ENSOARG00020019554,ENSOARG00020002169,ENSOARG00020003434,ENSOARG00020002737,ENSOARG00020019966,ENSOARG00020009798,ENSOARG00020010172,ENSOARG00020016263,ENSOARG00020007513,ENSOARG00020025105,ENSOARG00020008556,ENSOARG00020011172,ENSOARG00020014144,ENSOARG00020020704,ENSOARG00020005797,ENSOARG00020019767,…
GO:0051205	protein insertion into membrane	biological_process	0.00025935	0.0065314	15	6539	21	18327	ENSOARG00020021585,ENSOARG00020011954,ENSOARG00020017165,ENSOARG00020011930,ENSOARG00020009578,ENSOARG00020004282,ENSOARG00020002343,ENSOARG00020018802,ENSOARG00020004174,ENSOARG00020019884,ENSOARG00020014186,ENSOARG00020008740,ENSOARG00020019735,ENSOARG00020020430,ENSOARG00020015341
GO:0009205	purine ribonucleoside triphosphate metabolic process	biological_process	0.00025951	0.0065314	105	6539	228	18327	ENSOARG00020010438,ENSOARG00020002412,ENSOARG00020023991,ENSOARG00020013027,ENSOARG00020001596,ENSOARG00020008702,ENSOARG00020015444,ENSOARG00020004972,ENSOARG00020001084,ENSOARG00020023229,ENSOARG00020025008,ENSOARG00020009670,ENSOARG00020023434,ENSOARG00020024622,ENSOARG00020018424,ENSOARG00020003481,ENSOARG00020001299,ENSOARG00020024624,ENSOARG00020010315,ENSOARG00020012599,ENSOARG00020021822,…
GO:0000166	nucleotide binding	molecular_function	0.00026108	0.0065535	801	6539	1847	18327	ENSOARG00020023205,ENSOARG00020025991,ENSOARG00020016933,ENSOARG00020001407,ENSOARG00020023530,ENSOARG00020020099,ENSOARG00020005802,ENSOARG00020004867,ENSOARG00020004163,ENSOARG00020023737,ENSOARG00020021468,ENSOARG00020021039,ENSOARG00020024985,ENSOARG00020025187,ENSOARG00020014885,ENSOARG00020022684,ENSOARG00020009574,ENSOARG00020006852,ENSOARG00020003980,ENSOARG00020022713,ENSOARG00020017711,…
GO:1901265	nucleoside phosphate binding	molecular_function	0.00026108	0.0065535	801	6539	1847	18327	ENSOARG00020020380,ENSOARG00020026202,ENSOARG00020011843,ENSOARG00020020489,ENSOARG00020014081,ENSOARG00020004312,ENSOARG00020012625,ENSOARG00020007488,ENSOARG00020015450,ENSOARG00020006870,ENSOARG00020001334,ENSOARG00020018875,ENSOARG00020018029,ENSOARG00020000995,ENSOARG00020019934,ENSOARG00020024716,ENSOARG00020001194,ENSOARG00020025114,ENSOARG00020002419,ENSOARG00020006402,ENSOARG00020016520,…
GO:0044765	single-organism transport	biological_process	0.00026949	0.0067557	1128	6539	2784	18327	ENSOARG00020015113,ENSOARG00020001435,ENSOARG00020010577,ENSOARG00020024350,ENSOARG00020023936,ENSOARG00020006911,ENSOARG00020024286,ENSOARG00020023693,ENSOARG00020017713,ENSOARG00020013312,ENSOARG00020020798,ENSOARG00020025945,ENSOARG00020015674,ENSOARG00020000583,ENSOARG00020023982,ENSOARG00020018025,ENSOARG00020004622,ENSOARG00020025559,ENSOARG00020005629,ENSOARG00020023907,ENSOARG00020026144,…
GO:0035639	purine ribonucleoside triphosphate binding	molecular_function	0.00027038	0.0067602	690	6539	1576	18327	ENSOARG00020020747,ENSOARG00020016326,ENSOARG00020006264,ENSOARG00020011584,ENSOARG00020010727,ENSOARG00020022417,ENSOARG00020018827,ENSOARG00020026191,ENSOARG00020017034,ENSOARG00020026123,ENSOARG00020007103,ENSOARG00020017578,ENSOARG00020002613,ENSOARG00020016053,ENSOARG00020021910,ENSOARG00020002935,ENSOARG00020001122,ENSOARG00020009121,ENSOARG00020007807,ENSOARG00020001999,ENSOARG00020013602,…
GO:0035518	histone H2A monoubiquitination	biological_process	0.00027038	0.0067602	12	6539	14	18327	ENSOARG00020012299,ENSOARG00020010497,ENSOARG00020015351,ENSOARG00020015161,ENSOARG00020011649,ENSOARG00020017720,ENSOARG00020006226,ENSOARG00020007889,ENSOARG00020010217,ENSOARG00020001792,ENSOARG00020021896,ENSOARG00020012642
GO:1901360	organic cyclic compound metabolic process	biological_process	0.00027092	0.0067649	1762	6539	4462	18327	ENSOARG00020022831,ENSOARG00020012196,ENSOARG00020019726,ENSOARG00020022830,ENSOARG00020016754,ENSOARG00020005845,ENSOARG00020015056,ENSOARG00020015975,ENSOARG00020022616,ENSOARG00020001363,ENSOARG00020022328,ENSOARG00020013575,ENSOARG00020002067,ENSOARG00020022118,ENSOARG00020008539,ENSOARG00020021088,ENSOARG00020025652,ENSOARG00020010128,ENSOARG00020000903,ENSOARG00020015906,ENSOARG00020007240,…
GO:0034708	methyltransferase complex	cellular_component	0.00027634	0.0068911	47	6539	81	18327	ENSOARG00020006388,ENSOARG00020017524,ENSOARG00020019360,ENSOARG00020017830,ENSOARG00020008421,ENSOARG00020009185,ENSOARG00020023605,ENSOARG00020010350,ENSOARG00020003593,ENSOARG00020006830,ENSOARG00020022280,ENSOARG00020023459,ENSOARG00020020495,ENSOARG00020007006,ENSOARG00020006226,ENSOARG00020017517,ENSOARG00020012932,ENSOARG00020019195,ENSOARG00020020551,ENSOARG00020001732,ENSOARG00020013923,…
GO:1901987	regulation of cell cycle phase transition	biological_process	0.00027985	0.0069693	97	6539	191	18327	ENSOARG00020022553,ENSOARG00020023330,ENSOARG00020024869,ENSOARG00020011609,ENSOARG00020017029,ENSOARG00020016174,ENSOARG00020009510,ENSOARG00020009365,ENSOARG00020017576,ENSOARG00020003714,ENSOARG00020013932,ENSOARG00020020495,ENSOARG00020024130,ENSOARG00020013021,ENSOARG00020022344,ENSOARG00020012642,ENSOARG00020008837,ENSOARG00020005338,ENSOARG00020020930,ENSOARG00020019360,ENSOARG00020001281,…
GO:0046540	U4/U6 x U5 tri-snRNP complex	cellular_component	0.00028634	0.0071125	15	6539	20	18327	ENSOARG00020004808,ENSOARG00020025703,ENSOARG00020003123,ENSOARG00020006388,ENSOARG00020003439,ENSOARG00020007961,ENSOARG00020000274,ENSOARG00020002018,ENSOARG00020011522,ENSOARG00020011771,ENSOARG00020022997,ENSOARG00020012709,ENSOARG00020022153,ENSOARG00020008421,ENSOARG00020024631
GO:0097526	spliceosomal tri-snRNP complex	cellular_component	0.00028634	0.0071125	15	6539	20	18327	ENSOARG00020022153,ENSOARG00020022997,ENSOARG00020012709,ENSOARG00020011771,ENSOARG00020024631,ENSOARG00020008421,ENSOARG00020002018,ENSOARG00020011522,ENSOARG00020006388,ENSOARG00020003439,ENSOARG00020003123,ENSOARG00020000274,ENSOARG00020007961,ENSOARG00020025703,ENSOARG00020004808
GO:0070972	protein localization to endoplasmic reticulum	biological_process	0.00028966	0.0071853	27	6539	42	18327	ENSOARG00020010938,ENSOARG00020022056,ENSOARG00020005933,ENSOARG00020019441,ENSOARG00020000225,ENSOARG00020001079,ENSOARG00020021923,ENSOARG00020011952,ENSOARG00020022047,ENSOARG00020020430,ENSOARG00020009181,ENSOARG00020020991,ENSOARG00020017586,ENSOARG00020018121,ENSOARG00020014905,ENSOARG00020007247,ENSOARG00020019907,ENSOARG00020015640,ENSOARG00020012406,ENSOARG00020006875,ENSOARG00020020261,…
GO:0031970	organelle envelope lumen	cellular_component	0.00029249	0.0072462	35	6539	67	18327	ENSOARG00020020001,ENSOARG00020021880,ENSOARG00020009432,ENSOARG00020004898,ENSOARG00020022947,ENSOARG00020007740,ENSOARG00020025962,ENSOARG00020018646,ENSOARG00020007441,ENSOARG00020010008,ENSOARG00020019410,ENSOARG00020012008,ENSOARG00020014762,ENSOARG00020004275,ENSOARG00020020810,ENSOARG00020004123,ENSOARG00020003725,ENSOARG00020018881,ENSOARG00020017156,ENSOARG00020005551,ENSOARG00020013502,…
GO:1902680	positive regulation of RNA biosynthetic process	biological_process	0.00029665	0.0073397	511	6539	1197	18327	ENSOARG00020006770,ENSOARG00020013681,ENSOARG00020020483,ENSOARG00020018149,ENSOARG00020011609,ENSOARG00020000792,ENSOARG00020002333,ENSOARG00020023605,ENSOARG00020011128,ENSOARG00020025105,ENSOARG00020009818,ENSOARG00020024021,ENSOARG00020022915,ENSOARG00020013932,ENSOARG00020016571,ENSOARG00020025810,ENSOARG00020017720,ENSOARG00020015404,ENSOARG00020001838,ENSOARG00020019360,ENSOARG00020014671,…
GO:0030278	regulation of ossification	biological_process	0.00029813	0.0073667	84	6539	164	18327	ENSOARG00020013226,ENSOARG00020024860,ENSOARG00020006183,ENSOARG00020002652,ENSOARG00020010062,ENSOARG00020013253,ENSOARG00020025027,ENSOARG00020006563,ENSOARG00020024283,ENSOARG00020024751,ENSOARG00020019145,ENSOARG00020016735,ENSOARG00020008066,ENSOARG00020013966,ENSOARG00020001971,ENSOARG00020011804,ENSOARG00020002745,ENSOARG00020007561,ENSOARG00020008589,ENSOARG00020003886,ENSOARG00020022958,…
GO:0019902	phosphatase binding	molecular_function	0.00030001	0.0074035	66	6539	119	18327	ENSOARG00020017864,ENSOARG00020021817,ENSOARG00020024527,ENSOARG00020007858,ENSOARG00020001337,ENSOARG00020004763,ENSOARG00020003714,ENSOARG00020023336,ENSOARG00020010458,ENSOARG00020000985,ENSOARG00020000868,ENSOARG00020018486,ENSOARG00020007661,ENSOARG00020011609,ENSOARG00020016174,ENSOARG00020014930,ENSOARG00020021346,ENSOARG00020000385,ENSOARG00020012684,ENSOARG00020003691,ENSOARG00020002726,…
GO:0061041	regulation of wound healing	biological_process	0.00030267	0.0074594	57	6539	102	18327	ENSOARG00020015079,ENSOARG00020022075,ENSOARG00020000529,ENSOARG00020010451,ENSOARG00020023298,ENSOARG00020007660,ENSOARG00020021120,ENSOARG00020024128,ENSOARG00020019962,ENSOARG00020015716,ENSOARG00020016112,ENSOARG00020013610,ENSOARG00020021248,ENSOARG00020014613,ENSOARG00020010050,ENSOARG00020008064,ENSOARG00020016663,ENSOARG00020008733,ENSOARG00020004232,ENSOARG00020020117,ENSOARG00020012866,…
GO:0030660	Golgi-associated vesicle membrane	cellular_component	0.00030376	0.0074767	20	6539	28	18327	ENSOARG00020010262,ENSOARG00020006875,ENSOARG00020017012,ENSOARG00020004179,ENSOARG00020023918,ENSOARG00020021377,ENSOARG00020013150,ENSOARG00020009664,ENSOARG00020016461,ENSOARG00020009553,ENSOARG00020022683,ENSOARG00020003032,ENSOARG00020000807,ENSOARG00020009319,ENSOARG00020025951,ENSOARG00020009181,ENSOARG00020012921,ENSOARG00020014154,ENSOARG00020015719,ENSOARG00020007430
GO:1903363	negative regulation of cellular protein catabolic process	biological_process	0.00030437	0.0074819	46	6539	80	18327	ENSOARG00020014368,ENSOARG00020013528,ENSOARG00020017720,ENSOARG00020005933,ENSOARG00020025146,ENSOARG00020019001,ENSOARG00020020370,ENSOARG00020022344,ENSOARG00020020635,ENSOARG00020003593,ENSOARG00020009510,ENSOARG00020014930,ENSOARG00020015341,ENSOARG00020024426,ENSOARG00020018026,ENSOARG00020008041,ENSOARG00020024869,ENSOARG00020013074,ENSOARG00020021585,ENSOARG00020024520,ENSOARG00020001281,…
GO:0007042	lysosomal lumen acidification	biological_process	0.00031401	0.0077088	7	6539	7	18327	ENSOARG00020000961,ENSOARG00020025978,ENSOARG00020011715,ENSOARG00020018785,ENSOARG00020023918,ENSOARG00020026043,ENSOARG00020011356
GO:0009411	response to UV	biological_process	0.00031857	0.0078107	59	6539	107	18327	ENSOARG00020005338,ENSOARG00020021615,ENSOARG00020022616,ENSOARG00020010894,ENSOARG00020005160,ENSOARG00020000864,ENSOARG00020008449,ENSOARG00020012642,ENSOARG00020004740,ENSOARG00020004936,ENSOARG00020015022,ENSOARG00020011609,ENSOARG00020021896,ENSOARG00020017744,ENSOARG00020006830,ENSOARG00020006770,ENSOARG00020011845,ENSOARG00020004041,ENSOARG00020017711,ENSOARG00020011950,ENSOARG00020002391,…
GO:0001725	stress fiber	cellular_component	0.00032181	0.0078769	27	6539	40	18327	ENSOARG00020008659,ENSOARG00020014210,ENSOARG00020018603,ENSOARG00020020749,ENSOARG00020006144,ENSOARG00020014274,ENSOARG00020004232,ENSOARG00020011882,ENSOARG00020023876,ENSOARG00020023328,ENSOARG00020008433,ENSOARG00020016374,ENSOARG00020022177,ENSOARG00020016929,ENSOARG00020013851,ENSOARG00020009011,ENSOARG00020021571,ENSOARG00020013833,ENSOARG00020021207,ENSOARG00020001688,ENSOARG00020013286,…
GO:0071456	cellular response to hypoxia	biological_process	0.0003221	0.0078769	40	6539	69	18327	ENSOARG00020015961,ENSOARG00020002345,ENSOARG00020013161,ENSOARG00020019775,ENSOARG00020006591,ENSOARG00020005649,ENSOARG00020023684,ENSOARG00020025920,ENSOARG00020020009,ENSOARG00020019090,ENSOARG00020011609,ENSOARG00020006830,ENSOARG00020003615,ENSOARG00020023988,ENSOARG00020004062,ENSOARG00020016018,ENSOARG00020004144,ENSOARG00020011954,ENSOARG00020009080,ENSOARG00020017465,ENSOARG00020019203,…
GO:0071887	leukocyte apoptotic process	biological_process	0.00032288	0.0078859	38	6539	65	18327	ENSOARG00020008005,ENSOARG00020003454,ENSOARG00020001049,ENSOARG00020006711,ENSOARG00020019465,ENSOARG00020016520,ENSOARG00020001472,ENSOARG00020017122,ENSOARG00020019735,ENSOARG00020011954,ENSOARG00020013800,ENSOARG00020008140,ENSOARG00020004495,ENSOARG00020016446,ENSOARG00020024595,ENSOARG00020024142,ENSOARG00020011056,ENSOARG00020022900,ENSOARG00020026086,ENSOARG00020006729,ENSOARG00020017935,…
GO:0031301	integral component of organelle membrane	cellular_component	0.00032351	0.007891	96	6539	200	18327	ENSOARG00020004282,ENSOARG00020007254,ENSOARG00020001773,ENSOARG00020009637,ENSOARG00020004328,ENSOARG00020009679,ENSOARG00020004378,ENSOARG00020003815,ENSOARG00020000416,ENSOARG00020005137,ENSOARG00020017165,ENSOARG00020005551,ENSOARG00020010039,ENSOARG00020024372,ENSOARG00020023557,ENSOARG00020000551,ENSOARG00020002582,ENSOARG00020000804,ENSOARG00020025559,ENSOARG00020003032,ENSOARG00020024824,…
GO:0019882	antigen processing and presentation	biological_process	0.00032575	0.0079356	42	6539	76	18327	ENSOARG00020021487,ENSOARG00020025129,ENSOARG00020026448,ENSOARG00020011349,ENSOARG00020013259,ENSOARG00020014806,ENSOARG00020021365,ENSOARG00020024527,ENSOARG00020022450,ENSOARG00020008761,ENSOARG00020017492,ENSOARG00020010617,ENSOARG00020013575,ENSOARG00020019358,ENSOARG00020022019,ENSOARG00020009546,ENSOARG00020020773,ENSOARG00020025156,ENSOARG00020010039,ENSOARG00020008733,ENSOARG00020007488,…
GO:0014070	response to organic cyclic compound	biological_process	0.00032627	0.007938	169	6539	351	18327	ENSOARG00020002569,ENSOARG00020022666,ENSOARG00020015674,ENSOARG00020019803,ENSOARG00020011106,ENSOARG00020020798,ENSOARG00020020763,ENSOARG00020010908,ENSOARG00020008811,ENSOARG00020014711,ENSOARG00020009688,ENSOARG00020006711,ENSOARG00020018249,ENSOARG00020024144,ENSOARG00020007364,ENSOARG00020014481,ENSOARG00020002136,ENSOARG00020011675,ENSOARG00020016553,ENSOARG00020012599,ENSOARG00020011143,…
GO:0051015	actin filament binding	molecular_function	0.00033355	0.0081046	67	6539	118	18327	ENSOARG00020025183,ENSOARG00020025771,ENSOARG00020025822,ENSOARG00020004720,ENSOARG00020000990,ENSOARG00020007023,ENSOARG00020013014,ENSOARG00020023328,ENSOARG00020021571,ENSOARG00020022849,ENSOARG00020021139,ENSOARG00020015550,ENSOARG00020022406,ENSOARG00020025647,ENSOARG00020007377,ENSOARG00020021631,ENSOARG00020019683,ENSOARG00020002932,ENSOARG00020011765,ENSOARG00020017465,ENSOARG00020023068,…
GO:2001236	regulation of extrinsic apoptotic signaling pathway	biological_process	0.00033832	0.00821	57	6539	105	18327	ENSOARG00020009659,ENSOARG00020001008,ENSOARG00020001628,ENSOARG00020025810,ENSOARG00020020229,ENSOARG00020009671,ENSOARG00020020483,ENSOARG00020020206,ENSOARG00020016121,ENSOARG00020011512,ENSOARG00020000956,ENSOARG00020014296,ENSOARG00020002418,ENSOARG00020003581,ENSOARG00020003507,ENSOARG00020008725,ENSOARG00020015094,ENSOARG00020002705,ENSOARG00020001886,ENSOARG00020012157,ENSOARG00020008986,…
GO:0002443	leukocyte mediated immunity	biological_process	0.00034001	0.0082326	93	6539	187	18327	ENSOARG00020008260,ENSOARG00020014154,ENSOARG00020001168,ENSOARG00020017135,ENSOARG00020016866,ENSOARG00020009723,ENSOARG00020024396,ENSOARG00020019295,ENSOARG00020007381,ENSOARG00020005403,ENSOARG00020023148,ENSOARG00020000143,ENSOARG00020015287,ENSOARG00020007727,ENSOARG00020014964,ENSOARG00020021867,ENSOARG00020006729,ENSOARG00020016680,ENSOARG00020026459,ENSOARG00020004855,ENSOARG00020000385,…
GO:0051186	cofactor metabolic process	biological_process	0.00034047	0.0082326	121	6539	251	18327	ENSOARG00020003003,ENSOARG00020018565,ENSOARG00020014421,ENSOARG00020011609,ENSOARG00020013450,ENSOARG00020023549,ENSOARG00020010248,ENSOARG00020010985,ENSOARG00020013466,ENSOARG00020009650,ENSOARG00020005434,ENSOARG00020002927,ENSOARG00020003583,ENSOARG00020014228,ENSOARG00020019804,ENSOARG00020002234,ENSOARG00020002345,ENSOARG00020008287,ENSOARG00020009182,ENSOARG00020022449,ENSOARG00020013121,…
GO:0008009	chemokine activity	molecular_function	0.00034055	0.0082326	23	6539	47	18327	ENSOARG00020017573,ENSOARG00020021658,ENSOARG00020021620,ENSOARG00020021814,ENSOARG00020002928,ENSOARG00020024633,ENSOARG00020007334,ENSOARG00020002886,ENSOARG00020002903,ENSOARG00020007688,ENSOARG00020023401,ENSOARG00020017624,ENSOARG00020021566,ENSOARG00020023515,ENSOARG00020003275,ENSOARG00020004582,ENSOARG00020021921,ENSOARG00020009588,ENSOARG00020011002,ENSOARG00020006387,ENSOARG00020004495,…
GO:0035264	multicellular organism growth	biological_process	0.00034262	0.0082667	65	6539	120	18327	ENSOARG00020022915,ENSOARG00020012593,ENSOARG00020007377,ENSOARG00020004688,ENSOARG00020001563,ENSOARG00020019275,ENSOARG00020007840,ENSOARG00020011609,ENSOARG00020019726,ENSOARG00020009554,ENSOARG00020001337,ENSOARG00020009650,ENSOARG00020015902,ENSOARG00020019799,ENSOARG00020008391,ENSOARG00020020972,ENSOARG00020025706,ENSOARG00020008481,ENSOARG00020004123,ENSOARG00020017838,ENSOARG00020023181,…
GO:0030072	peptide hormone secretion	biological_process	0.00034283	0.0082667	74	6539	146	18327	ENSOARG00020014542,ENSOARG00020012383,ENSOARG00020013395,ENSOARG00020026238,ENSOARG00020002630,ENSOARG00020004753,ENSOARG00020001780,ENSOARG00020003290,ENSOARG00020001447,ENSOARG00020001628,ENSOARG00020011434,ENSOARG00020010341,ENSOARG00020002693,ENSOARG00020016714,ENSOARG00020006183,ENSOARG00020019964,ENSOARG00020018423,ENSOARG00020002918,ENSOARG00020007821,ENSOARG00020009743,ENSOARG00020012026,…
GO:0035295	tube development	biological_process	0.00034377	0.0082788	205	6539	439	18327	ENSOARG00020001909,ENSOARG00020000981,ENSOARG00020012385,ENSOARG00020010226,ENSOARG00020009004,ENSOARG00020004766,ENSOARG00020003269,ENSOARG00020001886,ENSOARG00020009199,ENSOARG00020001579,ENSOARG00020019726,ENSOARG00020016754,ENSOARG00020011260,ENSOARG00020004688,ENSOARG00020011534,ENSOARG00020015170,ENSOARG00020018486,ENSOARG00020000868,ENSOARG00020022553,ENSOARG00020009532,ENSOARG00020014930,…
GO:0006357	regulation of transcription from RNA polymerase II promoter	biological_process	0.0003457	0.008303	598	6539	1425	18327	ENSOARG00020024656,ENSOARG00020015955,ENSOARG00020017838,ENSOARG00020022589,ENSOARG00020016893,ENSOARG00020002732,ENSOARG00020019990,ENSOARG00020020404,ENSOARG00020014410,ENSOARG00020023612,ENSOARG00020004893,ENSOARG00020008178,ENSOARG00020001741,ENSOARG00020010557,ENSOARG00020016289,ENSOARG00020011870,ENSOARG00020015005,ENSOARG00020020819,ENSOARG00020020842,ENSOARG00020023929,ENSOARG00020014898,…
GO:0010811	positive regulation of cell-substrate adhesion	biological_process	0.00034605	0.008303	47	6539	80	18327	ENSOARG00020004495,ENSOARG00020016169,ENSOARG00020017963,ENSOARG00020005989,ENSOARG00020011685,ENSOARG00020026086,ENSOARG00020001301,ENSOARG00020000563,ENSOARG00020022226,ENSOARG00020007686,ENSOARG00020025236,ENSOARG00020022479,ENSOARG00020014063,ENSOARG00020008510,ENSOARG00020008481,ENSOARG00020015634,ENSOARG00020018696,ENSOARG00020012236,ENSOARG00020009598,ENSOARG00020008497,ENSOARG00020012866,…
GO:0031347	regulation of defense response	biological_process	0.00034609	0.008303	181	6539	397	18327	ENSOARG00020024076,ENSOARG00020000320,ENSOARG00020007552,ENSOARG00020014761,ENSOARG00020006894,ENSOARG00020009317,ENSOARG00020004298,ENSOARG00020010862,ENSOARG00020023991,ENSOARG00020013831,ENSOARG00020021421,ENSOARG00020014613,ENSOARG00020006166,ENSOARG00020010704,ENSOARG00020005341,ENSOARG00020025481,ENSOARG00020021004,ENSOARG00020023298,ENSOARG00020010803,ENSOARG00020017500,ENSOARG00020025045,…
GO:2001056	positive regulation of cysteine-type endopeptidase activity	biological_process	0.00034683	0.0083104	49	6539	90	18327	ENSOARG00020008837,ENSOARG00020001971,ENSOARG00020024815,ENSOARG00020015663,ENSOARG00020024151,ENSOARG00020026468,ENSOARG00020017221,ENSOARG00020001886,ENSOARG00020008589,ENSOARG00020018881,ENSOARG00020021671,ENSOARG00020015478,ENSOARG00020013915,ENSOARG00020020846,ENSOARG00020011933,ENSOARG00020025634,ENSOARG00020017744,ENSOARG00020016121,ENSOARG00020006830,ENSOARG00020000234,ENSOARG00020011349,…
GO:0035257	nuclear hormone receptor binding	molecular_function	0.00034897	0.0083511	51	6539	85	18327	ENSOARG00020014410,ENSOARG00020023317,ENSOARG00020022407,ENSOARG00020005120,ENSOARG00020010043,ENSOARG00020013587,ENSOARG00020017640,ENSOARG00020019149,ENSOARG00020010315,ENSOARG00020013385,ENSOARG00020017722,ENSOARG00020024450,ENSOARG00020023887,ENSOARG00020011056,ENSOARG00020016141,ENSOARG00020008811,ENSOARG00020020001,ENSOARG00020003202,ENSOARG00020024144,ENSOARG00020024256,ENSOARG00020019128,…
GO:0016209	antioxidant activity	molecular_function	0.00035074	0.0083828	32	6539	57	18327	ENSOARG00020008378,ENSOARG00020012946,ENSOARG00020020481,ENSOARG00020010304,ENSOARG00020015961,ENSOARG00020014488,ENSOARG00020001337,ENSOARG00020013624,ENSOARG00020002004,ENSOARG00020013536,ENSOARG00020015214,ENSOARG00020024560,ENSOARG00020017364,ENSOARG00020011331,ENSOARG00020008296,ENSOARG00020001444,ENSOARG00020020922,ENSOARG00020010050,ENSOARG00020006059,ENSOARG00020013914,ENSOARG00020020001,…
GO:0051129	negative regulation of cellular component organization	biological_process	0.00035486	0.0084707	231	6539	511	18327	ENSOARG00020025342,ENSOARG00020020930,ENSOARG00020020375,ENSOARG00020006332,ENSOARG00020023732,ENSOARG00020011198,ENSOARG00020005311,ENSOARG00020009790,ENSOARG00020010465,ENSOARG00020024520,ENSOARG00020004263,ENSOARG00020013074,ENSOARG00020000211,ENSOARG00020017656,ENSOARG00020020483,ENSOARG00020022280,ENSOARG00020001646,ENSOARG00020016121,ENSOARG00020006770,ENSOARG00020006830,ENSOARG00020017478,…
GO:0006893	Golgi to plasma membrane transport	biological_process	0.00035566	0.0084754	25	6539	37	18327	ENSOARG00020010804,ENSOARG00020001400,ENSOARG00020026123,ENSOARG00020001912,ENSOARG00020022566,ENSOARG00020009574,ENSOARG00020018516,ENSOARG00020021365,ENSOARG00020023732,ENSOARG00020003222,ENSOARG00020000992,ENSOARG00020009424,ENSOARG00020026043,ENSOARG00020005717,ENSOARG00020014007,ENSOARG00020006754,ENSOARG00020005995,ENSOARG00020022817,ENSOARG00020014199,ENSOARG00020023359,ENSOARG00020025498,…
GO:0008022	protein C-terminus binding	molecular_function	0.00035595	0.0084754	58	6539	103	18327	ENSOARG00020001886,ENSOARG00020002234,ENSOARG00020011750,ENSOARG00020021656,ENSOARG00020002909,ENSOARG00020005346,ENSOARG00020005265,ENSOARG00020004936,ENSOARG00020008449,ENSOARG00020003222,ENSOARG00020008986,ENSOARG00020009398,ENSOARG00020006079,ENSOARG00020022586,ENSOARG00020025342,ENSOARG00020003792,ENSOARG00020000300,ENSOARG00020013253,ENSOARG00020014368,ENSOARG00020007890,ENSOARG00020008539,…
GO:0032210	regulation of telomere maintenance via telomerase	biological_process	0.0003565	0.0084777	26	6539	38	18327	ENSOARG00020021843,ENSOARG00020004263,ENSOARG00020011525,ENSOARG00020006289,ENSOARG00020011594,ENSOARG00020025996,ENSOARG00020015005,ENSOARG00020021232,ENSOARG00020015553,ENSOARG00020008986,ENSOARG00020024333,ENSOARG00020025342,ENSOARG00020008923,ENSOARG00020009398,ENSOARG00020019671,ENSOARG00020006423,ENSOARG00020002935,ENSOARG00020019145,ENSOARG00020022344,ENSOARG00020014559,ENSOARG00020006218,…
GO:0050852	T cell receptor signaling pathway	biological_process	0.00035848	0.0085048	43	6539	73	18327	ENSOARG00020005590,ENSOARG00020020351,ENSOARG00020017492,ENSOARG00020024815,ENSOARG00020012162,ENSOARG00020008197,ENSOARG00020012438,ENSOARG00020021817,ENSOARG00020005201,ENSOARG00020003581,ENSOARG00020004895,ENSOARG00020013699,ENSOARG00020001886,ENSOARG00020006923,ENSOARG00020014665,ENSOARG00020008337,ENSOARG00020007182,ENSOARG00020003453,ENSOARG00020007240,ENSOARG00020015441,ENSOARG00020015501,…
GO:0003729	mRNA binding	molecular_function	0.00035898	0.0085048	72	6539	139	18327	ENSOARG00020000459,ENSOARG00020001207,ENSOARG00020001135,ENSOARG00020003583,ENSOARG00020018298,ENSOARG00020006907,ENSOARG00020023909,ENSOARG00020015906,ENSOARG00020019809,ENSOARG00020006849,ENSOARG00020011125,ENSOARG00020003860,ENSOARG00020011609,ENSOARG00020014101,ENSOARG00020023870,ENSOARG00020015441,ENSOARG00020011853,ENSOARG00020020332,ENSOARG00020009185,ENSOARG00020015501,ENSOARG00020002378,…
GO:0044822	poly(A) RNA binding	molecular_function	0.00035898	0.0085048	72	6539	139	18327	ENSOARG00020000459,ENSOARG00020001207,ENSOARG00020001135,ENSOARG00020003583,ENSOARG00020018298,ENSOARG00020006907,ENSOARG00020023909,ENSOARG00020015906,ENSOARG00020019809,ENSOARG00020006849,ENSOARG00020011125,ENSOARG00020003860,ENSOARG00020011609,ENSOARG00020014101,ENSOARG00020023870,ENSOARG00020015441,ENSOARG00020011853,ENSOARG00020020332,ENSOARG00020015501,ENSOARG00020009185,ENSOARG00020002378,…
GO:0007169	transmembrane receptor protein tyrosine kinase signaling pathway	biological_process	0.00036142	0.0085519	185	6539	394	18327	ENSOARG00020023336,ENSOARG00020008528,ENSOARG00020006169,ENSOARG00020023684,ENSOARG00020007791,ENSOARG00020009466,ENSOARG00020016775,ENSOARG00020000868,ENSOARG00020012073,ENSOARG00020024468,ENSOARG00020014930,ENSOARG00020011319,ENSOARG00020020996,ENSOARG00020016374,ENSOARG00020017864,ENSOARG00020007862,ENSOARG00020021903,ENSOARG00020018574,ENSOARG00020009650,ENSOARG00020014697,ENSOARG00020005905,…
GO:0016226	iron-sulfur cluster assembly	biological_process	0.00036302	0.0085658	13	6539	16	18327	ENSOARG00020026299,ENSOARG00020003371,ENSOARG00020021769,ENSOARG00020016252,ENSOARG00020017741,ENSOARG00020025315,ENSOARG00020017956,ENSOARG00020006440,ENSOARG00020015254,ENSOARG00020005227,ENSOARG00020017722,ENSOARG00020004864,ENSOARG00020000414
GO:0031163	metallo-sulfur cluster assembly	biological_process	0.00036302	0.0085658	13	6539	16	18327	ENSOARG00020026299,ENSOARG00020003371,ENSOARG00020021769,ENSOARG00020016252,ENSOARG00020017741,ENSOARG00020025315,ENSOARG00020006440,ENSOARG00020017956,ENSOARG00020015254,ENSOARG00020005227,ENSOARG00020017722,ENSOARG00020004864,ENSOARG00020000414
GO:0031305	integral component of mitochondrial inner membrane	cellular_component	0.00036336	0.0085658	20	6539	32	18327	ENSOARG00020020114,ENSOARG00020023078,ENSOARG00020009061,ENSOARG00020020884,ENSOARG00020007346,ENSOARG00020023557,ENSOARG00020021301,ENSOARG00020025559,ENSOARG00020016646,ENSOARG00020026292,ENSOARG00020000985,ENSOARG00020020837,ENSOARG00020000309,ENSOARG00020003741,ENSOARG00020020382,ENSOARG00020024210,ENSOARG00020019398,ENSOARG00020008768,ENSOARG00020005551,ENSOARG00020020533
GO:0030018	Z disc	cellular_component	0.00036632	0.0086122	33	6539	53	18327	ENSOARG00020005817,ENSOARG00020025944,ENSOARG00020014812,ENSOARG00020007182,ENSOARG00020019964,ENSOARG00020005482,ENSOARG00020017975,ENSOARG00020013286,ENSOARG00020019145,ENSOARG00020021631,ENSOARG00020012316,ENSOARG00020020749,ENSOARG00020014486,ENSOARG00020011801,ENSOARG00020026361,ENSOARG00020001780,ENSOARG00020014210,ENSOARG00020019907,ENSOARG00020023328,ENSOARG00020022223,ENSOARG00020022177,…
GO:0010810	regulation of cell-substrate adhesion	biological_process	0.00036714	0.0086122	76	6539	144	18327	ENSOARG00020001365,ENSOARG00020012073,ENSOARG00020014672,ENSOARG00020002333,ENSOARG00020007167,ENSOARG00020005631,ENSOARG00020009818,ENSOARG00020025472,ENSOARG00020024347,ENSOARG00020021631,ENSOARG00020022983,ENSOARG00020002209,ENSOARG00020006169,ENSOARG00020023888,ENSOARG00020000981,ENSOARG00020021817,ENSOARG00020012980,ENSOARG00020004875,ENSOARG00020004720,ENSOARG00020010835,ENSOARG00020017963,…
GO:0000422	mitophagy	biological_process	0.00036759	0.0086122	24	6539	36	18327	ENSOARG00020013575,ENSOARG00020010587,ENSOARG00020001084,ENSOARG00020003222,ENSOARG00020004409,ENSOARG00020000969,ENSOARG00020026238,ENSOARG00020019665,ENSOARG00020019522,ENSOARG00020014234,ENSOARG00020013016,ENSOARG00020011056,ENSOARG00020011609,ENSOARG00020016704,ENSOARG00020025688,ENSOARG00020006206,ENSOARG00020022553,ENSOARG00020024624,ENSOARG00020020349,ENSOARG00020004449,ENSOARG00020023093,…
GO:0061726	mitochondrion disassembly	biological_process	0.00036759	0.0086122	24	6539	36	18327	ENSOARG00020000969,ENSOARG00020019665,ENSOARG00020014234,ENSOARG00020019522,ENSOARG00020026238,ENSOARG00020010587,ENSOARG00020013575,ENSOARG00020003222,ENSOARG00020004409,ENSOARG00020001084,ENSOARG00020014013,ENSOARG00020010246,ENSOARG00020020229,ENSOARG00020006206,ENSOARG00020025688,ENSOARG00020011056,ENSOARG00020011609,ENSOARG00020013016,ENSOARG00020016704,ENSOARG00020004449,ENSOARG00020023093,…
GO:0016684	oxidoreductase activity, acting on peroxide as acceptor	molecular_function	0.0003676	0.0086122	22	6539	35	18327	ENSOARG00020002004,ENSOARG00020012159,ENSOARG00020001904,ENSOARG00020012114,ENSOARG00020019395,ENSOARG00020014193,ENSOARG00020014946,ENSOARG00020000156,ENSOARG00020014412,ENSOARG00020014488,ENSOARG00020015961,ENSOARG00020002129,ENSOARG00020020001,ENSOARG00020013914,ENSOARG00020010050,ENSOARG00020020922,ENSOARG00020020481,ENSOARG00020012946,ENSOARG00020001444,ENSOARG00020008296,ENSOARG00020011331,…
GO:0002366	leukocyte activation involved in immune response	biological_process	0.00037239	0.0087137	82	6539	161	18327	ENSOARG00020009818,ENSOARG00020010003,ENSOARG00020005927,ENSOARG00020013457,ENSOARG00020020495,ENSOARG00020021091,ENSOARG00020011609,ENSOARG00020005893,ENSOARG00020012073,ENSOARG00020024663,ENSOARG00020007240,ENSOARG00020001563,ENSOARG00020011128,ENSOARG00020015441,ENSOARG00020015501,ENSOARG00020014904,ENSOARG00020000182,ENSOARG00020008466,ENSOARG00020007862,ENSOARG00020002694,ENSOARG00020025493,…
GO:0050671	positive regulation of lymphocyte proliferation	biological_process	0.00037459	0.0087544	45	6539	82	18327	ENSOARG00020011138,ENSOARG00020016965,ENSOARG00020002368,ENSOARG00020023963,ENSOARG00020011892,ENSOARG00020010171,ENSOARG00020026180,ENSOARG00020015545,ENSOARG00020024353,ENSOARG00020000143,ENSOARG00020005983,ENSOARG00020024064,ENSOARG00020014834,ENSOARG00020003296,ENSOARG00020015988,ENSOARG00020008497,ENSOARG00020017122,ENSOARG00020024144,ENSOARG00020007754,ENSOARG00020008005,ENSOARG00020003454,…
GO:0043408	regulation of MAPK cascade	biological_process	0.00038048	0.0088707	203	6539	445	18327	ENSOARG00020000672,ENSOARG00020006923,ENSOARG00020013791,ENSOARG00020017492,ENSOARG00020020022,ENSOARG00020001971,ENSOARG00020003795,ENSOARG00020001137,ENSOARG00020000074,ENSOARG00020008066,ENSOARG00020017159,ENSOARG00020021679,ENSOARG00020001628,ENSOARG00020004393,ENSOARG00020021552,ENSOARG00020006183,ENSOARG00020024395,ENSOARG00020007103,ENSOARG00020024562,ENSOARG00020000234,ENSOARG00020008041,…
GO:0004364	glutathione transferase activity	molecular_function	0.0003805	0.0088707	15	6539	24	18327	ENSOARG00020008069,ENSOARG00020008341,ENSOARG00020021007,ENSOARG00020025614,ENSOARG00020007664,ENSOARG00020020785,ENSOARG00020002004,ENSOARG00020013487,ENSOARG00020001444,ENSOARG00020020898,ENSOARG00020020565,ENSOARG00020010304,ENSOARG00020025619,ENSOARG00020007931,ENSOARG00020002129
GO:2000738	positive regulation of stem cell differentiation	biological_process	0.0003815	0.0088832	34	6539	55	18327	ENSOARG00020025942,ENSOARG00020025628,ENSOARG00020012866,ENSOARG00020012432,ENSOARG00020002569,ENSOARG00020010897,ENSOARG00020011470,ENSOARG00020005085,ENSOARG00020008230,ENSOARG00020011486,ENSOARG00020003092,ENSOARG00020018123,ENSOARG00020024064,ENSOARG00020004800,ENSOARG00020016034,ENSOARG00020022725,ENSOARG00020008589,ENSOARG00020020313,ENSOARG00020025493,ENSOARG00020004393,ENSOARG00020019145,…
GO:0002685	regulation of leukocyte migration	biological_process	0.00038394	0.008923	65	6539	130	18327	ENSOARG00020015005,ENSOARG00020023189,ENSOARG00020004232,ENSOARG00020024120,ENSOARG00020000577,ENSOARG00020003974,ENSOARG00020025998,ENSOARG00020004495,ENSOARG00020008140,ENSOARG00020008512,ENSOARG00020024781,ENSOARG00020016446,ENSOARG00020020114,ENSOARG00020012079,ENSOARG00020004123,ENSOARG00020008481,ENSOARG00020011138,ENSOARG00020006729,ENSOARG00020008186,ENSOARG00020007660,ENSOARG00020004582,…
GO:0006470	protein dephosphorylation	biological_process	0.00038415	0.008923	117	6539	237	18327	ENSOARG00020014538,ENSOARG00020019964,ENSOARG00020024215,ENSOARG00020024395,ENSOARG00020020737,ENSOARG00020018352,ENSOARG00020009238,ENSOARG00020000787,ENSOARG00020020700,ENSOARG00020026142,ENSOARG00020005817,ENSOARG00020015660,ENSOARG00020004406,ENSOARG00020010271,ENSOARG00020007133,ENSOARG00020012571,ENSOARG00020019441,ENSOARG00020026366,ENSOARG00020025072,ENSOARG00020020229,ENSOARG00020023854,…
GO:0002532	production of molecular mediator involved in inflammatory response	biological_process	0.0003871	0.0089805	31	6539	51	18327	ENSOARG00020018009,ENSOARG00020024120,ENSOARG00020002340,ENSOARG00020010862,ENSOARG00020018024,ENSOARG00020023991,ENSOARG00020006198,ENSOARG00020016737,ENSOARG00020015663,ENSOARG00020014520,ENSOARG00020021837,ENSOARG00020008990,ENSOARG00020002666,ENSOARG00020023298,ENSOARG00020011356,ENSOARG00020006729,ENSOARG00020023336,ENSOARG00020015420,ENSOARG00020023963,ENSOARG00020010836,ENSOARG00020009284,…
GO:0002757	immune response-activating signal transduction	biological_process	0.00040575	0.0094015	109	6539	219	18327	ENSOARG00020020210,ENSOARG00020011150,ENSOARG00020015219,ENSOARG00020010003,ENSOARG00020022683,ENSOARG00020007357,ENSOARG00020015501,ENSOARG00020002333,ENSOARG00020004062,ENSOARG00020015441,ENSOARG00020011853,ENSOARG00020022553,ENSOARG00020024663,ENSOARG00020025105,ENSOARG00020007240,ENSOARG00020014930,ENSOARG00020003453,ENSOARG00020007182,ENSOARG00020026087,ENSOARG00020015362,ENSOARG00020001886,…
GO:0008625	extrinsic apoptotic signaling pathway via death domain receptors	biological_process	0.00040815	0.0094456	32	6539	52	18327	ENSOARG00020017500,ENSOARG00020023915,ENSOARG00020021136,ENSOARG00020011685,ENSOARG00020003991,ENSOARG00020014613,ENSOARG00020020922,ENSOARG00020006961,ENSOARG00020003624,ENSOARG00020024012,ENSOARG00020016446,ENSOARG00020008733,ENSOARG00020016663,ENSOARG00020020001,ENSOARG00020002145,ENSOARG00020025449,ENSOARG00020001654,ENSOARG00020019735,ENSOARG00020007741,ENSOARG00020025166,ENSOARG00020025810,…
GO:0042886	amide transport	biological_process	0.000413	0.0095464	93	6539	189	18327	ENSOARG00020005439,ENSOARG00020020114,ENSOARG00020012809,ENSOARG00020004748,ENSOARG00020011056,ENSOARG00020000781,ENSOARG00020009201,ENSOARG00020024998,ENSOARG00020025706,ENSOARG00020009231,ENSOARG00020004893,ENSOARG00020014199,ENSOARG00020013154,ENSOARG00020001005,ENSOARG00020007741,ENSOARG00020016363,ENSOARG00020006756,ENSOARG00020021823,ENSOARG00020024186,ENSOARG00020018806,ENSOARG00020022281,…
GO:0036473	cell death in response to oxidative stress	biological_process	0.00041359	0.0095483	35	6539	58	18327	ENSOARG00020025236,ENSOARG00020024655,ENSOARG00020023530,ENSOARG00020010693,ENSOARG00020015635,ENSOARG00020023827,ENSOARG00020011056,ENSOARG00020020922,ENSOARG00020020349,ENSOARG00020001360,ENSOARG00020006059,ENSOARG00020005665,ENSOARG00020020001,ENSOARG00020013809,ENSOARG00020021039,ENSOARG00020007364,ENSOARG00020025392,ENSOARG00020021679,ENSOARG00020019145,ENSOARG00020006830,ENSOARG00020002590,…
GO:0002790	peptide secretion	biological_process	0.00041418	0.0095503	75	6539	149	18327	ENSOARG00020018423,ENSOARG00020006183,ENSOARG00020019964,ENSOARG00020010341,ENSOARG00020002693,ENSOARG00020016714,ENSOARG00020003290,ENSOARG00020001447,ENSOARG00020011434,ENSOARG00020001628,ENSOARG00020002630,ENSOARG00020004753,ENSOARG00020001780,ENSOARG00020012383,ENSOARG00020013395,ENSOARG00020026238,ENSOARG00020014542,ENSOARG00020016663,ENSOARG00020008181,ENSOARG00020006870,ENSOARG00020025481,…
GO:0006732	coenzyme metabolic process	biological_process	0.00041647	0.0095915	105	6539	214	18327	ENSOARG00020003003,ENSOARG00020014421,ENSOARG00020018565,ENSOARG00020011609,ENSOARG00020013450,ENSOARG00020023549,ENSOARG00020010248,ENSOARG00020010985,ENSOARG00020013466,ENSOARG00020009650,ENSOARG00020019804,ENSOARG00020014228,ENSOARG00020005434,ENSOARG00020002927,ENSOARG00020003583,ENSOARG00020008287,ENSOARG00020002234,ENSOARG00020002345,ENSOARG00020015916,ENSOARG00020009182,ENSOARG00020022449,…
GO:0030864	cortical actin cytoskeleton	cellular_component	0.00041966	0.0096532	29	6539	43	18327	ENSOARG00020009920,ENSOARG00020000701,ENSOARG00020001213,ENSOARG00020006303,ENSOARG00020025259,ENSOARG00020023854,ENSOARG00020011765,ENSOARG00020010193,ENSOARG00020005482,ENSOARG00020021571,ENSOARG00020025969,ENSOARG00020022259,ENSOARG00020025105,ENSOARG00020013943,ENSOARG00020014834,ENSOARG00020000445,ENSOARG00020020798,ENSOARG00020020740,ENSOARG00020003871,ENSOARG00020003974,ENSOARG00020017864,…
GO:0055037	recycling endosome	cellular_component	0.00042552	0.0097761	49	6539	89	18327	ENSOARG00020021331,ENSOARG00020021442,ENSOARG00020005548,ENSOARG00020000225,ENSOARG00020022817,ENSOARG00020009685,ENSOARG00020019738,ENSOARG00020016589,ENSOARG00020005943,ENSOARG00020014154,ENSOARG00020004123,ENSOARG00020011269,ENSOARG00020006815,ENSOARG00020024489,ENSOARG00020008434,ENSOARG00020019410,ENSOARG00020016363,ENSOARG00020006422,ENSOARG00020023510,ENSOARG00020007364,ENSOARG00020026237,…
GO:0070665	positive regulation of leukocyte proliferation	biological_process	0.0004292	0.0098446	47	6539	87	18327	ENSOARG00020024144,ENSOARG00020017122,ENSOARG00020008497,ENSOARG00020003454,ENSOARG00020007754,ENSOARG00020008005,ENSOARG00020015988,ENSOARG00020003296,ENSOARG00020005983,ENSOARG00020015545,ENSOARG00020000143,ENSOARG00020024353,ENSOARG00020024064,ENSOARG00020014834,ENSOARG00020008140,ENSOARG00020011138,ENSOARG00020016965,ENSOARG00020008481,ENSOARG00020002368,ENSOARG00020010171,ENSOARG00020011892,…
GO:0044389	ubiquitin-like protein ligase binding	molecular_function	0.00042954	0.0098446	106	6539	215	18327	ENSOARG00020023887,ENSOARG00020024649,ENSOARG00020013385,ENSOARG00020010355,ENSOARG00020020349,ENSOARG00020008036,ENSOARG00020023229,ENSOARG00020017026,ENSOARG00020009642,ENSOARG00020005528,ENSOARG00020023978,ENSOARG00020016887,ENSOARG00020019931,ENSOARG00020001194,ENSOARG00020008740,ENSOARG00020005778,ENSOARG00020009283,ENSOARG00020025000,ENSOARG00020008993,ENSOARG00020001084,ENSOARG00020018518,…
GO:0010639	negative regulation of organelle organization	biological_process	0.00043924	0.010055	134	6539	277	18327	ENSOARG00020006591,ENSOARG00020009650,ENSOARG00020022701,ENSOARG00020020512,ENSOARG00020013575,ENSOARG00020021403,ENSOARG00020022616,ENSOARG00020015022,ENSOARG00020001281,ENSOARG00020019522,ENSOARG00020025547,ENSOARG00020011594,ENSOARG00020006393,ENSOARG00020014377,ENSOARG00020020941,ENSOARG00020001930,ENSOARG00020000868,ENSOARG00020021923,ENSOARG00020004688,ENSOARG00020011157,ENSOARG00020024869,…
GO:0032869	cellular response to insulin stimulus	biological_process	0.00044294	0.010127	63	6539	116	18327	ENSOARG00020025944,ENSOARG00020018100,ENSOARG00020022840,ENSOARG00020019275,ENSOARG00020006830,ENSOARG00020015730,ENSOARG00020023518,ENSOARG00020008556,ENSOARG00020003615,ENSOARG00020004041,ENSOARG00020006762,ENSOARG00020025634,ENSOARG00020014736,ENSOARG00020025146,ENSOARG00020011434,ENSOARG00020020722,ENSOARG00020015420,ENSOARG00020006169,ENSOARG00020021882,ENSOARG00020013457,ENSOARG00020009466,…
GO:0051427	hormone receptor binding	molecular_function	0.00044988	0.010274	57	6539	102	18327	ENSOARG00020008811,ENSOARG00020016511,ENSOARG00020020001,ENSOARG00020016141,ENSOARG00020024144,ENSOARG00020019128,ENSOARG00020024256,ENSOARG00020003202,ENSOARG00020021710,ENSOARG00020017640,ENSOARG00020013587,ENSOARG00020010043,ENSOARG00020009231,ENSOARG00020022407,ENSOARG00020014410,ENSOARG00020023317,ENSOARG00020005120,ENSOARG00020017722,ENSOARG00020013385,ENSOARG00020011056,ENSOARG00020023887,…
GO:0033627	cell adhesion mediated by integrin	biological_process	0.00045048	0.010275	32	6539	50	18327	ENSOARG00020019275,ENSOARG00020003443,ENSOARG00020008041,ENSOARG00020000234,ENSOARG00020013792,ENSOARG00020022585,ENSOARG00020025472,ENSOARG00020016225,ENSOARG00020016080,ENSOARG00020021817,ENSOARG00020010039,ENSOARG00020023452,ENSOARG00020012015,ENSOARG00020006403,ENSOARG00020015094,ENSOARG00020017034,ENSOARG00020016394,ENSOARG00020014613,ENSOARG00020012079,ENSOARG00020024572,ENSOARG00020008512,…
GO:0023061	signal release	biological_process	0.0004548	0.010361	123	6539	263	18327	ENSOARG00020009688,ENSOARG00020018518,ENSOARG00020025978,ENSOARG00020010274,ENSOARG00020003454,ENSOARG00020021468,ENSOARG00020006422,ENSOARG00020026237,ENSOARG00020012026,ENSOARG00020018024,ENSOARG00020002154,ENSOARG00020002918,ENSOARG00020007821,ENSOARG00020009743,ENSOARG00020025481,ENSOARG00020015450,ENSOARG00020016034,ENSOARG00020024987,ENSOARG00020008084,ENSOARG00020004872,ENSOARG00020016663,…
GO:0006919	activation of cysteine-type endopeptidase activity involved in apoptotic process	biological_process	0.00045764	0.010413	31	6539	52	18327	ENSOARG00020025634,ENSOARG00020013915,ENSOARG00020015478,ENSOARG00020011933,ENSOARG00020020846,ENSOARG00020011843,ENSOARG00020017744,ENSOARG00020016121,ENSOARG00020001570,ENSOARG00020005770,ENSOARG00020011349,ENSOARG00020023963,ENSOARG00020023854,ENSOARG00020010693,ENSOARG00020025166,ENSOARG00020008837,ENSOARG00020007741,ENSOARG00020019735,ENSOARG00020007364,ENSOARG00020000473,ENSOARG00020015663,…
GO:0035770	ribonucleoprotein granule	cellular_component	0.00045878	0.010427	78	6539	148	18327	ENSOARG00020021505,ENSOARG00020005863,ENSOARG00020018311,ENSOARG00020017465,ENSOARG00020002042,ENSOARG00020023145,ENSOARG00020007077,ENSOARG00020014559,ENSOARG00020022253,ENSOARG00020017236,ENSOARG00020023689,ENSOARG00020005801,ENSOARG00020021331,ENSOARG00020009152,ENSOARG00020012273,ENSOARG00020010279,ENSOARG00020004110,ENSOARG00020025199,ENSOARG00020015810,ENSOARG00020008050,ENSOARG00020021180,…
GO:0033108	mitochondrial respiratory chain complex assembly	biological_process	0.00047404	0.010756	34	6539	72	18327	ENSOARG00020022706,ENSOARG00020012046,ENSOARG00020010096,ENSOARG00020009670,ENSOARG00020018138,ENSOARG00020018253,ENSOARG00020003246,ENSOARG00020022430,ENSOARG00020001299,ENSOARG00020015676,ENSOARG00020004998,ENSOARG00020010598,ENSOARG00020007489,ENSOARG00020000736,ENSOARG00020000319,ENSOARG00020002412,ENSOARG00020010413,ENSOARG00020016820,ENSOARG00020020837,ENSOARG00020025962,ENSOARG00020014774,…
GO:0003013	circulatory system process	biological_process	0.00047442	0.010756	126	6539	264	18327	ENSOARG00020002701,ENSOARG00020015802,ENSOARG00020014486,ENSOARG00020008986,ENSOARG00020005590,ENSOARG00020001780,ENSOARG00020012006,ENSOARG00020026238,ENSOARG00020012910,ENSOARG00020024590,ENSOARG00020012252,ENSOARG00020000145,ENSOARG00020022417,ENSOARG00020014506,ENSOARG00020011329,ENSOARG00020000924,ENSOARG00020010039,ENSOARG00020025634,ENSOARG00020000956,ENSOARG00020015157,ENSOARG00020024024,…
GO:0031209	SCAR complex	cellular_component	0.00048038	0.010871	10	6539	11	18327	ENSOARG00020021160,ENSOARG00020006922,ENSOARG00020016080,ENSOARG00020022305,ENSOARG00020009594,ENSOARG00020024153,ENSOARG00020016433,ENSOARG00020020376,ENSOARG00020010038,ENSOARG00020021671
GO:0045893	positive regulation of transcription, DNA-templated	biological_process	0.0004814	0.010871	507	6539	1193	18327	ENSOARG00020004370,ENSOARG00020015273,ENSOARG00020012612,ENSOARG00020009231,ENSOARG00020005023,ENSOARG00020005894,ENSOARG00020022083,ENSOARG00020007727,ENSOARG00020017722,ENSOARG00020023344,ENSOARG00020001681,ENSOARG00020005709,ENSOARG00020026084,ENSOARG00020009240,ENSOARG00020004123,ENSOARG00020008260,ENSOARG00020000160,ENSOARG00020021361,ENSOARG00020002993,ENSOARG00020005834,ENSOARG00020020001,…
GO:1903508	positive regulation of nucleic acid-templated transcription	biological_process	0.0004814	0.010871	507	6539	1193	18327	ENSOARG00020009650,ENSOARG00020018277,ENSOARG00020001363,ENSOARG00020002694,ENSOARG00020006417,ENSOARG00020013762,ENSOARG00020008507,ENSOARG00020001886,ENSOARG00020006289,ENSOARG00020016754,ENSOARG00020019726,ENSOARG00020013606,ENSOARG00020026145,ENSOARG00020011220,ENSOARG00020019361,ENSOARG00020000868,ENSOARG00020007240,ENSOARG00020015147,ENSOARG00020020206,ENSOARG00020014930,ENSOARG00020006225,…
GO:0098573	intrinsic component of mitochondrial membrane	cellular_component	0.00048175	0.010871	30	6539	53	18327	ENSOARG00020020533,ENSOARG00020005757,ENSOARG00020018808,ENSOARG00020005551,ENSOARG00020008768,ENSOARG00020020175,ENSOARG00020025762,ENSOARG00020019398,ENSOARG00020009679,ENSOARG00020024210,ENSOARG00020020382,ENSOARG00020000309,ENSOARG00020003741,ENSOARG00020020837,ENSOARG00020006591,ENSOARG00020026292,ENSOARG00020000985,ENSOARG00020011210,ENSOARG00020016646,ENSOARG00020025559,ENSOARG00020023557,…
GO:0000723	telomere maintenance	biological_process	0.00049394	0.011119	50	6539	87	18327	ENSOARG00020024426,ENSOARG00020004518,ENSOARG00020012394,ENSOARG00020022558,ENSOARG00020022192,ENSOARG00020022224,ENSOARG00020014377,ENSOARG00020019145,ENSOARG00020016006,ENSOARG00020022344,ENSOARG00020006218,ENSOARG00020006423,ENSOARG00020002935,ENSOARG00020025342,ENSOARG00020009398,ENSOARG00020008986,ENSOARG00020014789,ENSOARG00020024333,ENSOARG00020011594,ENSOARG00020021232,ENSOARG00020015553,…
GO:0032200	telomere organization	biological_process	0.00049394	0.011119	50	6539	87	18327	ENSOARG00020022192,ENSOARG00020022558,ENSOARG00020014377,ENSOARG00020022224,ENSOARG00020024426,ENSOARG00020012394,ENSOARG00020004518,ENSOARG00020002935,ENSOARG00020006423,ENSOARG00020016006,ENSOARG00020019145,ENSOARG00020006218,ENSOARG00020022344,ENSOARG00020024333,ENSOARG00020014789,ENSOARG00020008986,ENSOARG00020025342,ENSOARG00020009398,ENSOARG00020004263,ENSOARG00020006289,ENSOARG00020024011,…
GO:0042274	ribosomal small subunit biogenesis	biological_process	0.00049596	0.011136	18	6539	26	18327	ENSOARG00020024942,ENSOARG00020011385,ENSOARG00020007156,ENSOARG00020012733,ENSOARG00020015733,ENSOARG00020010196,ENSOARG00020026205,ENSOARG00020007598,ENSOARG00020020869,ENSOARG00020010704,ENSOARG00020024956,ENSOARG00020004781,ENSOARG00020008859,ENSOARG00020015954,ENSOARG00020015632,ENSOARG00020019171,ENSOARG00020013105,ENSOARG00020025342
GO:0001503	ossification	biological_process	0.00049625	0.011136	129	6539	269	18327	ENSOARG00020014269,ENSOARG00020024136,ENSOARG00020002652,ENSOARG00020006183,ENSOARG00020024860,ENSOARG00020002028,ENSOARG00020013226,ENSOARG00020022958,ENSOARG00020008589,ENSOARG00020001971,ENSOARG00020002745,ENSOARG00020001312,ENSOARG00020017492,ENSOARG00020013966,ENSOARG00020008066,ENSOARG00020016735,ENSOARG00020014666,ENSOARG00020008230,ENSOARG00020002806,ENSOARG00020024894,ENSOARG00020006459,…
GO:0010833	telomere maintenance via telomere lengthening	biological_process	0.00049643	0.011136	36	6539	58	18327	ENSOARG00020003490,ENSOARG00020025996,ENSOARG00020015005,ENSOARG00020009086,ENSOARG00020021843,ENSOARG00020011525,ENSOARG00020002569,ENSOARG00020010728,ENSOARG00020008923,ENSOARG00020019073,ENSOARG00020011293,ENSOARG00020014559,ENSOARG00020012664,ENSOARG00020019671,ENSOARG00020025998,ENSOARG00020011296,ENSOARG00020011594,ENSOARG00020015553,ENSOARG00020021232,ENSOARG00020004263,ENSOARG00020006289,…
GO:0071674	mononuclear cell migration	biological_process	0.00049815	0.011161	14	6539	19	18327	ENSOARG00020016446,ENSOARG00020024781,ENSOARG00020025998,ENSOARG00020015379,ENSOARG00020009466,ENSOARG00020017964,ENSOARG00020016678,ENSOARG00020015988,ENSOARG00020008481,ENSOARG00020023189,ENSOARG00020015005,ENSOARG00020023463,ENSOARG00020022725,ENSOARG00020004232
GO:0042254	ribosome biogenesis	biological_process	0.00050467	0.011281	77	6539	159	18327	ENSOARG00020019171,ENSOARG00020017875,ENSOARG00020022644,ENSOARG00020003490,ENSOARG00020006024,ENSOARG00020008859,ENSOARG00020025373,ENSOARG00020010704,ENSOARG00020024350,ENSOARG00020003624,ENSOARG00020024358,ENSOARG00020024924,ENSOARG00020005594,ENSOARG00020025956,ENSOARG00020017500,ENSOARG00020011385,ENSOARG00020018840,ENSOARG00020013455,ENSOARG00020016774,ENSOARG00020017733,ENSOARG00020009458,…
GO:0090307	mitotic spindle assembly	biological_process	0.00050522	0.011281	26	6539	38	18327	ENSOARG00020013074,ENSOARG00020019331,ENSOARG00020012803,ENSOARG00020023860,ENSOARG00020020287,ENSOARG00020020238,ENSOARG00020006411,ENSOARG00020015423,ENSOARG00020011198,ENSOARG00020002422,ENSOARG00020005242,ENSOARG00020008502,ENSOARG00020000896,ENSOARG00020012188,ENSOARG00020011765,ENSOARG00020009110,ENSOARG00020021443,ENSOARG00020021631,ENSOARG00020022344,ENSOARG00020004586,ENSOARG00020019501,…
GO:0036294	cellular response to decreased oxygen levels	biological_process	0.00050527	0.011281	40	6539	70	18327	ENSOARG00020025236,ENSOARG00020005535,ENSOARG00020019097,ENSOARG00020002891,ENSOARG00020013455,ENSOARG00020009201,ENSOARG00020016143,ENSOARG00020011056,ENSOARG00020021248,ENSOARG00020005943,ENSOARG00020024142,ENSOARG00020004782,ENSOARG00020016018,ENSOARG00020004144,ENSOARG00020011954,ENSOARG00020009080,ENSOARG00020019203,ENSOARG00020017465,ENSOARG00020001116,ENSOARG00020010728,ENSOARG00020016769,…
GO:0097202	activation of cysteine-type endopeptidase activity	biological_process	0.00050725	0.011311	35	6539	61	18327	ENSOARG00020007239,ENSOARG00020025166,ENSOARG00020007741,ENSOARG00020007364,ENSOARG00020000473,ENSOARG00020019735,ENSOARG00020023068,ENSOARG00020009900,ENSOARG00020011954,ENSOARG00020025762,ENSOARG00020021346,ENSOARG00020009080,ENSOARG00020002900,ENSOARG00020011843,ENSOARG00020001570,ENSOARG00020025751,ENSOARG00020023963,ENSOARG00020010693,ENSOARG00020008837,ENSOARG00020015663,ENSOARG00020024151,…
GO:0010560	positive regulation of glycoprotein biosynthetic process	biological_process	0.00051361	0.01144	11	6539	13	18327	ENSOARG00020016078,ENSOARG00020008991,ENSOARG00020009650,ENSOARG00020006393,ENSOARG00020018423,ENSOARG00020001939,ENSOARG00020024147,ENSOARG00020019145,ENSOARG00020005665,ENSOARG00020011892,ENSOARG00020019599
GO:0046887	positive regulation of hormone secretion	biological_process	0.00052222	0.011618	37	6539	65	18327	ENSOARG00020011434,ENSOARG00020009904,ENSOARG00020003003,ENSOARG00020018423,ENSOARG00020019275,ENSOARG00020023275,ENSOARG00020011859,ENSOARG00020024091,ENSOARG00020002234,ENSOARG00020001780,ENSOARG00020004753,ENSOARG00020022407,ENSOARG00020024998,ENSOARG00020021004,ENSOARG00020009231,ENSOARG00020008181,ENSOARG00020016663,ENSOARG00020020114,ENSOARG00020016034,ENSOARG00020001168,ENSOARG00020023378,…
GO:0030054	cell junction	cellular_component	0.00052965	0.011763	232	6539	505	18327	ENSOARG00020017612,ENSOARG00020007840,ENSOARG00020005424,ENSOARG00020009797,ENSOARG00020017478,ENSOARG00020018342,ENSOARG00020003443,ENSOARG00020005631,ENSOARG00020022585,ENSOARG00020018796,ENSOARG00020011395,ENSOARG00020022478,ENSOARG00020010619,ENSOARG00020002169,ENSOARG00020011765,ENSOARG00020022867,ENSOARG00020014210,ENSOARG00020022783,ENSOARG00020014274,ENSOARG00020023732,ENSOARG00020017686,…
GO:0008154	actin polymerization or depolymerization	biological_process	0.00052997	0.011763	76	6539	151	18327	ENSOARG00020008562,ENSOARG00020004872,ENSOARG00020003148,ENSOARG00020014834,ENSOARG00020000701,ENSOARG00020017139,ENSOARG00020012381,ENSOARG00020008299,ENSOARG00020021909,ENSOARG00020010030,ENSOARG00020006922,ENSOARG00020016433,ENSOARG00020014788,ENSOARG00020015988,ENSOARG00020006245,ENSOARG00020005628,ENSOARG00020009594,ENSOARG00020002264,ENSOARG00020001751,ENSOARG00020019688,ENSOARG00020025015,…
GO:0031625	ubiquitin protein ligase binding	molecular_function	0.00053305	0.011817	101	6539	205	18327	ENSOARG00020003963,ENSOARG00020017492,ENSOARG00020009668,ENSOARG00020004378,ENSOARG00020010446,ENSOARG00020006162,ENSOARG00020017221,ENSOARG00020008589,ENSOARG00020005570,ENSOARG00020013915,ENSOARG00020015341,ENSOARG00020024562,ENSOARG00020024215,ENSOARG00020014368,ENSOARG00020023701,ENSOARG00020000804,ENSOARG00020005489,ENSOARG00020006014,ENSOARG00020011748,ENSOARG00020014013,ENSOARG00020006218,…
GO:0045048	protein insertion into ER membrane	biological_process	0.00054198	0.012001	12	6539	16	18327	ENSOARG00020004174,ENSOARG00020019884,ENSOARG00020009578,ENSOARG00020004282,ENSOARG00020018802,ENSOARG00020002343,ENSOARG00020020430,ENSOARG00020015341,ENSOARG00020008740,ENSOARG00020021585,ENSOARG00020017165,ENSOARG00020011930
GO:0060249	anatomical structure homeostasis	biological_process	0.00054498	0.012054	127	6539	261	18327	ENSOARG00020011296,ENSOARG00020010704,ENSOARG00020023378,ENSOARG00020010848,ENSOARG00020006459,ENSOARG00020022420,ENSOARG00020024142,ENSOARG00020014834,ENSOARG00020018123,ENSOARG00020014443,ENSOARG00020011293,ENSOARG00020016887,ENSOARG00020002410,ENSOARG00020000231,ENSOARG00020008923,ENSOARG00020019073,ENSOARG00020019735,ENSOARG00020003851,ENSOARG00020014611,ENSOARG00020002190,ENSOARG00020009086,…
GO:0007030	Golgi organization	biological_process	0.00054742	0.012094	40	6539	67	18327	ENSOARG00020016680,ENSOARG00020016294,ENSOARG00020011964,ENSOARG00020025489,ENSOARG00020021659,ENSOARG00020012070,ENSOARG00020008036,ENSOARG00020023235,ENSOARG00020013994,ENSOARG00020023681,ENSOARG00020000781,ENSOARG00020025002,ENSOARG00020026051,ENSOARG00020014531,ENSOARG00020004370,ENSOARG00020013960,ENSOARG00020003222,ENSOARG00020024533,ENSOARG00020000074,ENSOARG00020019747,ENSOARG00020025690,…
GO:0043169	cation binding	molecular_function	0.00054814	0.012095	917	6539	2203	18327	ENSOARG00020016195,ENSOARG00020006583,ENSOARG00020006741,ENSOARG00020026214,ENSOARG00020019763,ENSOARG00020015413,ENSOARG00020023431,ENSOARG00020020110,ENSOARG00020008734,ENSOARG00020011470,ENSOARG00020005365,ENSOARG00020004601,ENSOARG00020012104,ENSOARG00020026129,ENSOARG00020019392,ENSOARG00020011634,ENSOARG00020013162,ENSOARG00020000826,ENSOARG00020004953,ENSOARG00020001002,ENSOARG00020002895,…
GO:0072332	intrinsic apoptotic signaling pathway by p53 class mediator	biological_process	0.00055456	0.012223	31	6539	53	18327	ENSOARG00020026477,ENSOARG00020013146,ENSOARG00020026084,ENSOARG00020007884,ENSOARG00020011609,ENSOARG00020018026,ENSOARG00020020478,ENSOARG00020006830,ENSOARG00020015341,ENSOARG00020006978,ENSOARG00020023963,ENSOARG00020005120,ENSOARG00020004569,ENSOARG00020015219,ENSOARG00020021860,ENSOARG00020014410,ENSOARG00020021787,ENSOARG00020024283,ENSOARG00020009785,ENSOARG00020025166,ENSOARG00020008837,…
GO:1902992	negative regulation of amyloid precursor protein catabolic process	biological_process	0.00057326	0.01262	12	6539	15	18327	ENSOARG00020008621,ENSOARG00020019410,ENSOARG00020009650,ENSOARG00020007167,ENSOARG00020009467,ENSOARG00020000893,ENSOARG00020005717,ENSOARG00020008656,ENSOARG00020023116,ENSOARG00020009209,ENSOARG00020000804,ENSOARG00020020740
GO:0008630	intrinsic apoptotic signaling pathway in response to DNA damage	biological_process	0.0005784	0.012719	39	6539	68	18327	ENSOARG00020001654,ENSOARG00020010897,ENSOARG00020011525,ENSOARG00020025762,ENSOARG00020011954,ENSOARG00020019735,ENSOARG00020012457,ENSOARG00020007741,ENSOARG00020020234,ENSOARG00020005120,ENSOARG00020023963,ENSOARG00020004569,ENSOARG00020005023,ENSOARG00020006166,ENSOARG00020026084,ENSOARG00020024572,ENSOARG00020004936,ENSOARG00020008725,ENSOARG00020005338,ENSOARG00020019804,ENSOARG00020005160,…
GO:0030838	positive regulation of actin filament polymerization	biological_process	0.00058393	0.012826	41	6539	74	18327	ENSOARG00020019949,ENSOARG00020003963,ENSOARG00020020917,ENSOARG00020012950,ENSOARG00020023401,ENSOARG00020009257,ENSOARG00020016080,ENSOARG00020025183,ENSOARG00020009004,ENSOARG00020022406,ENSOARG00020001751,ENSOARG00020012073,ENSOARG00020005628,ENSOARG00020022983,ENSOARG00020021962,ENSOARG00020001838,ENSOARG00020002932,ENSOARG00020020376,ENSOARG00020007377,ENSOARG00020017624,ENSOARG00020023297,…
GO:0030201	heparan sulfate proteoglycan metabolic process	biological_process	0.0005878	0.012896	18	6539	23	18327	ENSOARG00020004941,ENSOARG00020005954,ENSOARG00020012883,ENSOARG00020023884,ENSOARG00020015241,ENSOARG00020010039,ENSOARG00020021903,ENSOARG00020006102,ENSOARG00020013610,ENSOARG00020013044,ENSOARG00020008991,ENSOARG00020018423,ENSOARG00020019536,ENSOARG00020001209,ENSOARG00020019145,ENSOARG00020019927,ENSOARG00020013246,ENSOARG00020008317
GO:0050714	positive regulation of protein secretion	biological_process	0.00059239	0.012981	40	6539	69	18327	ENSOARG00020001780,ENSOARG00020004753,ENSOARG00020010326,ENSOARG00020009650,ENSOARG00020011271,ENSOARG00020018318,ENSOARG00020018015,ENSOARG00020002234,ENSOARG00020011859,ENSOARG00020024893,ENSOARG00020010804,ENSOARG00020013919,ENSOARG00020018423,ENSOARG00020021207,ENSOARG00020004476,ENSOARG00020003003,ENSOARG00020011434,ENSOARG00020010048,ENSOARG00020026237,ENSOARG00020001084,ENSOARG00020007741,…
GO:0032555	purine ribonucleotide binding	molecular_function	0.00059782	0.013085	701	6539	1612	18327	ENSOARG00020015913,ENSOARG00020004740,ENSOARG00020006646,ENSOARG00020015916,ENSOARG00020022421,ENSOARG00020021180,ENSOARG00020001247,ENSOARG00020002440,ENSOARG00020021336,ENSOARG00020008287,ENSOARG00020026435,ENSOARG00020018149,ENSOARG00020006205,ENSOARG00020009362,ENSOARG00020002193,ENSOARG00020018780,ENSOARG00020004356,ENSOARG00020007167,ENSOARG00020024130,ENSOARG00020022927,ENSOARG00020013932,…
GO:0050920	regulation of chemotaxis	biological_process	0.00061342	0.013411	71	6539	142	18327	ENSOARG00020025015,ENSOARG00020006453,ENSOARG00020005321,ENSOARG00020006563,ENSOARG00020021552,ENSOARG00020009588,ENSOARG00020019544,ENSOARG00020019933,ENSOARG00020001346,ENSOARG00020013137,ENSOARG00020022725,ENSOARG00020017034,ENSOARG00020016678,ENSOARG00020016030,ENSOARG00020016080,ENSOARG00020015379,ENSOARG00020005559,ENSOARG00020023463,ENSOARG00020015634,ENSOARG00020008435,ENSOARG00020003256,…
GO:0044283	small molecule biosynthetic process	biological_process	0.00061653	0.01345	140	6539	303	18327	ENSOARG00020013128,ENSOARG00020004929,ENSOARG00020000213,ENSOARG00020018457,ENSOARG00020016112,ENSOARG00020021170,ENSOARG00020016220,ENSOARG00020023685,ENSOARG00020005439,ENSOARG00020016871,ENSOARG00020020001,ENSOARG00020019292,ENSOARG00020009432,ENSOARG00020010312,ENSOARG00020002723,ENSOARG00020000318,ENSOARG00020011577,ENSOARG00020019754,ENSOARG00020016363,ENSOARG00020022884,ENSOARG00020006993,…
GO:0051276	chromosome organization	biological_process	0.00061663	0.01345	362	6539	812	18327	ENSOARG00020018029,ENSOARG00020009483,ENSOARG00020013587,ENSOARG00020003490,ENSOARG00020005596,ENSOARG00020025373,ENSOARG00020013126,ENSOARG00020004785,ENSOARG00020012026,ENSOARG00020024613,ENSOARG00020022660,ENSOARG00020008853,ENSOARG00020001160,ENSOARG00020020551,ENSOARG00020024098,ENSOARG00020008195,ENSOARG00020001732,ENSOARG00020024118,ENSOARG00020013402,ENSOARG00020014781,ENSOARG00020006226,…
GO:0090199	regulation of release of cytochrome c from mitochondria	biological_process	0.00063172	0.013764	18	6539	29	18327	ENSOARG00020011609,ENSOARG00020020922,ENSOARG00020015038,ENSOARG00020001008,ENSOARG00020026292,ENSOARG00020023963,ENSOARG00020017117,ENSOARG00020026220,ENSOARG00020019735,ENSOARG00020007741,ENSOARG00020001084,ENSOARG00020025166,ENSOARG00020009650,ENSOARG00020006591,ENSOARG00020016018,ENSOARG00020009080,ENSOARG00020025762,ENSOARG00020011954
GO:1901990	regulation of mitotic cell cycle phase transition	biological_process	0.00063655	0.013853	80	6539	156	18327	ENSOARG00020025762,ENSOARG00020023355,ENSOARG00020021659,ENSOARG00020003022,ENSOARG00020008161,ENSOARG00020002726,ENSOARG00020016390,ENSOARG00020013897,ENSOARG00020010557,ENSOARG00020005914,ENSOARG00020012457,ENSOARG00020004664,ENSOARG00020017449,ENSOARG00020001042,ENSOARG00020015733,ENSOARG00020018388,ENSOARG00020024375,ENSOARG00020022253,ENSOARG00020021096,ENSOARG00020004123,ENSOARG00020008260,…
GO:1903902	positive regulation of viral life cycle	biological_process	0.00063853	0.01388	38	6539	64	18327	ENSOARG00020006149,ENSOARG00020016520,ENSOARG00020000978,ENSOARG00020000661,ENSOARG00020021837,ENSOARG00020016365,ENSOARG00020025337,ENSOARG00020023049,ENSOARG00020020991,ENSOARG00020025236,ENSOARG00020005830,ENSOARG00020017500,ENSOARG00020009110,ENSOARG00020008451,ENSOARG00020002136,ENSOARG00020002743,ENSOARG00020005120,ENSOARG00020002422,ENSOARG00020025493,ENSOARG00020023667,ENSOARG00020023034,…
GO:0030073	insulin secretion	biological_process	0.00064013	0.013899	58	6539	110	18327	ENSOARG00020021468,ENSOARG00020024186,ENSOARG00020006756,ENSOARG00020026237,ENSOARG00020007741,ENSOARG00020003454,ENSOARG00020010274,ENSOARG00020016363,ENSOARG00020002918,ENSOARG00020016837,ENSOARG00020007821,ENSOARG00020020001,ENSOARG00020008758,ENSOARG00020016511,ENSOARG00020018806,ENSOARG00020016055,ENSOARG00020021864,ENSOARG00020004855,ENSOARG00020022281,ENSOARG00020002154,ENSOARG00020012026,…
GO:0031330	negative regulation of cellular catabolic process	biological_process	0.00065029	0.014104	84	6539	166	18327	ENSOARG00020009483,ENSOARG00020014923,ENSOARG00020009685,ENSOARG00020020234,ENSOARG00020004569,ENSOARG00020013455,ENSOARG00020015544,ENSOARG00020017387,ENSOARG00020001452,ENSOARG00020010315,ENSOARG00020012207,ENSOARG00020025628,ENSOARG00020023991,ENSOARG00020006422,ENSOARG00020008740,ENSOARG00020022660,ENSOARG00020020165,ENSOARG00020020261,ENSOARG00020017564,ENSOARG00020020635,ENSOARG00020005933,…
GO:0044843	cell cycle G1/S phase transition	biological_process	0.00065301	0.014146	60	6539	113	18327	ENSOARG00020012374,ENSOARG00020021241,ENSOARG00020002726,ENSOARG00020025762,ENSOARG00020015988,ENSOARG00020006751,ENSOARG00020015562,ENSOARG00020003022,ENSOARG00020006940,ENSOARG00020003851,ENSOARG00020008862,ENSOARG00020021578,ENSOARG00020003945,ENSOARG00020013897,ENSOARG00020005083,ENSOARG00020006711,ENSOARG00020022697,ENSOARG00020019934,ENSOARG00020022253,ENSOARG00020008965,ENSOARG00020017500,…
GO:0043547	positive regulation of GTPase activity	biological_process	0.0006548	0.014169	75	6539	141	18327	ENSOARG00020021556,ENSOARG00020003056,ENSOARG00020023041,ENSOARG00020017624,ENSOARG00020018696,ENSOARG00020024343,ENSOARG00020002145,ENSOARG00020023860,ENSOARG00020012866,ENSOARG00020014082,ENSOARG00020006931,ENSOARG00020022327,ENSOARG00020015244,ENSOARG00020004495,ENSOARG00020005527,ENSOARG00020012612,ENSOARG00020009231,ENSOARG00020006077,ENSOARG00020003837,ENSOARG00020015716,ENSOARG00020016868,…
GO:0051897	positive regulation of protein kinase B signaling	biological_process	0.00068267	0.014741	41	6539	75	18327	ENSOARG00020016121,ENSOARG00020024426,ENSOARG00020015832,ENSOARG00020024562,ENSOARG00020024215,ENSOARG00020018423,ENSOARG00020022585,ENSOARG00020024390,ENSOARG00020024347,ENSOARG00020011434,ENSOARG00020021552,ENSOARG00020000804,ENSOARG00020015343,ENSOARG00020003795,ENSOARG00020008197,ENSOARG00020013791,ENSOARG00020008986,ENSOARG00020002701,ENSOARG00020003906,ENSOARG00020004895,ENSOARG00020010835,…
GO:0045087	innate immune response	biological_process	0.00068299	0.014741	157	6539	351	18327	ENSOARG00020001149,ENSOARG00020005715,ENSOARG00020000804,ENSOARG00020008142,ENSOARG00020017859,ENSOARG00020007396,ENSOARG00020024372,ENSOARG00020024562,ENSOARG00020000234,ENSOARG00020006923,ENSOARG00020010946,ENSOARG00020005939,ENSOARG00020010727,ENSOARG00020014177,ENSOARG00020022411,ENSOARG00020023978,ENSOARG00020016708,ENSOARG00020017500,ENSOARG00020025045,ENSOARG00020007179,ENSOARG00020021004,…
GO:0097525	spliceosomal snRNP complex	cellular_component	0.00068356	0.014741	25	6539	41	18327	ENSOARG00020006388,ENSOARG00020003439,ENSOARG00020003123,ENSOARG00020000274,ENSOARG00020007961,ENSOARG00020005741,ENSOARG00020025703,ENSOARG00020022153,ENSOARG00020012709,ENSOARG00020019732,ENSOARG00020008421,ENSOARG00020020088,ENSOARG00020011522,ENSOARG00020025367,ENSOARG00020014101,ENSOARG00020024461,ENSOARG00020004808,ENSOARG00020004362,ENSOARG00020022997,ENSOARG00020017211,ENSOARG00020011771,…
GO:0070371	ERK1 and ERK2 cascade	biological_process	0.00068753	0.01481	92	6539	191	18327	ENSOARG00020017393,ENSOARG00020019095,ENSOARG00020022136,ENSOARG00020011812,ENSOARG00020025942,ENSOARG00020024839,ENSOARG00020018720,ENSOARG00020010862,ENSOARG00020012026,ENSOARG00020014175,ENSOARG00020020380,ENSOARG00020000893,ENSOARG00020016663,ENSOARG00020004723,ENSOARG00020016034,ENSOARG00020020349,ENSOARG00020023463,ENSOARG00020015634,ENSOARG00020003991,ENSOARG00020026086,ENSOARG00020003795,…
GO:0007051	spindle organization	biological_process	0.000689	0.014824	60	6539	109	18327	ENSOARG00020009483,ENSOARG00020026051,ENSOARG00020016128,ENSOARG00020021443,ENSOARG00020009110,ENSOARG00020002125,ENSOARG00020007586,ENSOARG00020019501,ENSOARG00020010315,ENSOARG00020015704,ENSOARG00020022063,ENSOARG00020010489,ENSOARG00020020238,ENSOARG00020002726,ENSOARG00020014456,ENSOARG00020023860,ENSOARG00020005625,ENSOARG00020020879,ENSOARG00020019331,ENSOARG00020025030,ENSOARG00020017603,…
GO:0051403	stress-activated MAPK cascade	biological_process	0.00069586	0.014947	82	6539	159	18327	ENSOARG00020000385,ENSOARG00020000156,ENSOARG00020019556,ENSOARG00020004101,ENSOARG00020010392,ENSOARG00020025996,ENSOARG00020015005,ENSOARG00020023522,ENSOARG00020002726,ENSOARG00020011303,ENSOARG00020007008,ENSOARG00020010295,ENSOARG00020009900,ENSOARG00020015716,ENSOARG00020023963,ENSOARG00020002184,ENSOARG00020006729,ENSOARG00020004123,ENSOARG00020004495,ENSOARG00020002326,ENSOARG00020025998,…
GO:0019884	antigen processing and presentation of exogenous antigen	biological_process	0.00069625	0.014947	11	6539	13	18327	ENSOARG00020024527,ENSOARG00020025129,ENSOARG00020010617,ENSOARG00020012104,ENSOARG00020011582,ENSOARG00020017492,ENSOARG00020025187,ENSOARG00020017062,ENSOARG00020022159,ENSOARG00020009546,ENSOARG00020006588
GO:0061061	muscle structure development	biological_process	0.00070128	0.015037	177	6539	393	18327	ENSOARG00020017712,ENSOARG00020015803,ENSOARG00020009466,ENSOARG00020017576,ENSOARG00020000835,ENSOARG00020023336,ENSOARG00020013792,ENSOARG00020021571,ENSOARG00020022849,ENSOARG00020005296,ENSOARG00020014165,ENSOARG00020007240,ENSOARG00020015170,ENSOARG00020019726,ENSOARG00020016754,ENSOARG00020009199,ENSOARG00020002838,ENSOARG00020023328,ENSOARG00020022223,ENSOARG00020024858,ENSOARG00020013575,…
GO:0051783	regulation of nuclear division	biological_process	0.00070377	0.015074	64	6539	124	18327	ENSOARG00020016824,ENSOARG00020003714,ENSOARG00020000375,ENSOARG00020014945,ENSOARG00020022344,ENSOARG00020009904,ENSOARG00020020941,ENSOARG00020022553,ENSOARG00020009510,ENSOARG00020016174,ENSOARG00020024869,ENSOARG00020023275,ENSOARG00020024520,ENSOARG00020013074,ENSOARG00020001281,ENSOARG00020009650,ENSOARG00020011198,ENSOARG00020007375,ENSOARG00020002422,ENSOARG00020022616,ENSOARG00020008197,…
GO:0009987	cellular process	biological_process	0.00070738	0.015129	4876	6539	13170	18327	ENSOARG00020011954,ENSOARG00020014082,ENSOARG00020003663,ENSOARG00020011870,ENSOARG00020002906,ENSOARG00020022164,ENSOARG00020003691,ENSOARG00020013874,ENSOARG00020020358,ENSOARG00020023976,ENSOARG00020004420,ENSOARG00020005659,ENSOARG00020002732,ENSOARG00020013495,ENSOARG00020003268,ENSOARG00020015955,ENSOARG00020012201,ENSOARG00020020922,ENSOARG00020017607,ENSOARG00020000211,ENSOARG00020011819,…
GO:0006662	glycerol ether metabolic process	biological_process	0.00070803	0.015129	9	6539	10	18327	ENSOARG00020023693,ENSOARG00020012259,ENSOARG00020001360,ENSOARG00020009547,ENSOARG00020000787,ENSOARG00020022912,ENSOARG00020005008,ENSOARG00020021798,ENSOARG00020025689
GO:0033028	myeloid cell apoptotic process	biological_process	0.00070872	0.015129	14	6539	19	18327	ENSOARG00020009790,ENSOARG00020008140,ENSOARG00020016587,ENSOARG00020021566,ENSOARG00020006183,ENSOARG00020019465,ENSOARG00020006830,ENSOARG00020010835,ENSOARG00020015377,ENSOARG00020000250,ENSOARG00020006218,ENSOARG00020006729,ENSOARG00020017935,ENSOARG00020009920
GO:0005758	mitochondrial intermembrane space	cellular_component	0.00071248	0.015192	30	6539	59	18327	ENSOARG00020003725,ENSOARG00020020001,ENSOARG00020018881,ENSOARG00020004898,ENSOARG00020021880,ENSOARG00020009432,ENSOARG00020017156,ENSOARG00020005551,ENSOARG00020022947,ENSOARG00020013502,ENSOARG00020007740,ENSOARG00020012487,ENSOARG00020025962,ENSOARG00020000536,ENSOARG00020001867,ENSOARG00020018646,ENSOARG00020007441,ENSOARG00020010008,ENSOARG00020012008,ENSOARG00020000229,ENSOARG00020002013,…
GO:0004674	protein serine/threonine kinase activity	molecular_function	0.0007138	0.015203	149	6539	295	18327	ENSOARG00020016053,ENSOARG00020006330,ENSOARG00020020794,ENSOARG00020014736,ENSOARG00020022501,ENSOARG00020000234,ENSOARG00020020090,ENSOARG00020017711,ENSOARG00020010946,ENSOARG00020025239,ENSOARG00020010894,ENSOARG00020024821,ENSOARG00020023530,ENSOARG00020024726,ENSOARG00020008304,ENSOARG00020026051,ENSOARG00020023205,ENSOARG00020010704,ENSOARG00020011296,ENSOARG00020017062,ENSOARG00020003717,…
GO:1900180	regulation of protein localization to nucleus	biological_process	0.00072173	0.015355	57	6539	106	18327	ENSOARG00020008646,ENSOARG00020020668,ENSOARG00020015441,ENSOARG00020002333,ENSOARG00020004041,ENSOARG00020005882,ENSOARG00020024472,ENSOARG00020024442,ENSOARG00020024215,ENSOARG00020013919,ENSOARG00020020483,ENSOARG00020006423,ENSOARG00020015219,ENSOARG00020015343,ENSOARG00020023336,ENSOARG00020021631,ENSOARG00020025015,ENSOARG00020025072,ENSOARG00020024130,ENSOARG00020008990,ENSOARG00020020046,…
GO:1990266	neutrophil migration	biological_process	0.00073103	0.015535	31	6539	52	18327	ENSOARG00020001084,ENSOARG00020025489,ENSOARG00020016080,ENSOARG00020005397,ENSOARG00020025061,ENSOARG00020002886,ENSOARG00020002694,ENSOARG00020002903,ENSOARG00020004359,ENSOARG00020000577,ENSOARG00020022725,ENSOARG00020012079,ENSOARG00020016446,ENSOARG00020020114,ENSOARG00020009904,ENSOARG00020025914,ENSOARG00020024781,ENSOARG00020003474,ENSOARG00020004495,ENSOARG00020007182,ENSOARG00020003919,…
GO:0071013	catalytic step 2 spliceosome	cellular_component	0.00074414	0.015796	37	6539	62	18327	ENSOARG00020024082,ENSOARG00020011298,ENSOARG00020011522,ENSOARG00020016501,ENSOARG00020021185,ENSOARG00020014410,ENSOARG00020017211,ENSOARG00020005120,ENSOARG00020024617,ENSOARG00020011982,ENSOARG00020022030,ENSOARG00020005571,ENSOARG00020003543,ENSOARG00020012709,ENSOARG00020008421,ENSOARG00020013787,ENSOARG00020015499,ENSOARG00020006388,ENSOARG00020020274,ENSOARG00020021866,ENSOARG00020013599,…
GO:0050821	protein stabilization	biological_process	0.00074558	0.015809	65	6539	127	18327	ENSOARG00020012664,ENSOARG00020011685,ENSOARG00020011356,ENSOARG00020007736,ENSOARG00020008830,ENSOARG00020020001,ENSOARG00020022415,ENSOARG00020015043,ENSOARG00020023231,ENSOARG00020023068,ENSOARG00020023684,ENSOARG00020021631,ENSOARG00020007661,ENSOARG00020002343,ENSOARG00020008860,ENSOARG00020022553,ENSOARG00020002590,ENSOARG00020010024,ENSOARG00020018026,ENSOARG00020024753,ENSOARG00020014002,…
GO:0006278	RNA-dependent DNA replication	biological_process	0.00075594	0.016011	31	6539	49	18327	ENSOARG00020008986,ENSOARG00020024333,ENSOARG00020014789,ENSOARG00020010728,ENSOARG00020025342,ENSOARG00020008923,ENSOARG00020009398,ENSOARG00020021843,ENSOARG00020004263,ENSOARG00020011525,ENSOARG00020006289,ENSOARG00020011594,ENSOARG00020003490,ENSOARG00020025996,ENSOARG00020015005,ENSOARG00020015553,ENSOARG00020021232,ENSOARG00020022224,ENSOARG00020014377,ENSOARG00020025998,ENSOARG00020024426,…
GO:0061448	connective tissue development	biological_process	0.00075992	0.016077	89	6539	183	18327	ENSOARG00020000583,ENSOARG00020005778,ENSOARG00020010030,ENSOARG00020010897,ENSOARG00020005114,ENSOARG00020017881,ENSOARG00020009574,ENSOARG00020018720,ENSOARG00020025942,ENSOARG00020008084,ENSOARG00020006459,ENSOARG00020024064,ENSOARG00020024894,ENSOARG00020004916,ENSOARG00020018123,ENSOARG00020013994,ENSOARG00020017880,ENSOARG00020013831,ENSOARG00020005462,ENSOARG00020016143,ENSOARG00020002410,…
GO:0046983	protein dimerization activity	molecular_function	0.00076404	0.016146	360	6539	899	18327	ENSOARG00020022351,ENSOARG00020008324,ENSOARG00020018518,ENSOARG00020001084,ENSOARG00020008341,ENSOARG00020018425,ENSOARG00020023991,ENSOARG00020007658,ENSOARG00020018108,ENSOARG00020024672,ENSOARG00020007740,ENSOARG00020009083,ENSOARG00020025628,ENSOARG00020012374,ENSOARG00020001360,ENSOARG00020025481,ENSOARG00020015801,ENSOARG00020002428,ENSOARG00020025599,ENSOARG00020003481,ENSOARG00020012991,…
GO:0040029	regulation of gene expression, epigenetic	biological_process	0.00076566	0.016162	90	6539	172	18327	ENSOARG00020013617,ENSOARG00020019056,ENSOARG00020016897,ENSOARG00020020722,ENSOARG00020008644,ENSOARG00020007890,ENSOARG00020000820,ENSOARG00020011526,ENSOARG00020019554,ENSOARG00020006830,ENSOARG00020016121,ENSOARG00020004970,ENSOARG00020011157,ENSOARG00020011609,ENSOARG00020003103,ENSOARG00020011397,ENSOARG00020009185,ENSOARG00020015441,ENSOARG00020011853,ENSOARG00020015147,ENSOARG00020014377,…
GO:0006914	autophagy	biological_process	0.00076884	0.016211	143	6539	301	18327	ENSOARG00020019073,ENSOARG00020017564,ENSOARG00020005921,ENSOARG00020004964,ENSOARG00020008250,ENSOARG00020004449,ENSOARG00020024017,ENSOARG00020023364,ENSOARG00020014978,ENSOARG00020020810,ENSOARG00020024339,ENSOARG00020018619,ENSOARG00020004832,ENSOARG00020000969,ENSOARG00020017960,ENSOARG00020010316,ENSOARG00020014279,ENSOARG00020000576,ENSOARG00020006312,ENSOARG00020023536,ENSOARG00020006634,…
GO:2001251	negative regulation of chromosome organization	biological_process	0.00077322	0.016286	52	6539	93	18327	ENSOARG00020024333,ENSOARG00020008986,ENSOARG00020022616,ENSOARG00020025342,ENSOARG00020020930,ENSOARG00020009398,ENSOARG00020013575,ENSOARG00020004263,ENSOARG00020013074,ENSOARG00020024520,ENSOARG00020015022,ENSOARG00020001281,ENSOARG00020011594,ENSOARG00020013137,ENSOARG00020025547,ENSOARG00020014377,ENSOARG00020022224,ENSOARG00020009510,ENSOARG00020022280,ENSOARG00020001646,ENSOARG00020006830,…
GO:0030100	regulation of endocytosis	biological_process	0.00077438	0.016292	72	6539	140	18327	ENSOARG00020011513,ENSOARG00020001685,ENSOARG00020024350,ENSOARG00020005989,ENSOARG00020021660,ENSOARG00020014613,ENSOARG00020007641,ENSOARG00020014360,ENSOARG00020007179,ENSOARG00020025978,ENSOARG00020016520,ENSOARG00020006422,ENSOARG00020025628,ENSOARG00020012374,ENSOARG00020020798,ENSOARG00020008646,ENSOARG00020000956,ENSOARG00020000234,ENSOARG00020024562,ENSOARG00020015420,ENSOARG00020001959,…
GO:0032553	ribonucleotide binding	molecular_function	0.00077529	0.016293	706	6539	1627	18327	ENSOARG00020012117,ENSOARG00020023522,ENSOARG00020000155,ENSOARG00020004232,ENSOARG00020012817,ENSOARG00020001400,ENSOARG00020013103,ENSOARG00020009927,ENSOARG00020012396,ENSOARG00020006144,ENSOARG00020008830,ENSOARG00020015273,ENSOARG00020022671,ENSOARG00020004370,ENSOARG00020006234,ENSOARG00020006754,ENSOARG00020020892,ENSOARG00020001681,ENSOARG00020021170,ENSOARG00020022063,ENSOARG00020015121,…
GO:0047496	vesicle transport along microtubule	biological_process	0.00078153	0.016378	10	6539	11	18327	ENSOARG00020014009,ENSOARG00020021556,ENSOARG00020026043,ENSOARG00020000781,ENSOARG00020022767,ENSOARG00020015219,ENSOARG00020020229,ENSOARG00020021331,ENSOARG00020025220,ENSOARG00020014964
GO:0019829	cation-transporting ATPase activity	molecular_function	0.00078191	0.016378	28	6539	45	18327	ENSOARG00020006165,ENSOARG00020009589,ENSOARG00020016877,ENSOARG00020015478,ENSOARG00020012599,ENSOARG00020025008,ENSOARG00020017833,ENSOARG00020014408,ENSOARG00020009600,ENSOARG00020025312,ENSOARG00020005322,ENSOARG00020010128,ENSOARG00020000332,ENSOARG00020015444,ENSOARG00020005878,ENSOARG00020017980,ENSOARG00020004972,ENSOARG00020025746,ENSOARG00020003391,ENSOARG00020016348,ENSOARG00020020713,…
GO:0042625	ATPase activity, coupled to transmembrane movement of ions	molecular_function	0.00078191	0.016378	28	6539	45	18327	ENSOARG00020000332,ENSOARG00020005322,ENSOARG00020025312,ENSOARG00020010128,ENSOARG00020014408,ENSOARG00020025008,ENSOARG00020017833,ENSOARG00020009600,ENSOARG00020016877,ENSOARG00020015478,ENSOARG00020012599,ENSOARG00020006165,ENSOARG00020009589,ENSOARG00020001247,ENSOARG00020008845,ENSOARG00020001400,ENSOARG00020010068,ENSOARG00020007591,ENSOARG00020004769,ENSOARG00020022126,ENSOARG00020020713,…
GO:0002690	positive regulation of leukocyte chemotaxis	biological_process	0.00079254	0.01657	36	6539	66	18327	ENSOARG00020015988,ENSOARG00020023189,ENSOARG00020015005,ENSOARG00020004232,ENSOARG00020024120,ENSOARG00020000577,ENSOARG00020001084,ENSOARG00020004582,ENSOARG00020008481,ENSOARG00020023463,ENSOARG00020008435,ENSOARG00020008186,ENSOARG00020004495,ENSOARG00020008512,ENSOARG00020020114,ENSOARG00020014613,ENSOARG00020025998,ENSOARG00020004359,ENSOARG00020017034,ENSOARG00020017964,ENSOARG00020016678,…
GO:0050819	negative regulation of coagulation	biological_process	0.00079281	0.01657	23	6539	34	18327	ENSOARG00020020117,ENSOARG00020023452,ENSOARG00020002698,ENSOARG00020006407,ENSOARG00020019095,ENSOARG00020019133,ENSOARG00020004941,ENSOARG00020019114,ENSOARG00020023043,ENSOARG00020012236,ENSOARG00020017159,ENSOARG00020023298,ENSOARG00020022075,ENSOARG00020000529,ENSOARG00020015079,ENSOARG00020014613,ENSOARG00020022501,ENSOARG00020012893,ENSOARG00020021248,ENSOARG00020003823,ENSOARG00020016663,…
GO:0033032	regulation of myeloid cell apoptotic process	biological_process	0.00080024	0.016704	13	6539	17	18327	ENSOARG00020016587,ENSOARG00020008140,ENSOARG00020009790,ENSOARG00020021566,ENSOARG00020019465,ENSOARG00020006830,ENSOARG00020010835,ENSOARG00020015377,ENSOARG00020017935,ENSOARG00020009920,ENSOARG00020006218,ENSOARG00020000250,ENSOARG00020006729
GO:0043903	regulation of symbiosis, encompassing mutualism through parasitism	biological_process	0.00080099	0.016704	70	6539	136	18327	ENSOARG00020005403,ENSOARG00020020991,ENSOARG00020023049,ENSOARG00020016871,ENSOARG00020015528,ENSOARG00020005120,ENSOARG00020002743,ENSOARG00020005023,ENSOARG00020014219,ENSOARG00020009110,ENSOARG00020013083,ENSOARG00020004941,ENSOARG00020007741,ENSOARG00020000661,ENSOARG00020016365,ENSOARG00020025337,ENSOARG00020000891,ENSOARG00020016121,ENSOARG00020015441,ENSOARG00020017639,ENSOARG00020016775,…
GO:0006364	rRNA processing	biological_process	0.000806	0.01679	53	6539	103	18327	ENSOARG00020008141,ENSOARG00020016150,ENSOARG00020010196,ENSOARG00020007156,ENSOARG00020012245,ENSOARG00020008195,ENSOARG00020021497,ENSOARG00020015361,ENSOARG00020014377,ENSOARG00020007598,ENSOARG00020015836,ENSOARG00020017421,ENSOARG00020006337,ENSOARG00020016462,ENSOARG00020004781,ENSOARG00020000211,ENSOARG00020024956,ENSOARG00020025168,ENSOARG00020026242,ENSOARG00020017506,ENSOARG00020015553,…
GO:0032273	positive regulation of protein polymerization	biological_process	0.00081492	0.016957	51	6539	96	18327	ENSOARG00020015545,ENSOARG00020009674,ENSOARG00020008562,ENSOARG00020014834,ENSOARG00020010489,ENSOARG00020004872,ENSOARG00020004495,ENSOARG00020003148,ENSOARG00020000701,ENSOARG00020012664,ENSOARG00020014314,ENSOARG00020012381,ENSOARG00020023963,ENSOARG00020021443,ENSOARG00020020404,ENSOARG00020006754,ENSOARG00020006922,ENSOARG00020015342,ENSOARG00020023297,ENSOARG00020017624,ENSOARG00020016627,…
GO:0016072	rRNA metabolic process	biological_process	0.00082222	0.01709	57	6539	111	18327	ENSOARG00020003896,ENSOARG00020015733,ENSOARG00020023868,ENSOARG00020018840,ENSOARG00020011385,ENSOARG00020024942,ENSOARG00020026205,ENSOARG00020008830,ENSOARG00020025956,ENSOARG00020011982,ENSOARG00020005594,ENSOARG00020024924,ENSOARG00020003624,ENSOARG00020024077,ENSOARG00020024350,ENSOARG00020010704,ENSOARG00020025373,ENSOARG00020008859,ENSOARG00020006024,ENSOARG00020005925,ENSOARG00020003490,…
GO:0046034	ATP metabolic process	biological_process	0.00082445	0.017105	95	6539	208	18327	ENSOARG00020025559,ENSOARG00020000538,ENSOARG00020014774,ENSOARG00020005322,ENSOARG00020013286,ENSOARG00020025015,ENSOARG00020001417,ENSOARG00020018507,ENSOARG00020005560,ENSOARG00020017087,ENSOARG00020015645,ENSOARG00020013502,ENSOARG00020013473,ENSOARG00020004936,ENSOARG00020017386,ENSOARG00020019017,ENSOARG00020000969,ENSOARG00020002574,ENSOARG00020017250,ENSOARG00020019449,ENSOARG00020018424,…
GO:0006888	ER to Golgi vesicle-mediated transport	biological_process	0.00082475	0.017105	36	6539	61	18327	ENSOARG00020019165,ENSOARG00020003519,ENSOARG00020021956,ENSOARG00020025068,ENSOARG00020019653,ENSOARG00020023907,ENSOARG00020004331,ENSOARG00020007017,ENSOARG00020009365,ENSOARG00020012573,ENSOARG00020014414,ENSOARG00020021923,ENSOARG00020002193,ENSOARG00020011878,ENSOARG00020012406,ENSOARG00020002695,ENSOARG00020022920,ENSOARG00020012826,ENSOARG00020002446,ENSOARG00020013190,ENSOARG00020024995,…
GO:0007035	vacuolar acidification	biological_process	0.00083086	0.017213	8	6539	9	18327	ENSOARG00020000961,ENSOARG00020011356,ENSOARG00020007179,ENSOARG00020018785,ENSOARG00020011715,ENSOARG00020025978,ENSOARG00020023918,ENSOARG00020026043
GO:0061462	protein localization to lysosome	biological_process	0.00083254	0.017229	17	6539	23	18327	ENSOARG00020007510,ENSOARG00020009324,ENSOARG00020008629,ENSOARG00020005861,ENSOARG00020024527,ENSOARG00020019410,ENSOARG00020018596,ENSOARG00020005905,ENSOARG00020005717,ENSOARG00020000804,ENSOARG00020004707,ENSOARG00020017115,ENSOARG00020015887,ENSOARG00020016775,ENSOARG00020007240,ENSOARG00020020434,ENSOARG00020023422
GO:0032944	regulation of mononuclear cell proliferation	biological_process	0.00083515	0.017264	69	6539	138	18327	ENSOARG00020002368,ENSOARG00020010171,ENSOARG00020026180,ENSOARG00020019693,ENSOARG00020010848,ENSOARG00020024064,ENSOARG00020015700,ENSOARG00020014834,ENSOARG00020005665,ENSOARG00020013800,ENSOARG00020003296,ENSOARG00020006751,ENSOARG00020015988,ENSOARG00020000320,ENSOARG00020024144,ENSOARG00020017122,ENSOARG00020007754,ENSOARG00020008005,ENSOARG00020003454,ENSOARG00020009646,ENSOARG00020001628,…
GO:0043248	proteasome assembly	biological_process	0.00084337	0.017415	9	6539	11	18327	ENSOARG00020004320,ENSOARG00020012220,ENSOARG00020005663,ENSOARG00020006278,ENSOARG00020000236,ENSOARG00020013882,ENSOARG00020010005,ENSOARG00020021699,ENSOARG00020002147
GO:0007007	inner mitochondrial membrane organization	biological_process	0.00084653	0.017462	17	6539	26	18327	ENSOARG00020012618,ENSOARG00020023557,ENSOARG00020021301,ENSOARG00020023078,ENSOARG00020000985,ENSOARG00020026292,ENSOARG00020025559,ENSOARG00020005164,ENSOARG00020022701,ENSOARG00020005054,ENSOARG00020020837,ENSOARG00020003741,ENSOARG00020012008,ENSOARG00020005551,ENSOARG00020020533,ENSOARG00020007740,ENSOARG00020008768
GO:1903729	regulation of plasma membrane organization	biological_process	0.00084765	0.017466	51	6539	93	18327	ENSOARG00020001681,ENSOARG00020001685,ENSOARG00020006961,ENSOARG00020012613,ENSOARG00020016446,ENSOARG00020014063,ENSOARG00020008230,ENSOARG00020014964,ENSOARG00020010038,ENSOARG00020003485,ENSOARG00020020189,ENSOARG00020005527,ENSOARG00020006303,ENSOARG00020008568,ENSOARG00020016049,ENSOARG00020005016,ENSOARG00020004092,ENSOARG00020016680,ENSOARG00020019886,ENSOARG00020002726,ENSOARG00020009574,…
GO:0002429	immune response-activating cell surface receptor signaling pathway	biological_process	0.00085078	0.017511	59	6539	111	18327	ENSOARG00020014393,ENSOARG00020002051,ENSOARG00020002799,ENSOARG00020022164,ENSOARG00020010834,ENSOARG00020023380,ENSOARG00020013800,ENSOARG00020007821,ENSOARG00020005665,ENSOARG00020008005,ENSOARG00020001592,ENSOARG00020019735,ENSOARG00020004361,ENSOARG00020008497,ENSOARG00020026086,ENSOARG00020006158,ENSOARG00020000451,ENSOARG00020006608,ENSOARG00020002241,ENSOARG00020015716,ENSOARG00020003516,…
GO:0072665	protein localization to vacuole	biological_process	0.00085183	0.017514	21	6539	30	18327	ENSOARG00020015887,ENSOARG00020016775,ENSOARG00020023915,ENSOARG00020017115,ENSOARG00020004707,ENSOARG00020000804,ENSOARG00020023422,ENSOARG00020020434,ENSOARG00020007240,ENSOARG00020005861,ENSOARG00020008629,ENSOARG00020009324,ENSOARG00020005783,ENSOARG00020007510,ENSOARG00020006923,ENSOARG00020005717,ENSOARG00020021839,ENSOARG00020005905,ENSOARG00020018596,ENSOARG00020019410,ENSOARG00020024527
GO:0034067	protein localization to Golgi apparatus	biological_process	0.00085274	0.017514	15	6539	20	18327	ENSOARG00020024180,ENSOARG00020013960,ENSOARG00020026051,ENSOARG00020010804,ENSOARG00020022404,ENSOARG00020024753,ENSOARG00020015221,ENSOARG00020019410,ENSOARG00020006041,ENSOARG00020025489,ENSOARG00020023982,ENSOARG00020003222,ENSOARG00020001190,ENSOARG00020024017,ENSOARG00020022218
GO:1903018	regulation of glycoprotein metabolic process	biological_process	0.00085851	0.017613	22	6539	36	18327	ENSOARG00020005665,ENSOARG00020024147,ENSOARG00020000211,ENSOARG00020022684,ENSOARG00020006587,ENSOARG00020005311,ENSOARG00020009650,ENSOARG00020019145,ENSOARG00020003238,ENSOARG00020009664,ENSOARG00020019599,ENSOARG00020023684,ENSOARG00020000781,ENSOARG00020011892,ENSOARG00020008991,ENSOARG00020016078,ENSOARG00020011167,ENSOARG00020001939,ENSOARG00020018423,ENSOARG00020024358,ENSOARG00020006393,…
GO:0042641	actomyosin	cellular_component	0.00086107	0.017646	29	6539	45	18327	ENSOARG00020014210,ENSOARG00020008659,ENSOARG00020006144,ENSOARG00020014274,ENSOARG00020020749,ENSOARG00020018603,ENSOARG00020023876,ENSOARG00020004232,ENSOARG00020011882,ENSOARG00020018318,ENSOARG00020022177,ENSOARG00020000211,ENSOARG00020016374,ENSOARG00020008433,ENSOARG00020023328,ENSOARG00020021571,ENSOARG00020009011,ENSOARG00020013851,ENSOARG00020016929,ENSOARG00020001688,ENSOARG00020013833,…
GO:0032592	integral component of mitochondrial membrane	cellular_component	0.00086399	0.017687	29	6539	52	18327	ENSOARG00020003741,ENSOARG00020000309,ENSOARG00020020382,ENSOARG00020020837,ENSOARG00020006591,ENSOARG00020019398,ENSOARG00020024210,ENSOARG00020009679,ENSOARG00020020175,ENSOARG00020008768,ENSOARG00020025762,ENSOARG00020005757,ENSOARG00020020533,ENSOARG00020005551,ENSOARG00020024624,ENSOARG00020023078,ENSOARG00020020114,ENSOARG00020007346,ENSOARG00020020884,ENSOARG00020019966,ENSOARG00020021301,…
GO:0045661	regulation of myoblast differentiation	biological_process	0.00086986	0.017788	22	6539	34	18327	ENSOARG00020022305,ENSOARG00020015778,ENSOARG00020017964,ENSOARG00020025942,ENSOARG00020020740,ENSOARG00020003615,ENSOARG00020004489,ENSOARG00020023988,ENSOARG00020013841,ENSOARG00020009588,ENSOARG00020016121,ENSOARG00020023887,ENSOARG00020013911,ENSOARG00020004721,ENSOARG00020000835,ENSOARG00020023336,ENSOARG00020020532,ENSOARG00020009466,ENSOARG00020004582,ENSOARG00020010138,ENSOARG00020006906,…
GO:0007163	establishment or maintenance of cell polarity	biological_process	0.00087829	0.017941	64	6539	118	18327	ENSOARG00020002926,ENSOARG00020007369,ENSOARG00020014274,ENSOARG00020017220,ENSOARG00020009257,ENSOARG00020011765,ENSOARG00020015219,ENSOARG00020022767,ENSOARG00020009818,ENSOARG00020006393,ENSOARG00020022585,ENSOARG00020024426,ENSOARG00020012073,ENSOARG00020010978,ENSOARG00020021571,ENSOARG00020004096,ENSOARG00020008433,ENSOARG00020021659,ENSOARG00020000253,ENSOARG00020016018,ENSOARG00020009598,…
GO:1903364	positive regulation of cellular protein catabolic process	biological_process	0.00088382	0.018035	46	6539	83	18327	ENSOARG00020010295,ENSOARG00020024744,ENSOARG00020020327,ENSOARG00020015608,ENSOARG00020003359,ENSOARG00020023279,ENSOARG00020002145,ENSOARG00020010312,ENSOARG00020023096,ENSOARG00020004298,ENSOARG00020026084,ENSOARG00020020349,ENSOARG00020022348,ENSOARG00020019437,ENSOARG00020012478,ENSOARG00020010360,ENSOARG00020012664,ENSOARG00020013455,ENSOARG00020009137,ENSOARG00020005427,ENSOARG00020014199,…
GO:0006493	protein O-linked glycosylation	biological_process	0.00089144	0.018171	30	6539	47	18327	ENSOARG00020012189,ENSOARG00020021915,ENSOARG00020015711,ENSOARG00020022743,ENSOARG00020023976,ENSOARG00020016194,ENSOARG00020015447,ENSOARG00020003994,ENSOARG00020009298,ENSOARG00020006859,ENSOARG00020016542,ENSOARG00020018326,ENSOARG00020000885,ENSOARG00020017381,ENSOARG00020009661,ENSOARG00020007231,ENSOARG00020021424,ENSOARG00020018437,ENSOARG00020022232,ENSOARG00020011892,ENSOARG00020022578,…
GO:0071230	cellular response to amino acid stimulus	biological_process	0.00089526	0.018229	28	6539	43	18327	ENSOARG00020012117,ENSOARG00020013296,ENSOARG00020008158,ENSOARG00020014862,ENSOARG00020009324,ENSOARG00020019892,ENSOARG00020019769,ENSOARG00020016698,ENSOARG00020016969,ENSOARG00020003497,ENSOARG00020023609,ENSOARG00020012975,ENSOARG00020013840,ENSOARG00020022253,ENSOARG00020023675,ENSOARG00020019809,ENSOARG00020017442,ENSOARG00020017657,ENSOARG00020015079,ENSOARG00020014159,ENSOARG00020013965,…
GO:0030659	cytoplasmic vesicle membrane	cellular_component	0.0009097	0.018503	72	6539	143	18327	ENSOARG00020005905,ENSOARG00020021742,ENSOARG00020022920,ENSOARG00020011878,ENSOARG00020015719,ENSOARG00020011169,ENSOARG00020010527,ENSOARG00020010601,ENSOARG00020005753,ENSOARG00020009553,ENSOARG00020022683,ENSOARG00020004707,ENSOARG00020004092,ENSOARG00020006947,ENSOARG00020024186,ENSOARG00020019329,ENSOARG00020014418,ENSOARG00020010858,ENSOARG00020022923,ENSOARG00020005387,ENSOARG00020014154,…
GO:0050670	regulation of lymphocyte proliferation	biological_process	0.00093076	0.018911	68	6539	136	18327	ENSOARG00020002368,ENSOARG00020026180,ENSOARG00020010171,ENSOARG00020019693,ENSOARG00020014834,ENSOARG00020024064,ENSOARG00020015700,ENSOARG00020010848,ENSOARG00020013800,ENSOARG00020005665,ENSOARG00020015988,ENSOARG00020003296,ENSOARG00020006751,ENSOARG00020000320,ENSOARG00020024144,ENSOARG00020017122,ENSOARG00020003454,ENSOARG00020008005,ENSOARG00020007754,ENSOARG00020019145,ENSOARG00020009646,…
GO:0002483	antigen processing and presentation of endogenous peptide antigen	biological_process	0.00093372	0.018951	8	6539	8	18327	ENSOARG00020013171,ENSOARG00020025187,ENSOARG00020006422,ENSOARG00020025129,ENSOARG00020014806,ENSOARG00020014690,ENSOARG00020022159,ENSOARG00020013259
GO:0042379	chemokine receptor binding	molecular_function	0.00094608	0.019181	25	6539	54	18327	ENSOARG00020007688,ENSOARG00020023401,ENSOARG00020015970,ENSOARG00020017624,ENSOARG00020003275,ENSOARG00020021566,ENSOARG00020023515,ENSOARG00020017573,ENSOARG00020021620,ENSOARG00020021658,ENSOARG00020021814,ENSOARG00020002928,ENSOARG00020024633,ENSOARG00020007334,ENSOARG00020002886,ENSOARG00020002903,ENSOARG00020021921,ENSOARG00020011002,ENSOARG00020009588,ENSOARG00020006387,ENSOARG00020004495,…
GO:0070663	regulation of leukocyte proliferation	biological_process	0.0009637	0.019518	71	6539	144	18327	ENSOARG00020007754,ENSOARG00020008005,ENSOARG00020003454,ENSOARG00020024144,ENSOARG00020000320,ENSOARG00020017122,ENSOARG00020003296,ENSOARG00020006751,ENSOARG00020015988,ENSOARG00020005665,ENSOARG00020013800,ENSOARG00020010848,ENSOARG00020015700,ENSOARG00020024064,ENSOARG00020014834,ENSOARG00020019693,ENSOARG00020010171,ENSOARG00020026180,ENSOARG00020002368,ENSOARG00020005559,ENSOARG00020018137,…
GO:0016877	ligase activity, forming carbon-sulfur bonds	molecular_function	0.00096532	0.01953	23	6539	33	18327	ENSOARG00020011750,ENSOARG00020003505,ENSOARG00020013348,ENSOARG00020017247,ENSOARG00020013282,ENSOARG00020018516,ENSOARG00020017617,ENSOARG00020012279,ENSOARG00020005434,ENSOARG00020017006,ENSOARG00020000681,ENSOARG00020021782,ENSOARG00020002649,ENSOARG00020018640,ENSOARG00020010283,ENSOARG00020016608,ENSOARG00020014939,ENSOARG00020000465,ENSOARG00020022864,ENSOARG00020014319,ENSOARG00020012991,…
GO:0032940	secretion by cell	biological_process	0.00096992	0.019602	211	6539	480	18327	ENSOARG00020021571,ENSOARG00020007445,ENSOARG00020003003,ENSOARG00020009904,ENSOARG00020014320,ENSOARG00020011317,ENSOARG00020016775,ENSOARG00020024009,ENSOARG00020005995,ENSOARG00020011150,ENSOARG00020017998,ENSOARG00020019799,ENSOARG00020010326,ENSOARG00020008132,ENSOARG00020011938,ENSOARG00020015056,ENSOARG00020009650,ENSOARG00020002036,ENSOARG00020004860,ENSOARG00020002234,ENSOARG00020000182,…
GO:1903708	positive regulation of hemopoiesis	biological_process	0.00098785	0.019913	71	6539	141	18327	ENSOARG00020008481,ENSOARG00020011138,ENSOARG00020019990,ENSOARG00020011892,ENSOARG00020011056,ENSOARG00020000143,ENSOARG00020024353,ENSOARG00020010739,ENSOARG00020008140,ENSOARG00020005439,ENSOARG00020015852,ENSOARG00020002051,ENSOARG00020022159,ENSOARG00020026214,ENSOARG00020010295,ENSOARG00020007741,ENSOARG00020013457,ENSOARG00020012963,ENSOARG00020023336,ENSOARG00020011720,ENSOARG00020016121,…
GO:0012506	vesicle membrane	cellular_component	0.00098859	0.019913	79	6539	159	18327	ENSOARG00020005151,ENSOARG00020011497,ENSOARG00020015545,ENSOARG00020007381,ENSOARG00020023508,ENSOARG00020025951,ENSOARG00020018125,ENSOARG00020008223,ENSOARG00020014154,ENSOARG00020001722,ENSOARG00020016461,ENSOARG00020001005,ENSOARG00020000807,ENSOARG00020005818,ENSOARG00020019329,ENSOARG00020024186,ENSOARG00020006947,ENSOARG00020004092,ENSOARG00020005387,ENSOARG00020022923,ENSOARG00020011269,…
GO:0071005	U2-type precatalytic spliceosome	cellular_component	0.00099055	0.019913	23	6539	36	18327	ENSOARG00020008421,ENSOARG00020013261,ENSOARG00020022153,ENSOARG00020007183,ENSOARG00020012709,ENSOARG00020011522,ENSOARG00020005228,ENSOARG00020007961,ENSOARG00020003439,ENSOARG00020006388,ENSOARG00020015499,ENSOARG00020022328,ENSOARG00020010495,ENSOARG00020025703,ENSOARG00020024631,ENSOARG00020022997,ENSOARG00020017211,ENSOARG00020024712,ENSOARG00020015078,ENSOARG00020025367,ENSOARG00020022030,…
GO:0071011	precatalytic spliceosome	cellular_component	0.00099055	0.019913	23	6539	36	18327	ENSOARG00020022030,ENSOARG00020025367,ENSOARG00020024461,ENSOARG00020004808,ENSOARG00020017211,ENSOARG00020022997,ENSOARG00020024631,ENSOARG00020015078,ENSOARG00020024712,ENSOARG00020003439,ENSOARG00020006388,ENSOARG00020015499,ENSOARG00020007961,ENSOARG00020010495,ENSOARG00020025703,ENSOARG00020022328,ENSOARG00020007183,ENSOARG00020022153,ENSOARG00020013261,ENSOARG00020012709,ENSOARG00020008421,…
GO:0014910	regulation of smooth muscle cell migration	biological_process	0.00099468	0.019975	14	6539	19	18327	ENSOARG00020019095,ENSOARG00020025439,ENSOARG00020014613,ENSOARG00020012236,ENSOARG00020024781,ENSOARG00020011812,ENSOARG00020009650,ENSOARG00020010295,ENSOARG00020019410,ENSOARG00020009033,ENSOARG00020023452,ENSOARG00020022725,ENSOARG00020015988,ENSOARG00020012381
GO:0043523	regulation of neuron apoptotic process	biological_process	0.00099617	0.019983	59	6539	116	18327	ENSOARG00020022829,ENSOARG00020020349,ENSOARG00020015831,ENSOARG00020006059,ENSOARG00020014834,ENSOARG00020011056,ENSOARG00020011516,ENSOARG00020001681,ENSOARG00020015716,ENSOARG00020004569,ENSOARG00020015635,ENSOARG00020012056,ENSOARG00020010292,ENSOARG00020008230,ENSOARG00020024655,ENSOARG00020011356,ENSOARG00020025978,ENSOARG00020008434,ENSOARG00020002274,ENSOARG00020010030,ENSOARG00020007364,…
GO:1903828	negative regulation of cellular protein localization	biological_process	0.0010135	0.02031	47	6539	90	18327	ENSOARG00020020001,ENSOARG00020024094,ENSOARG00020009574,ENSOARG00020006852,ENSOARG00020019803,ENSOARG00020004690,ENSOARG00020010646,ENSOARG00020020165,ENSOARG00020008178,ENSOARG00020005016,ENSOARG00020004092,ENSOARG00020024343,ENSOARG00020014199,ENSOARG00020010038,ENSOARG00020019599,ENSOARG00020011080,ENSOARG00020019597,ENSOARG00020017149,ENSOARG00020006961,ENSOARG00020010090,ENSOARG00020001360,…
GO:0035329	hippo signaling	biological_process	0.0010146	0.02031	22	6539	32	18327	ENSOARG00020017465,ENSOARG00020005085,ENSOARG00020020046,ENSOARG00020023231,ENSOARG00020021047,ENSOARG00020025347,ENSOARG00020026202,ENSOARG00020008934,ENSOARG00020020483,ENSOARG00020015010,ENSOARG00020022091,ENSOARG00020024012,ENSOARG00020010514,ENSOARG00020015297,ENSOARG00020023612,ENSOARG00020024899,ENSOARG00020011685,ENSOARG00020011486,ENSOARG00020010193,ENSOARG00020009176,ENSOARG00020023336,…
GO:0043535	regulation of blood vessel endothelial cell migration	biological_process	0.0010195	0.020387	39	6539	68	18327	ENSOARG00020020123,ENSOARG00020020349,ENSOARG00020008733,ENSOARG00020000712,ENSOARG00020008512,ENSOARG00020024057,ENSOARG00020023827,ENSOARG00020002084,ENSOARG00020026202,ENSOARG00020011056,ENSOARG00020014063,ENSOARG00020010451,ENSOARG00020004370,ENSOARG00020015634,ENSOARG00020008178,ENSOARG00020012236,ENSOARG00020007032,ENSOARG00020008862,ENSOARG00020005921,ENSOARG00020002590,ENSOARG00020008130,…
GO:0006650	glycerophospholipid metabolic process	biological_process	0.001024	0.020455	98	6539	199	18327	ENSOARG00020010848,ENSOARG00020017062,ENSOARG00020004352,ENSOARG00020010991,ENSOARG00020007641,ENSOARG00020007264,ENSOARG00020017935,ENSOARG00020010283,ENSOARG00020012800,ENSOARG00020007260,ENSOARG00020021769,ENSOARG00020023443,ENSOARG00020005433,ENSOARG00020014607,ENSOARG00020022656,ENSOARG00020011812,ENSOARG00020024539,ENSOARG00020021796,ENSOARG00020010030,ENSOARG00020019095,ENSOARG00020017215,…
GO:0032989	cellular component morphogenesis	biological_process	0.0010301	0.020556	417	6539	954	18327	ENSOARG00020006339,ENSOARG00020020911,ENSOARG00020013906,ENSOARG00020014672,ENSOARG00020015832,ENSOARG00020021139,ENSOARG00020023275,ENSOARG00020021091,ENSOARG00020005762,ENSOARG00020001199,ENSOARG00020012316,ENSOARG00020017639,ENSOARG00020010458,ENSOARG00020007377,ENSOARG00020020375,ENSOARG00020010236,ENSOARG00020021562,ENSOARG00020012259,ENSOARG00020024527,ENSOARG00020017220,ENSOARG00020014210,…
GO:0002478	antigen processing and presentation of exogenous peptide antigen	biological_process	0.0010384	0.0207	9	6539	10	18327	ENSOARG00020009546,ENSOARG00020022159,ENSOARG00020006588,ENSOARG00020025129,ENSOARG00020012104,ENSOARG00020025187,ENSOARG00020017062,ENSOARG00020017492,ENSOARG00020011582
GO:0031098	stress-activated protein kinase signaling cascade	biological_process	0.0010405	0.020719	84	6539	165	18327	ENSOARG00020010392,ENSOARG00020019556,ENSOARG00020004101,ENSOARG00020000156,ENSOARG00020000385,ENSOARG00020025996,ENSOARG00020015005,ENSOARG00020023522,ENSOARG00020002726,ENSOARG00020007008,ENSOARG00020011303,ENSOARG00020010295,ENSOARG00020009900,ENSOARG00020023963,ENSOARG00020004953,ENSOARG00020015716,ENSOARG00020002184,ENSOARG00020006729,ENSOARG00020004123,ENSOARG00020004495,ENSOARG00020002326,…
GO:0008353	RNA polymerase II carboxy-terminal domain kinase activity	molecular_function	0.0010511	0.020901	7	6539	7	18327	ENSOARG00020025998,ENSOARG00020003717,ENSOARG00020016053,ENSOARG00020000425,ENSOARG00020015528,ENSOARG00020024130,ENSOARG00020014820
GO:0050727	regulation of inflammatory response	biological_process	0.0010518	0.020901	99	6539	211	18327	ENSOARG00020006166,ENSOARG00020021421,ENSOARG00020014613,ENSOARG00020020380,ENSOARG00020013831,ENSOARG00020002241,ENSOARG00020023298,ENSOARG00020023463,ENSOARG00020021837,ENSOARG00020006711,ENSOARG00020014761,ENSOARG00020007552,ENSOARG00020024144,ENSOARG00020023991,ENSOARG00020018024,ENSOARG00020010862,ENSOARG00020004298,ENSOARG00020004476,ENSOARG00020025914,ENSOARG00020014574,ENSOARG00020024215,…
GO:0060491	regulation of cell projection assembly	biological_process	0.0010543	0.020903	61	6539	118	18327	ENSOARG00020013822,ENSOARG00020014481,ENSOARG00020021556,ENSOARG00020022318,ENSOARG00020008659,ENSOARG00020019777,ENSOARG00020005724,ENSOARG00020023041,ENSOARG00020000577,ENSOARG00020002095,ENSOARG00020016433,ENSOARG00020005625,ENSOARG00020002125,ENSOARG00020021160,ENSOARG00020010122,ENSOARG00020004495,ENSOARG00020004872,ENSOARG00020000400,ENSOARG00020024781,ENSOARG00020024017,ENSOARG00020022479,…
GO:0016485	protein processing	biological_process	0.0010557	0.020903	97	6539	199	18327	ENSOARG00020022701,ENSOARG00020015663,ENSOARG00020007941,ENSOARG00020026043,ENSOARG00020003741,ENSOARG00020008837,ENSOARG00020021671,ENSOARG00020007492,ENSOARG00020011000,ENSOARG00020010226,ENSOARG00020021571,ENSOARG00020017744,ENSOARG00020016121,ENSOARG00020008572,ENSOARG00020025151,ENSOARG00020019064,ENSOARG00020014635,ENSOARG00020016571,ENSOARG00020022502,ENSOARG00020005770,ENSOARG00020023068,…
GO:0050818	regulation of coagulation	biological_process	0.001056	0.020903	36	6539	60	18327	ENSOARG00020022075,ENSOARG00020000529,ENSOARG00020015079,ENSOARG00020007660,ENSOARG00020023298,ENSOARG00020003823,ENSOARG00020008064,ENSOARG00020016663,ENSOARG00020008733,ENSOARG00020014613,ENSOARG00020016112,ENSOARG00020021248,ENSOARG00020013610,ENSOARG00020002698,ENSOARG00020020117,ENSOARG00020019114,ENSOARG00020012236,ENSOARG00020012373,ENSOARG00020019095,ENSOARG00020004941,ENSOARG00020019133,…
GO:1902743	regulation of lamellipodium organization	biological_process	0.0010563	0.020903	23	6539	35	18327	ENSOARG00020020404,ENSOARG00020009466,ENSOARG00020012381,ENSOARG00020017909,ENSOARG00020020376,ENSOARG00020019683,ENSOARG00020010038,ENSOARG00020000701,ENSOARG00020007377,ENSOARG00020006453,ENSOARG00020008510,ENSOARG00020004041,ENSOARG00020024781,ENSOARG00020021160,ENSOARG00020009360,ENSOARG00020017964,ENSOARG00020016433,ENSOARG00020000577,ENSOARG00020004720,ENSOARG00020019949,ENSOARG00020020084,…
GO:0046883	regulation of hormone secretion	biological_process	0.001058	0.020914	68	6539	138	18327	ENSOARG00020019590,ENSOARG00020005722,ENSOARG00020024998,ENSOARG00020022407,ENSOARG00020009231,ENSOARG00020025706,ENSOARG00020001005,ENSOARG00020001168,ENSOARG00020005439,ENSOARG00020020114,ENSOARG00020011056,ENSOARG00020010739,ENSOARG00020018806,ENSOARG00020001024,ENSOARG00020021864,ENSOARG00020016055,ENSOARG00020016179,ENSOARG00020016837,ENSOARG00020008758,ENSOARG00020007741,ENSOARG00020016363,…
GO:0046486	glycerolipid metabolic process	biological_process	0.0010617	0.020965	119	6539	248	18327	ENSOARG00020010848,ENSOARG00020004352,ENSOARG00020010991,ENSOARG00020017062,ENSOARG00020005462,ENSOARG00020007264,ENSOARG00020007641,ENSOARG00020017935,ENSOARG00020010283,ENSOARG00020021769,ENSOARG00020007260,ENSOARG00020012800,ENSOARG00020005433,ENSOARG00020014607,ENSOARG00020023443,ENSOARG00020011812,ENSOARG00020024539,ENSOARG00020022656,ENSOARG00020021796,ENSOARG00020010030,ENSOARG00020019095,…
GO:0032501	multicellular organismal process	biological_process	0.001064	0.020989	1723	6539	4349	18327	ENSOARG00020004690,ENSOARG00020000320,ENSOARG00020006922,ENSOARG00020006149,ENSOARG00020005823,ENSOARG00020018518,ENSOARG00020007754,ENSOARG00020012422,ENSOARG00020009083,ENSOARG00020026132,ENSOARG00020024107,ENSOARG00020025628,ENSOARG00020018720,ENSOARG00020007767,ENSOARG00020023455,ENSOARG00020009934,ENSOARG00020014807,ENSOARG00020002806,ENSOARG00020020349,ENSOARG00020019501,ENSOARG00020025783,…
GO:0014909	smooth muscle cell migration	biological_process	0.0010707	0.021099	16	6539	23	18327	ENSOARG00020009033,ENSOARG00020023452,ENSOARG00020022725,ENSOARG00020015988,ENSOARG00020025439,ENSOARG00020019095,ENSOARG00020006548,ENSOARG00020019410,ENSOARG00020010295,ENSOARG00020009650,ENSOARG00020012236,ENSOARG00020011812,ENSOARG00020012381,ENSOARG00020014613,ENSOARG00020019664,ENSOARG00020024781
GO:1902850	microtubule cytoskeleton organization involved in mitosis	biological_process	0.0010819	0.021297	28	6539	43	18327	ENSOARG00020009110,ENSOARG00020011765,ENSOARG00020021443,ENSOARG00020021631,ENSOARG00020022344,ENSOARG00020004586,ENSOARG00020009483,ENSOARG00020019501,ENSOARG00020015704,ENSOARG00020022063,ENSOARG00020022992,ENSOARG00020002125,ENSOARG00020004518,ENSOARG00020013074,ENSOARG00020019331,ENSOARG00020012803,ENSOARG00020002926,ENSOARG00020023860,ENSOARG00020020287,ENSOARG00020020238,ENSOARG00020006411,…
GO:0055082	cellular chemical homeostasis	biological_process	0.0010886	0.021373	186	6539	421	18327	ENSOARG00020000198,ENSOARG00020024186,ENSOARG00020009900,ENSOARG00020024744,ENSOARG00020015778,ENSOARG00020021346,ENSOARG00020004855,ENSOARG00020008845,ENSOARG00020011269,ENSOARG00020022126,ENSOARG00020003133,ENSOARG00020016837,ENSOARG00020012874,ENSOARG00020020114,ENSOARG00020011715,ENSOARG00020018402,ENSOARG00020010090,ENSOARG00020025998,ENSOARG00020018125,ENSOARG00020011056,ENSOARG00020021442,…
GO:0030532	small nuclear ribonucleoprotein complex	cellular_component	0.0010892	0.021373	27	6539	47	18327	ENSOARG00020008421,ENSOARG00020019732,ENSOARG00020012709,ENSOARG00020022153,ENSOARG00020011522,ENSOARG00020020088,ENSOARG00020005741,ENSOARG00020000274,ENSOARG00020007961,ENSOARG00020003123,ENSOARG00020006388,ENSOARG00020003439,ENSOARG00020009922,ENSOARG00020025703,ENSOARG00020024631,ENSOARG00020017211,ENSOARG00020022997,ENSOARG00020011771,ENSOARG00020004362,ENSOARG00020015906,ENSOARG00020015078,…
GO:0014812	muscle cell migration	biological_process	0.0010909	0.021373	22	6539	34	18327	ENSOARG00020019095,ENSOARG00020025439,ENSOARG00020012236,ENSOARG00020011812,ENSOARG00020020084,ENSOARG00020009650,ENSOARG00020006548,ENSOARG00020019410,ENSOARG00020010295,ENSOARG00020022725,ENSOARG00020023452,ENSOARG00020009033,ENSOARG00020015988,ENSOARG00020004359,ENSOARG00020017964,ENSOARG00020014613,ENSOARG00020024781,ENSOARG00020007167,ENSOARG00020019664,ENSOARG00020006077,ENSOARG00020012381,…
GO:0033622	integrin activation	biological_process	0.001091	0.021373	13	6539	16	18327	ENSOARG00020008158,ENSOARG00020024839,ENSOARG00020006403,ENSOARG00020016382,ENSOARG00020012866,ENSOARG00020008417,ENSOARG00020008466,ENSOARG00020005373,ENSOARG00020018100,ENSOARG00020013792,ENSOARG00020017564,ENSOARG00020023515,ENSOARG00020021817
GO:0030324	lung development	biological_process	0.0010914	0.021373	69	6539	132	18327	ENSOARG00020003619,ENSOARG00020015377,ENSOARG00020010039,ENSOARG00020005559,ENSOARG00020020421,ENSOARG00020003795,ENSOARG00020012162,ENSOARG00020025920,ENSOARG00020006563,ENSOARG00020023763,ENSOARG00020016225,ENSOARG00020019145,ENSOARG00020020602,ENSOARG00020012706,ENSOARG00020000251,ENSOARG00020015867,ENSOARG00020015341,ENSOARG00020016800,ENSOARG00020009574,ENSOARG00020018720,ENSOARG00020001657,…
GO:0071816	tail-anchored membrane protein insertion into ER membrane	biological_process	0.0010968	0.021445	11	6539	15	18327	ENSOARG00020017165,ENSOARG00020021585,ENSOARG00020011930,ENSOARG00020004174,ENSOARG00020019884,ENSOARG00020004282,ENSOARG00020018802,ENSOARG00020002343,ENSOARG00020009578,ENSOARG00020015341,ENSOARG00020008740
GO:0042129	regulation of T cell proliferation	biological_process	0.0010973	0.021445	55	6539	107	18327	ENSOARG00020007754,ENSOARG00020008497,ENSOARG00020024144,ENSOARG00020017122,ENSOARG00020000320,ENSOARG00020003296,ENSOARG00020006751,ENSOARG00020015988,ENSOARG00020005665,ENSOARG00020002726,ENSOARG00020013800,ENSOARG00020000577,ENSOARG00020015700,ENSOARG00020024064,ENSOARG00020016446,ENSOARG00020014834,ENSOARG00020015545,ENSOARG00020024353,ENSOARG00020005983,ENSOARG00020019295,ENSOARG00020019693,…
GO:0000082	G1/S transition of mitotic cell cycle	biological_process	0.0011027	0.021529	53	6539	99	18327	ENSOARG00020005559,ENSOARG00020020286,ENSOARG00020011342,ENSOARG00020008837,ENSOARG00020005338,ENSOARG00020018623,ENSOARG00020011859,ENSOARG00020009554,ENSOARG00020017573,ENSOARG00020011096,ENSOARG00020024736,ENSOARG00020018009,ENSOARG00020003950,ENSOARG00020011933,ENSOARG00020018796,ENSOARG00020017029,ENSOARG00020011609,ENSOARG00020017576,ENSOARG00020003714,ENSOARG00020013932,ENSOARG00020015420,…
GO:0090263	positive regulation of canonical Wnt signaling pathway	biological_process	0.0011152	0.021751	42	6539	74	18327	ENSOARG00020009137,ENSOARG00020015741,ENSOARG00020020234,ENSOARG00020009461,ENSOARG00020026051,ENSOARG00020010451,ENSOARG00020011293,ENSOARG00020017500,ENSOARG00020022858,ENSOARG00020018785,ENSOARG00020020960,ENSOARG00020005481,ENSOARG00020000893,ENSOARG00020012432,ENSOARG00020013809,ENSOARG00020003980,ENSOARG00020005239,ENSOARG00020023134,ENSOARG00020009598,ENSOARG00020012457,ENSOARG00020019203,…
GO:2001238	positive regulation of extrinsic apoptotic signaling pathway	biological_process	0.0011311	0.022038	23	6539	37	18327	ENSOARG00020007008,ENSOARG00020025166,ENSOARG00020006711,ENSOARG00020011637,ENSOARG00020016474,ENSOARG00020025762,ENSOARG00020003507,ENSOARG00020000385,ENSOARG00020001654,ENSOARG00020001886,ENSOARG00020023642,ENSOARG00020003581,ENSOARG00020008733,ENSOARG00020024012,ENSOARG00020000956,ENSOARG00020013831,ENSOARG00020020206,ENSOARG00020009671,ENSOARG00020021136,ENSOARG00020011685,ENSOARG00020023963,…
GO:0034045	pre-autophagosomal structure membrane	cellular_component	0.0011442	0.022271	9	6539	10	18327	ENSOARG00020016775,ENSOARG00020011402,ENSOARG00020009492,ENSOARG00020022684,ENSOARG00020019261,ENSOARG00020016704,ENSOARG00020023205,ENSOARG00020026435,ENSOARG00020013575
GO:0061458	reproductive system development	biological_process	0.0011536	0.022428	135	6539	290	18327	ENSOARG00020015961,ENSOARG00020011553,ENSOARG00020024805,ENSOARG00020007355,ENSOARG00020025493,ENSOARG00020022045,ENSOARG00020016408,ENSOARG00020015974,ENSOARG00020001975,ENSOARG00020009456,ENSOARG00020017744,ENSOARG00020006830,ENSOARG00020019275,ENSOARG00020004970,ENSOARG00020001563,ENSOARG00020019202,ENSOARG00020009185,ENSOARG00020003107,ENSOARG00020011128,ENSOARG00020024497,ENSOARG00020020842,…
GO:0042982	amyloid precursor protein metabolic process	biological_process	0.0011546	0.022428	30	6539	50	18327	ENSOARG00020006696,ENSOARG00020005665,ENSOARG00020024305,ENSOARG00020002726,ENSOARG00020020740,ENSOARG00020026043,ENSOARG00020019535,ENSOARG00020008656,ENSOARG00020005717,ENSOARG00020009650,ENSOARG00020009467,ENSOARG00020019410,ENSOARG00020008621,ENSOARG00020007562,ENSOARG00020004963,ENSOARG00020009664,ENSOARG00020022502,ENSOARG00020000804,ENSOARG00020023116,ENSOARG00020009209,ENSOARG00020007706,…
GO:0009986	cell surface	cellular_component	0.0011564	0.022439	201	6539	442	18327	ENSOARG00020013259,ENSOARG00020012615,ENSOARG00020021962,ENSOARG00020016225,ENSOARG00020011748,ENSOARG00020017294,ENSOARG00020024899,ENSOARG00020018247,ENSOARG00020015157,ENSOARG00020004489,ENSOARG00020022772,ENSOARG00020013445,ENSOARG00020008086,ENSOARG00020000656,ENSOARG00020001033,ENSOARG00020008417,ENSOARG00020011903,ENSOARG00020006407,ENSOARG00020015377,ENSOARG00020019017,ENSOARG00020000672,…
GO:0019693	ribose phosphate metabolic process	biological_process	0.0011587	0.022461	152	6539	344	18327	ENSOARG00020025559,ENSOARG00020019090,ENSOARG00020001013,ENSOARG00020000538,ENSOARG00020013286,ENSOARG00020009031,ENSOARG00020003599,ENSOARG00020001417,ENSOARG00020006634,ENSOARG00020001219,ENSOARG00020018507,ENSOARG00020005560,ENSOARG00020017087,ENSOARG00020013502,ENSOARG00020015645,ENSOARG00020000969,ENSOARG00020009679,ENSOARG00020017250,ENSOARG00020002574,ENSOARG00020006842,ENSOARG00020019449,…
GO:0043021	ribonucleoprotein complex binding	molecular_function	0.0011648	0.022556	42	6539	76	18327	ENSOARG00020014758,ENSOARG00020010646,ENSOARG00020003439,ENSOARG00020012396,ENSOARG00020003127,ENSOARG00020023220,ENSOARG00020021799,ENSOARG00020024460,ENSOARG00020007247,ENSOARG00020006097,ENSOARG00020020869,ENSOARG00020007146,ENSOARG00020011952,ENSOARG00020017500,ENSOARG00020014410,ENSOARG00020009805,ENSOARG00020004805,ENSOARG00020009257,ENSOARG00020012058,ENSOARG00020006524,ENSOARG00020009782,…
GO:0031300	intrinsic component of organelle membrane	cellular_component	0.0011661	0.022557	97	6539	209	18327	ENSOARG00020013171,ENSOARG00020020884,ENSOARG00020020114,ENSOARG00020021411,ENSOARG00020024418,ENSOARG00020023078,ENSOARG00020002326,ENSOARG00020019615,ENSOARG00020016564,ENSOARG00020003892,ENSOARG00020017183,ENSOARG00020010646,ENSOARG00020011347,ENSOARG00020003703,ENSOARG00020020837,ENSOARG00020020382,ENSOARG00020009547,ENSOARG00020001912,ENSOARG00020018808,ENSOARG00020005757,ENSOARG00020025762,…
GO:0030177	positive regulation of Wnt signaling pathway	biological_process	0.0011732	0.022672	52	6539	95	18327	ENSOARG00020018785,ENSOARG00020020960,ENSOARG00020005481,ENSOARG00020016893,ENSOARG00020000893,ENSOARG00020009137,ENSOARG00020015741,ENSOARG00020020234,ENSOARG00020026051,ENSOARG00020009461,ENSOARG00020010451,ENSOARG00020011293,ENSOARG00020017500,ENSOARG00020022858,ENSOARG00020009598,ENSOARG00020012457,ENSOARG00020006504,ENSOARG00020026310,ENSOARG00020010728,ENSOARG00020019203,ENSOARG00020013809,…
GO:0034976	response to endoplasmic reticulum stress	biological_process	0.0011807	0.022775	84	6539	171	18327	ENSOARG00020012478,ENSOARG00020000964,ENSOARG00020025045,ENSOARG00020023530,ENSOARG00020017500,ENSOARG00020025236,ENSOARG00020008995,ENSOARG00020008425,ENSOARG00020020165,ENSOARG00020006124,ENSOARG00020019735,ENSOARG00020004361,ENSOARG00020004690,ENSOARG00020024362,ENSOARG00020006852,ENSOARG00020005876,ENSOARG00020020798,ENSOARG00020002886,ENSOARG00020012519,ENSOARG00020019843,ENSOARG00020015341,…
GO:0008360	regulation of cell shape	biological_process	0.0011809	0.022775	45	6539	81	18327	ENSOARG00020007377,ENSOARG00020012316,ENSOARG00020003043,ENSOARG00020001199,ENSOARG00020024252,ENSOARG00020023854,ENSOARG00020011291,ENSOARG00020021091,ENSOARG00020000910,ENSOARG00020021571,ENSOARG00020002264,ENSOARG00020017478,ENSOARG00020022598,ENSOARG00020025820,ENSOARG00020012073,ENSOARG00020010490,ENSOARG00020000672,ENSOARG00020017573,ENSOARG00020000665,ENSOARG00020004770,ENSOARG00020020313,…
GO:0060627	regulation of vesicle-mediated transport	biological_process	0.0012068	0.023229	137	6539	295	18327	ENSOARG00020008646,ENSOARG00020000234,ENSOARG00020024562,ENSOARG00020001959,ENSOARG00020012615,ENSOARG00020001628,ENSOARG00020015414,ENSOARG00020014736,ENSOARG00020003519,ENSOARG00020018247,ENSOARG00020009782,ENSOARG00020000967,ENSOARG00020016080,ENSOARG00020013395,ENSOARG00020012824,ENSOARG00020013019,ENSOARG00020004872,ENSOARG00020006764,ENSOARG00020016663,ENSOARG00020011513,ENSOARG00020014834,…
GO:0046483	heterocycle metabolic process	biological_process	0.0012069	0.023229	1689	6539	4302	18327	ENSOARG00020011534,ENSOARG00020007598,ENSOARG00020022553,ENSOARG00020001498,ENSOARG00020024869,ENSOARG00020000835,ENSOARG00020011771,ENSOARG00020009923,ENSOARG00020013457,ENSOARG00020006423,ENSOARG00020003714,ENSOARG00020013078,ENSOARG00020014816,ENSOARG00020012261,ENSOARG00020005920,ENSOARG00020013105,ENSOARG00020008513,ENSOARG00020023152,ENSOARG00020021615,ENSOARG00020003583,ENSOARG00020021310,…
GO:0060047	heart contraction	biological_process	0.0012132	0.023327	67	6539	133	18327	ENSOARG00020014486,ENSOARG00020001780,ENSOARG00020012910,ENSOARG00020012252,ENSOARG00020026238,ENSOARG00020000924,ENSOARG00020010039,ENSOARG00020000956,ENSOARG00020019964,ENSOARG00020025944,ENSOARG00020023221,ENSOARG00020019927,ENSOARG00020011748,ENSOARG00020013286,ENSOARG00020001084,ENSOARG00020023283,ENSOARG00020010030,ENSOARG00020014611,ENSOARG00020006859,ENSOARG00020007364,ENSOARG00020012542,…
GO:1901615	organic hydroxy compound metabolic process	biological_process	0.0012172	0.02338	152	6539	338	18327	ENSOARG00020021017,ENSOARG00020022840,ENSOARG00020012671,ENSOARG00020001447,ENSOARG00020005237,ENSOARG00020014269,ENSOARG00020001628,ENSOARG00020014623,ENSOARG00020001173,ENSOARG00020018367,ENSOARG00020007254,ENSOARG00020008307,ENSOARG00020007451,ENSOARG00020009260,ENSOARG00020009062,ENSOARG00020003725,ENSOARG00020015377,ENSOARG00020010537,ENSOARG00020026238,ENSOARG00020011766,ENSOARG00020023137,…
GO:0051233	spindle midzone	cellular_component	0.0012261	0.02352	16	6539	21	18327	ENSOARG00020020474,ENSOARG00020016128,ENSOARG00020010335,ENSOARG00020022344,ENSOARG00020004123,ENSOARG00020015595,ENSOARG00020012288,ENSOARG00020024396,ENSOARG00020004518,ENSOARG00020012196,ENSOARG00020019665,ENSOARG00020021359,ENSOARG00020023860,ENSOARG00020023647,ENSOARG00020016627,ENSOARG00020008853
GO:0005793	endoplasmic reticulum-Golgi intermediate compartment	cellular_component	0.001227	0.02352	28	6539	49	18327	ENSOARG00020004342,ENSOARG00020005636,ENSOARG00020006947,ENSOARG00020025489,ENSOARG00020018326,ENSOARG00020011102,ENSOARG00020023918,ENSOARG00020015970,ENSOARG00020019028,ENSOARG00020005797,ENSOARG00020005114,ENSOARG00020002695,ENSOARG00020024839,ENSOARG00020018658,ENSOARG00020013906,ENSOARG00020024778,ENSOARG00020013994,ENSOARG00020009823,ENSOARG00020002517,ENSOARG00020012615,ENSOARG00020014531,…
GO:0032231	regulation of actin filament bundle assembly	biological_process	0.0012428	0.023799	40	6539	68	18327	ENSOARG00020014447,ENSOARG00020012866,ENSOARG00020014082,ENSOARG00020012167,ENSOARG00020022386,ENSOARG00020018720,ENSOARG00020020624,ENSOARG00020018696,ENSOARG00020024127,ENSOARG00020016377,ENSOARG00020025000,ENSOARG00020010193,ENSOARG00020008667,ENSOARG00020008510,ENSOARG00020022479,ENSOARG00020004872,ENSOARG00020011152,ENSOARG00020003092,ENSOARG00020021160,ENSOARG00020015270,ENSOARG00020000213,…
GO:0030529	ribonucleoprotein complex	cellular_component	0.0012572	0.02405	293	6539	811	18327	ENSOARG00020007167,ENSOARG00020015501,ENSOARG00020022192,ENSOARG00020008679,ENSOARG00020004980,ENSOARG00020006950,ENSOARG00020006666,ENSOARG00020006087,ENSOARG00020020588,ENSOARG00020024631,ENSOARG00020015078,ENSOARG00020015499,ENSOARG00020008837,ENSOARG00020025799,ENSOARG00020025342,ENSOARG00020009922,ENSOARG00020004422,ENSOARG00020007183,ENSOARG00020021180,ENSOARG00020020888,ENSOARG00020015810,…
GO:0005689	U12-type spliceosomal complex	cellular_component	0.0012584	0.02405	13	6539	19	18327	ENSOARG00020013858,ENSOARG00020014855,ENSOARG00020011522,ENSOARG00020007183,ENSOARG00020008421,ENSOARG00020024461,ENSOARG00020022328,ENSOARG00020015499,ENSOARG00020006388,ENSOARG00020015199,ENSOARG00020020043,ENSOARG00020005266,ENSOARG00020002937
GO:0009306	protein secretion	biological_process	0.0012877	0.024584	91	6539	190	18327	ENSOARG00020009083,ENSOARG00020002918,ENSOARG00020007821,ENSOARG00020003547,ENSOARG00020002154,ENSOARG00020012026,ENSOARG00020007510,ENSOARG00020026237,ENSOARG00020010048,ENSOARG00020021468,ENSOARG00020010274,ENSOARG00020003454,ENSOARG00020001084,ENSOARG00020004562,ENSOARG00020021004,ENSOARG00020002682,ENSOARG00020008230,ENSOARG00020000415,ENSOARG00020021660,ENSOARG00020006870,ENSOARG00020008181,…
GO:0030593	neutrophil chemotaxis	biological_process	0.0012943	0.024686	27	6539	45	18327	ENSOARG00020016080,ENSOARG00020025489,ENSOARG00020001084,ENSOARG00020022725,ENSOARG00020000577,ENSOARG00020004359,ENSOARG00020002694,ENSOARG00020002903,ENSOARG00020002886,ENSOARG00020024684,ENSOARG00020000234,ENSOARG00020017062,ENSOARG00020003919,ENSOARG00020007182,ENSOARG00020004495,ENSOARG00020003474,ENSOARG00020024781,ENSOARG00020009904,ENSOARG00020020114,ENSOARG00020016446,ENSOARG00020012079,…
GO:0032147	activation of protein kinase activity	biological_process	0.0013167	0.025087	74	6539	147	18327	ENSOARG00020001337,ENSOARG00020009580,ENSOARG00020009650,ENSOARG00020013840,ENSOARG00020024815,ENSOARG00020002621,ENSOARG00020011319,ENSOARG00020009930,ENSOARG00020019014,ENSOARG00020022553,ENSOARG00020020941,ENSOARG00020007240,ENSOARG00020018796,ENSOARG00020004238,ENSOARG00020011512,ENSOARG00020019275,ENSOARG00020014930,ENSOARG00020018722,ENSOARG00020016121,ENSOARG00020000891,ENSOARG00020012073,…
GO:0060090	binding, bridging	molecular_function	0.001329	0.025297	81	6539	157	18327	ENSOARG00020025347,ENSOARG00020009324,ENSOARG00020003547,ENSOARG00020002457,ENSOARG00020026262,ENSOARG00020025174,ENSOARG00020000978,ENSOARG00020008659,ENSOARG00020007706,ENSOARG00020023519,ENSOARG00020025973,ENSOARG00020025460,ENSOARG00020020349,ENSOARG00020015297,ENSOARG00020023070,ENSOARG00020024142,ENSOARG00020001390,ENSOARG00020018788,ENSOARG00020000924,ENSOARG00020010737,ENSOARG00020024995,…
GO:1903532	positive regulation of secretion by cell	biological_process	0.0013313	0.025314	72	6539	147	18327	ENSOARG00020006894,ENSOARG00020025628,ENSOARG00020002918,ENSOARG00020007821,ENSOARG00020003547,ENSOARG00020018024,ENSOARG00020012026,ENSOARG00020026237,ENSOARG00020006422,ENSOARG00020010048,ENSOARG00020003454,ENSOARG00020001084,ENSOARG00020009688,ENSOARG00020021004,ENSOARG00020008230,ENSOARG00020005528,ENSOARG00020023378,ENSOARG00020021660,ENSOARG00020016663,ENSOARG00020008181,ENSOARG00020016034,…
GO:0051402	neuron apoptotic process	biological_process	0.0013357	0.025373	70	6539	141	18327	ENSOARG00020012056,ENSOARG00020010292,ENSOARG00020004569,ENSOARG00020024655,ENSOARG00020008230,ENSOARG00020014834,ENSOARG00020015831,ENSOARG00020022829,ENSOARG00020020349,ENSOARG00020022666,ENSOARG00020013800,ENSOARG00020025978,ENSOARG00020016520,ENSOARG00020007364,ENSOARG00020019735,ENSOARG00020010030,ENSOARG00020019145,ENSOARG00020014736,ENSOARG00020017673,ENSOARG00020024283,ENSOARG00020005948,…
GO:0005126	cytokine receptor binding	molecular_function	0.0013469	0.025561	91	6539	227	18327	ENSOARG00020008304,ENSOARG00020017026,ENSOARG00020008435,ENSOARG00020008230,ENSOARG00020010171,ENSOARG00020011002,ENSOARG00020006961,ENSOARG00020024064,ENSOARG00020021658,ENSOARG00020021620,ENSOARG00020025628,ENSOARG00020014690,ENSOARG00020002886,ENSOARG00020007334,ENSOARG00020005397,ENSOARG00020006711,ENSOARG00020014761,ENSOARG00020016587,ENSOARG00020017159,ENSOARG00020001008,ENSOARG00020001628,…
GO:0016241	regulation of macroautophagy	biological_process	0.001363	0.025839	48	6539	86	18327	ENSOARG00020024339,ENSOARG00020026043,ENSOARG00020023829,ENSOARG00020006591,ENSOARG00020003222,ENSOARG00020007858,ENSOARG00020000969,ENSOARG00020018070,ENSOARG00020026238,ENSOARG00020008343,ENSOARG00020015640,ENSOARG00020000576,ENSOARG00020021180,ENSOARG00020019522,ENSOARG00020011609,ENSOARG00020009720,ENSOARG00020011157,ENSOARG00020006830,ENSOARG00020006634,ENSOARG00020020370,ENSOARG00020020229,…
GO:0048659	smooth muscle cell proliferation	biological_process	0.0013701	0.025948	24	6539	39	18327	ENSOARG00020025439,ENSOARG00020025342,ENSOARG00020010295,ENSOARG00020011812,ENSOARG00020012236,ENSOARG00020017441,ENSOARG00020009650,ENSOARG00020009033,ENSOARG00020014175,ENSOARG00020015988,ENSOARG00020023275,ENSOARG00020006183,ENSOARG00020010704,ENSOARG00020016121,ENSOARG00020005989,ENSOARG00020018423,ENSOARG00020003001,ENSOARG00020008084,ENSOARG00020025634,ENSOARG00020008733,ENSOARG00020005439,…
GO:0016471	vacuolar proton-transporting V-type ATPase complex	cellular_component	0.0013736	0.025988	10	6539	13	18327	ENSOARG00020025312,ENSOARG00020017833,ENSOARG00020005688,ENSOARG00020022126,ENSOARG00020005560,ENSOARG00020016348,ENSOARG00020005878,ENSOARG00020023918,ENSOARG00020023829,ENSOARG00020002806
GO:0036353	histone H2A-K119 monoubiquitination	biological_process	0.0014022	0.026503	6	6539	6	18327	ENSOARG00020010217,ENSOARG00020001792,ENSOARG00020011649,ENSOARG00020015161,ENSOARG00020007889,ENSOARG00020006226
GO:0071560	cellular response to transforming growth factor beta stimulus	biological_process	0.0014189	0.026769	83	6539	163	18327	ENSOARG00020016225,ENSOARG00020015420,ENSOARG00020024562,ENSOARG00020018235,ENSOARG00020000956,ENSOARG00020003615,ENSOARG00020001688,ENSOARG00020005948,ENSOARG00020008646,ENSOARG00020020955,ENSOARG00020013137,ENSOARG00020025087,ENSOARG00020018009,ENSOARG00020001033,ENSOARG00020008589,ENSOARG00020005590,ENSOARG00020007663,ENSOARG00020001312,ENSOARG00020014331,ENSOARG00020008986,ENSOARG00020008230,…
GO:0070301	cellular response to hydrogen peroxide	biological_process	0.0014191	0.026769	27	6539	43	18327	ENSOARG00020019522,ENSOARG00020005665,ENSOARG00020023522,ENSOARG00020020001,ENSOARG00020004798,ENSOARG00020025392,ENSOARG00020006711,ENSOARG00020008986,ENSOARG00020000074,ENSOARG00020026220,ENSOARG00020021039,ENSOARG00020002033,ENSOARG00020014481,ENSOARG00020010242,ENSOARG00020006077,ENSOARG00020021950,ENSOARG00020023915,ENSOARG00020023530,ENSOARG00020001360,ENSOARG00020000868,ENSOARG00020008084,…
GO:0019216	regulation of lipid metabolic process	biological_process	0.0014205	0.026769	108	6539	226	18327	ENSOARG00020026238,ENSOARG00020010537,ENSOARG00020000576,ENSOARG00020024477,ENSOARG00020021820,ENSOARG00020003725,ENSOARG00020014542,ENSOARG00020011584,ENSOARG00020005909,ENSOARG00020023264,ENSOARG00020001971,ENSOARG00020008502,ENSOARG00020019090,ENSOARG00020010341,ENSOARG00020015420,ENSOARG00020020229,ENSOARG00020008990,ENSOARG00020014736,ENSOARG00020001628,ENSOARG00020000183,ENSOARG00020001417,…
GO:0032527	protein exit from endoplasmic reticulum	biological_process	0.0014354	0.027018	23	6539	38	18327	ENSOARG00020019653,ENSOARG00020001389,ENSOARG00020001842,ENSOARG00020025045,ENSOARG00020021956,ENSOARG00020021923,ENSOARG00020016284,ENSOARG00020021411,ENSOARG00020005094,ENSOARG00020007240,ENSOARG00020022047,ENSOARG00020012208,ENSOARG00020006852,ENSOARG00020011561,ENSOARG00020012684,ENSOARG00020012200,ENSOARG00020019410,ENSOARG00020009668,ENSOARG00020010646,ENSOARG00020004378,ENSOARG00020020165,…
GO:0044433	cytoplasmic vesicle part	cellular_component	0.0014365	0.027018	87	6539	178	18327	ENSOARG00020009319,ENSOARG00020011210,ENSOARG00020007179,ENSOARG00020014834,ENSOARG00020024778,ENSOARG00020015450,ENSOARG00020007430,ENSOARG00020011617,ENSOARG00020017062,ENSOARG00020013994,ENSOARG00020012519,ENSOARG00020018024,ENSOARG00020010262,ENSOARG00020006894,ENSOARG00020020740,ENSOARG00020017012,ENSOARG00020010274,ENSOARG00020016348,ENSOARG00020014481,ENSOARG00020023918,ENSOARG00020000978,…
GO:0030323	respiratory tube development	biological_process	0.0014389	0.027036	70	6539	135	18327	ENSOARG00020019763,ENSOARG00020021985,ENSOARG00020015005,ENSOARG00020001319,ENSOARG00020023231,ENSOARG00020019777,ENSOARG00020024186,ENSOARG00020019203,ENSOARG00020011637,ENSOARG00020019475,ENSOARG00020011138,ENSOARG00020015079,ENSOARG00020019917,ENSOARG00020010451,ENSOARG00020005535,ENSOARG00020000160,ENSOARG00020005708,ENSOARG00020008602,ENSOARG00020017838,ENSOARG00020016871,ENSOARG00020025998,…
GO:0005905	coated pit	cellular_component	0.0014473	0.027166	24	6539	37	18327	ENSOARG00020007651,ENSOARG00020016263,ENSOARG00020008541,ENSOARG00020008646,ENSOARG00020004123,ENSOARG00020014985,ENSOARG00020004893,ENSOARG00020009553,ENSOARG00020003561,ENSOARG00020007641,ENSOARG00020010601,ENSOARG00020010527,ENSOARG00020006563,ENSOARG00020019153,ENSOARG00020001942,ENSOARG00020022565,ENSOARG00020013150,ENSOARG00020004092,ENSOARG00020005905,ENSOARG00020006416,ENSOARG00020005654,…
GO:0070071	proton-transporting two-sector ATPase complex assembly	biological_process	0.0014599	0.027376	9	6539	12	18327	ENSOARG00020021205,ENSOARG00020026268,ENSOARG00020004330,ENSOARG00020006947,ENSOARG00020018785,ENSOARG00020005094,ENSOARG00020015444,ENSOARG00020002927,ENSOARG00020023918
GO:0032770	positive regulation of monooxygenase activity	biological_process	0.001468	0.0275	14	6539	19	18327	ENSOARG00020016877,ENSOARG00020008307,ENSOARG00020005439,ENSOARG00020009398,ENSOARG00020016121,ENSOARG00020010728,ENSOARG00020023488,ENSOARG00020012073,ENSOARG00020023137,ENSOARG00020010835,ENSOARG00020001628,ENSOARG00020020001,ENSOARG00020000917,ENSOARG00020015916
GO:0001701	in utero embryonic development	biological_process	0.0014705	0.027521	141	6539	302	18327	ENSOARG00020026214,ENSOARG00020013543,ENSOARG00020021241,ENSOARG00020015632,ENSOARG00020009551,ENSOARG00020002634,ENSOARG00020020043,ENSOARG00020023145,ENSOARG00020019203,ENSOARG00020024828,ENSOARG00020011685,ENSOARG00020011783,ENSOARG00020005535,ENSOARG00020009394,ENSOARG00020021867,ENSOARG00020011138,ENSOARG00020016965,ENSOARG00020013852,ENSOARG00020019437,ENSOARG00020025998,ENSOARG00020011056,…
GO:0071622	regulation of granulocyte chemotaxis	biological_process	0.0014737	0.027552	23	6539	38	18327	ENSOARG00020004359,ENSOARG00020017964,ENSOARG00020016678,ENSOARG00020002694,ENSOARG00020023189,ENSOARG00020015005,ENSOARG00020004232,ENSOARG00020022725,ENSOARG00020000577,ENSOARG00020001084,ENSOARG00020016080,ENSOARG00020015379,ENSOARG00020009466,ENSOARG00020008481,ENSOARG00020006729,ENSOARG00020006453,ENSOARG00020008186,ENSOARG00020023463,ENSOARG00020004495,ENSOARG00020024781,ENSOARG00020020114,…
GO:0007052	mitotic spindle organization	biological_process	0.0014859	0.027754	41	6539	70	18327	ENSOARG00020016462,ENSOARG00020013074,ENSOARG00020023797,ENSOARG00020012803,ENSOARG00020006411,ENSOARG00020020287,ENSOARG00020013150,ENSOARG00020011198,ENSOARG00020005242,ENSOARG00020008502,ENSOARG00020002422,ENSOARG00020003013,ENSOARG00020011765,ENSOARG00020004331,ENSOARG00020004586,ENSOARG00020021631,ENSOARG00020022344,ENSOARG00020008402,ENSOARG00020004518,ENSOARG00020022992,ENSOARG00020019331,…
GO:0042359	vitamin D metabolic process	biological_process	0.0014937	0.027873	10	6539	12	18327	ENSOARG00020016121,ENSOARG00020024572,ENSOARG00020005439,ENSOARG00020001703,ENSOARG00020014269,ENSOARG00020008229,ENSOARG00020001628,ENSOARG00020000126,ENSOARG00020010897,ENSOARG00020008639
GO:0051056	regulation of small GTPase mediated signal transduction	biological_process	0.001518	0.028297	78	6539	147	18327	ENSOARG00020003296,ENSOARG00020020798,ENSOARG00020010908,ENSOARG00020023979,ENSOARG00020013296,ENSOARG00020022386,ENSOARG00020002457,ENSOARG00020016587,ENSOARG00020025489,ENSOARG00020017564,ENSOARG00020020275,ENSOARG00020002628,ENSOARG00020003323,ENSOARG00020019465,ENSOARG00020022418,ENSOARG00020010664,ENSOARG00020003759,ENSOARG00020006906,ENSOARG00020022479,ENSOARG00020002682,ENSOARG00020015348,…
GO:0040014	regulation of multicellular organism growth	biological_process	0.0015241	0.028383	32	6539	55	18327	ENSOARG00020004688,ENSOARG00020023557,ENSOARG00020024684,ENSOARG00020013253,ENSOARG00020023747,ENSOARG00020013230,ENSOARG00020007377,ENSOARG00020015902,ENSOARG00020001337,ENSOARG00020009650,ENSOARG00020014065,ENSOARG00020024847,ENSOARG00020004123,ENSOARG00020013943,ENSOARG00020006196,ENSOARG00020006303,ENSOARG00020004637,ENSOARG00020025706,ENSOARG00020008481,ENSOARG00020021004,ENSOARG00020011293,…
GO:0006725	cellular aromatic compound metabolic process	biological_process	0.001535	0.028559	1698	6539	4331	18327	ENSOARG00020019131,ENSOARG00020014896,ENSOARG00020001049,ENSOARG00020026198,ENSOARG00020019840,ENSOARG00020008993,ENSOARG00020019735,ENSOARG00020018249,ENSOARG00020001116,ENSOARG00020003479,ENSOARG00020025254,ENSOARG00020002128,ENSOARG00020023434,ENSOARG00020009642,ENSOARG00020024976,ENSOARG00020013587,ENSOARG00020022679,ENSOARG00020004653,ENSOARG00020020440,ENSOARG00020010833,ENSOARG00020026468,…
GO:0051881	regulation of mitochondrial membrane potential	biological_process	0.0015429	0.028654	28	6539	51	18327	ENSOARG00020014736,ENSOARG00020015634,ENSOARG00020021679,ENSOARG00020006825,ENSOARG00020009173,ENSOARG00020017744,ENSOARG00020009720,ENSOARG00020021024,ENSOARG00020013786,ENSOARG00020007983,ENSOARG00020018253,ENSOARG00020019017,ENSOARG00020003725,ENSOARG00020011260,ENSOARG00020020001,ENSOARG00020024218,ENSOARG00020013502,ENSOARG00020025762,ENSOARG00020014412,ENSOARG00020012157,ENSOARG00020019735,…
GO:0006766	vitamin metabolic process	biological_process	0.0015431	0.028654	24	6539	40	18327	ENSOARG00020019645,ENSOARG00020019060,ENSOARG00020019112,ENSOARG00020016357,ENSOARG00020008639,ENSOARG00020010897,ENSOARG00020022449,ENSOARG00020023539,ENSOARG00020001703,ENSOARG00020005439,ENSOARG00020024572,ENSOARG00020000189,ENSOARG00020015134,ENSOARG00020016121,ENSOARG00020021017,ENSOARG00020000126,ENSOARG00020014282,ENSOARG00020004893,ENSOARG00020008959,ENSOARG00020001628,ENSOARG00020010135,…
GO:0031623	receptor internalization	biological_process	0.0015519	0.028788	34	6539	61	18327	ENSOARG00020000234,ENSOARG00020024562,ENSOARG00020017612,ENSOARG00020004714,ENSOARG00020007240,ENSOARG00020000956,ENSOARG00020001939,ENSOARG00020002333,ENSOARG00020000129,ENSOARG00020015343,ENSOARG00020001942,ENSOARG00020009782,ENSOARG00020013150,ENSOARG00020002701,ENSOARG00020006332,ENSOARG00020005201,ENSOARG00020006010,ENSOARG00020006407,ENSOARG00020023422,ENSOARG00020014547,ENSOARG00020007347,…
GO:0043536	positive regulation of blood vessel endothelial cell migration	biological_process	0.0015543	0.028805	26	6539	42	18327	ENSOARG00020014063,ENSOARG00020025015,ENSOARG00020004370,ENSOARG00020010451,ENSOARG00020015634,ENSOARG00020021552,ENSOARG00020015343,ENSOARG00020023827,ENSOARG00020011056,ENSOARG00020026202,ENSOARG00020006830,ENSOARG00020020123,ENSOARG00020008733,ENSOARG00020008512,ENSOARG00020024057,ENSOARG00020005210,ENSOARG00020023137,ENSOARG00020013699,ENSOARG00020012006,ENSOARG00020009468,ENSOARG00020013935,…
GO:1900407	regulation of cellular response to oxidative stress	biological_process	0.0015597	0.028877	31	6539	52	18327	ENSOARG00020015635,ENSOARG00020019145,ENSOARG00020017014,ENSOARG00020006895,ENSOARG00020025236,ENSOARG00020024655,ENSOARG00020002333,ENSOARG00020011128,ENSOARG00020004062,ENSOARG00020004476,ENSOARG00020006059,ENSOARG00020001360,ENSOARG00020020349,ENSOARG00020000868,ENSOARG00020019081,ENSOARG00020016121,ENSOARG00020006830,ENSOARG00020023827,ENSOARG00020020922,ENSOARG00020011056,ENSOARG00020019522,…
GO:0034329	cell junction assembly	biological_process	0.0015636	0.028901	74	6539	142	18327	ENSOARG00020012259,ENSOARG00020008762,ENSOARG00020004720,ENSOARG00020009409,ENSOARG00020016121,ENSOARG00020025486,ENSOARG00020010978,ENSOARG00020017478,ENSOARG00020009797,ENSOARG00020007167,ENSOARG00020005631,ENSOARG00020001171,ENSOARG00020006169,ENSOARG00020003056,ENSOARG00020015670,ENSOARG00020017465,ENSOARG00020018696,ENSOARG00020019777,ENSOARG00020008178,ENSOARG00020024127,ENSOARG00020004232,…
GO:0006622	protein targeting to lysosome	biological_process	0.0015655	0.028901	11	6539	13	18327	ENSOARG00020016775,ENSOARG00020015887,ENSOARG00020008629,ENSOARG00020004707,ENSOARG00020007510,ENSOARG00020005717,ENSOARG00020023422,ENSOARG00020005905,ENSOARG00020020434,ENSOARG00020019410,ENSOARG00020024527
GO:0045765	regulation of angiogenesis	biological_process	0.0015656	0.028901	101	6539	206	18327	ENSOARG00020009930,ENSOARG00020005210,ENSOARG00020000917,ENSOARG00020002879,ENSOARG00020005782,ENSOARG00020008382,ENSOARG00020021009,ENSOARG00020004359,ENSOARG00020010835,ENSOARG00020017409,ENSOARG00020003583,ENSOARG00020000800,ENSOARG00020008513,ENSOARG00020000981,ENSOARG00020010619,ENSOARG00020022688,ENSOARG00020008539,ENSOARG00020018495,ENSOARG00020006830,ENSOARG00020016121,ENSOARG00020014930,…
GO:0008631	intrinsic apoptotic signaling pathway in response to oxidative stress	biological_process	0.0015892	0.029308	21	6539	33	18327	ENSOARG00020000074,ENSOARG00020001337,ENSOARG00020009648,ENSOARG00020008725,ENSOARG00020013809,ENSOARG00020002345,ENSOARG00020020001,ENSOARG00020004062,ENSOARG00020006059,ENSOARG00020020090,ENSOARG00020002590,ENSOARG00020020349,ENSOARG00020006830,ENSOARG00020011056,ENSOARG00020023827,ENSOARG00020020922,ENSOARG00020010693,ENSOARG00020025236,ENSOARG00020021679,ENSOARG00020024655,ENSOARG00020023530
GO:0034644	cellular response to UV	biological_process	0.0015929	0.029349	37	6539	64	18327	ENSOARG00020013897,ENSOARG00020012457,ENSOARG00020019735,ENSOARG00020021498,ENSOARG00020019073,ENSOARG00020010392,ENSOARG00020002569,ENSOARG00020010497,ENSOARG00020023522,ENSOARG00020021411,ENSOARG00020026397,ENSOARG00020011513,ENSOARG00020004343,ENSOARG00020013831,ENSOARG00020023422,ENSOARG00020016955,ENSOARG00020017117,ENSOARG00020015544,ENSOARG00020012642,ENSOARG00020000864,ENSOARG00020021615,…
GO:0051896	regulation of protein kinase B signaling	biological_process	0.0016029	0.029503	55	6539	108	18327	ENSOARG00020024347,ENSOARG00020024390,ENSOARG00020021950,ENSOARG00020011434,ENSOARG00020017159,ENSOARG00020009466,ENSOARG00020015219,ENSOARG00020021552,ENSOARG00020015343,ENSOARG00020000804,ENSOARG00020024215,ENSOARG00020024562,ENSOARG00020006830,ENSOARG00020016121,ENSOARG00020024426,ENSOARG00020015832,ENSOARG00020018423,ENSOARG00020022585,ENSOARG00020004895,ENSOARG00020010835,ENSOARG00020016374,…
GO:0098562	cytoplasmic side of membrane	cellular_component	0.0016085	0.02955	50	6539	99	18327	ENSOARG00020000129,ENSOARG00020003032,ENSOARG00020006453,ENSOARG00020022683,ENSOARG00020026477,ENSOARG00020001205,ENSOARG00020000088,ENSOARG00020008377,ENSOARG00020021571,ENSOARG00020012073,ENSOARG00020017864,ENSOARG00020022177,ENSOARG00020008507,ENSOARG00020002440,ENSOARG00020011319,ENSOARG00020003619,ENSOARG00020007591,ENSOARG00020017480,ENSOARG00020018015,ENSOARG00020001172,ENSOARG00020024995,…
GO:0001569	patterning of blood vessels	biological_process	0.0016085	0.02955	20	6539	30	18327	ENSOARG00020011685,ENSOARG00020019145,ENSOARG00020015634,ENSOARG00020009185,ENSOARG00020010490,ENSOARG00020004800,ENSOARG00020024024,ENSOARG00020024064,ENSOARG00020023275,ENSOARG00020017744,ENSOARG00020006770,ENSOARG00020015832,ENSOARG00020013137,ENSOARG00020021241,ENSOARG00020013680,ENSOARG00020000981,ENSOARG00020019777,ENSOARG00020025493,ENSOARG00020003497,ENSOARG00020019735
GO:1900047	negative regulation of hemostasis	biological_process	0.0016398	0.030082	21	6539	31	18327	ENSOARG00020006407,ENSOARG00020003569,ENSOARG00020002698,ENSOARG00020023452,ENSOARG00020020117,ENSOARG00020012236,ENSOARG00020019114,ENSOARG00020019133,ENSOARG00020019095,ENSOARG00020023298,ENSOARG00020000529,ENSOARG00020022075,ENSOARG00020015079,ENSOARG00020017159,ENSOARG00020016663,ENSOARG00020008733,ENSOARG00020008064,ENSOARG00020021248,ENSOARG00020014613,ENSOARG00020012893,ENSOARG00020022501
GO:1901681	sulfur compound binding	molecular_function	0.0016407	0.030082	62	6539	122	18327	ENSOARG00020002004,ENSOARG00020006548,ENSOARG00020005559,ENSOARG00020004504,ENSOARG00020003902,ENSOARG00020008417,ENSOARG00020004359,ENSOARG00020013074,ENSOARG00020022486,ENSOARG00020019907,ENSOARG00020002313,ENSOARG00020020063,ENSOARG00020014904,ENSOARG00020022725,ENSOARG00020014165,ENSOARG00020003950,ENSOARG00020005895,ENSOARG00020023089,ENSOARG00020004992,ENSOARG00020001855,ENSOARG00020001365,…
GO:0032543	mitochondrial translation	biological_process	0.0016511	0.030245	24	6539	41	18327	ENSOARG00020004970,ENSOARG00020006300,ENSOARG00020019779,ENSOARG00020009857,ENSOARG00020000168,ENSOARG00020015403,ENSOARG00020010106,ENSOARG00020012058,ENSOARG00020014755,ENSOARG00020026293,ENSOARG00020022399,ENSOARG00020007077,ENSOARG00020002709,ENSOARG00020024799,ENSOARG00020024355,ENSOARG00020021066,ENSOARG00020005301,ENSOARG00020018061,ENSOARG00020023220,ENSOARG00020010445,ENSOARG00020017142,…
GO:0045727	positive regulation of translation	biological_process	0.001653	0.03025	37	6539	67	18327	ENSOARG00020010445,ENSOARG00020002569,ENSOARG00020021925,ENSOARG00020016840,ENSOARG00020003022,ENSOARG00020007767,ENSOARG00020018061,ENSOARG00020023220,ENSOARG00020017875,ENSOARG00020007077,ENSOARG00020014758,ENSOARG00020002042,ENSOARG00020006608,ENSOARG00020017500,ENSOARG00020012612,ENSOARG00020008733,ENSOARG00020015545,ENSOARG00020014992,ENSOARG00020011859,ENSOARG00020010922,ENSOARG00020011594,…
GO:0035004	phosphatidylinositol 3-kinase activity	molecular_function	0.0016587	0.030325	8	6539	8	18327	ENSOARG00020017935,ENSOARG00020021009,ENSOARG00020010908,ENSOARG00020014279,ENSOARG00020010835,ENSOARG00020005921,ENSOARG00020010030,ENSOARG00020001765
GO:1903533	regulation of protein targeting	biological_process	0.0016827	0.030734	51	6539	97	18327	ENSOARG00020013831,ENSOARG00020023508,ENSOARG00020020960,ENSOARG00020005439,ENSOARG00020016034,ENSOARG00020024624,ENSOARG00020010090,ENSOARG00020020349,ENSOARG00020007987,ENSOARG00020004370,ENSOARG00020012612,ENSOARG00020007686,ENSOARG00020014199,ENSOARG00020014063,ENSOARG00020019599,ENSOARG00020011080,ENSOARG00020015716,ENSOARG00020005085,ENSOARG00020007364,ENSOARG00020004690,ENSOARG00020008178,…
GO:0045022	early endosome to late endosome transport	biological_process	0.0016848	0.030742	19	6539	28	18327	ENSOARG00020010555,ENSOARG00020023096,ENSOARG00020002440,ENSOARG00020014279,ENSOARG00020017656,ENSOARG00020008060,ENSOARG00020000598,ENSOARG00020000661,ENSOARG00020008986,ENSOARG00020021631,ENSOARG00020016775,ENSOARG00020013992,ENSOARG00020000129,ENSOARG00020016708,ENSOARG00020025699,ENSOARG00020023235,ENSOARG00020001374,ENSOARG00020015157,ENSOARG00020008646
GO:0051172	negative regulation of nitrogen compound metabolic process	biological_process	0.0016884	0.030773	472	6539	1129	18327	ENSOARG00020016053,ENSOARG00020025015,ENSOARG00020024824,ENSOARG00020021879,ENSOARG00020002583,ENSOARG00020016714,ENSOARG00020016118,ENSOARG00020012361,ENSOARG00020016226,ENSOARG00020013226,ENSOARG00020005811,ENSOARG00020018561,ENSOARG00020020846,ENSOARG00020020700,ENSOARG00020002028,ENSOARG00020022544,ENSOARG00020024263,ENSOARG00020022958,ENSOARG00020026238,ENSOARG00020007496,ENSOARG00020005272,…
GO:0008287	protein serine/threonine phosphatase complex	cellular_component	0.0016913	0.030773	22	6539	35	18327	ENSOARG00020012571,ENSOARG00020019441,ENSOARG00020011435,ENSOARG00020021660,ENSOARG00020015545,ENSOARG00020019880,ENSOARG00020022420,ENSOARG00020015660,ENSOARG00020005817,ENSOARG00020000304,ENSOARG00020013913,ENSOARG00020012374,ENSOARG00020016807,ENSOARG00020021670,ENSOARG00020012519,ENSOARG00020018103,ENSOARG00020015863,ENSOARG00020011637,ENSOARG00020006504,ENSOARG00020018642,ENSOARG00020017177,…
GO:1903293	phosphatase complex	cellular_component	0.0016913	0.030773	22	6539	35	18327	ENSOARG00020011435,ENSOARG00020019441,ENSOARG00020012571,ENSOARG00020000304,ENSOARG00020005817,ENSOARG00020022420,ENSOARG00020015660,ENSOARG00020021660,ENSOARG00020015545,ENSOARG00020019880,ENSOARG00020016807,ENSOARG00020021670,ENSOARG00020012519,ENSOARG00020013913,ENSOARG00020012374,ENSOARG00020006504,ENSOARG00020018642,ENSOARG00020005909,ENSOARG00020017177,ENSOARG00020018103,ENSOARG00020015863,…
GO:0009314	response to radiation	biological_process	0.0017005	0.03091	125	6539	266	18327	ENSOARG00020017250,ENSOARG00020010894,ENSOARG00020000864,ENSOARG00020005160,ENSOARG00020008449,ENSOARG00020004895,ENSOARG00020004936,ENSOARG00020010039,ENSOARG00020015377,ENSOARG00020003619,ENSOARG00020025235,ENSOARG00020004041,ENSOARG00020015660,ENSOARG00020017711,ENSOARG00020020700,ENSOARG00020011845,ENSOARG00020014736,ENSOARG00020016225,ENSOARG00020017805,ENSOARG00020019416,ENSOARG00020017704,…
GO:0001818	negative regulation of cytokine production	biological_process	0.0017048	0.030958	84	6539	173	18327	ENSOARG00020005439,ENSOARG00020002084,ENSOARG00020000143,ENSOARG00020021248,ENSOARG00020019295,ENSOARG00020003092,ENSOARG00020016866,ENSOARG00020005645,ENSOARG00020019599,ENSOARG00020023963,ENSOARG00020023915,ENSOARG00020006729,ENSOARG00020012104,ENSOARG00020025004,ENSOARG00020016737,ENSOARG00020008845,ENSOARG00020006198,ENSOARG00020001032,ENSOARG00020004686,ENSOARG00020010312,ENSOARG00020019064,…
GO:0002474	antigen processing and presentation of peptide antigen via MHC class I	biological_process	0.0017108	0.031038	10	6539	12	18327	ENSOARG00020025129,ENSOARG00020012104,ENSOARG00020006422,ENSOARG00020025187,ENSOARG00020013171,ENSOARG00020013259,ENSOARG00020019358,ENSOARG00020014690,ENSOARG00020014806,ENSOARG00020006588
GO:0031346	positive regulation of cell projection organization	biological_process	0.0017194	0.031137	91	6539	182	18327	ENSOARG00020017964,ENSOARG00020017656,ENSOARG00020024482,ENSOARG00020003871,ENSOARG00020010720,ENSOARG00020002440,ENSOARG00020020291,ENSOARG00020004720,ENSOARG00020013906,ENSOARG00020006339,ENSOARG00020004688,ENSOARG00020014930,ENSOARG00020012073,ENSOARG00020009466,ENSOARG00020015219,ENSOARG00020001975,ENSOARG00020017682,ENSOARG00020007890,ENSOARG00020007377,ENSOARG00020021631,ENSOARG00020017909,…
GO:0007033	vacuole organization	biological_process	0.0017225	0.031137	65	6539	128	18327	ENSOARG00020004062,ENSOARG00020003203,ENSOARG00020016704,ENSOARG00020011157,ENSOARG00020023684,ENSOARG00020016775,ENSOARG00020011454,ENSOARG00020021365,ENSOARG00020024527,ENSOARG00020019261,ENSOARG00020026043,ENSOARG00020013575,ENSOARG00020016524,ENSOARG00020010158,ENSOARG00020026084,ENSOARG00020011715,ENSOARG00020010489,ENSOARG00020025699,ENSOARG00020018197,ENSOARG00020000961,ENSOARG00020016132,…
GO:0071450	cellular response to oxygen radical	biological_process	0.0017228	0.031137	12	6539	16	18327	ENSOARG00020002333,ENSOARG00020001337,ENSOARG00020006059,ENSOARG00020016121,ENSOARG00020012006,ENSOARG00020023684,ENSOARG00020000156,ENSOARG00020017653,ENSOARG00020020001,ENSOARG00020002435,ENSOARG00020015916,ENSOARG00020013078
GO:0071451	cellular response to superoxide	biological_process	0.0017228	0.031137	12	6539	16	18327	ENSOARG00020017653,ENSOARG00020000156,ENSOARG00020012006,ENSOARG00020023684,ENSOARG00020002435,ENSOARG00020015916,ENSOARG00020013078,ENSOARG00020020001,ENSOARG00020002333,ENSOARG00020006059,ENSOARG00020001337,ENSOARG00020016121
GO:0005776	autophagosome	cellular_component	0.0017269	0.031182	35	6539	61	18327	ENSOARG00020019615,ENSOARG00020009492,ENSOARG00020004370,ENSOARG00020009685,ENSOARG00020020810,ENSOARG00020023205,ENSOARG00020011497,ENSOARG00020012402,ENSOARG00020010565,ENSOARG00020008250,ENSOARG00020023364,ENSOARG00020025220,ENSOARG00020000240,ENSOARG00020000907,ENSOARG00020006894,ENSOARG00020005783,ENSOARG00020020261,ENSOARG00020014013,ENSOARG00020001842,ENSOARG00020026021,ENSOARG00020010585,…
GO:0044282	small molecule catabolic process	biological_process	0.0017372	0.031325	95	6539	200	18327	ENSOARG00020018816,ENSOARG00020014926,ENSOARG00020000126,ENSOARG00020021068,ENSOARG00020019615,ENSOARG00020013006,ENSOARG00020006956,ENSOARG00020014505,ENSOARG00020013844,ENSOARG00020008726,ENSOARG00020011001,ENSOARG00020000289,ENSOARG00020016112,ENSOARG00020006822,ENSOARG00020015481,ENSOARG00020018858,ENSOARG00020006707,ENSOARG00020019262,ENSOARG00020001133,ENSOARG00020014859,ENSOARG00020010253,…
GO:0051047	positive regulation of secretion	biological_process	0.0017382	0.031325	76	6539	159	18327	ENSOARG00020018024,ENSOARG00020012026,ENSOARG00020002918,ENSOARG00020007821,ENSOARG00020003547,ENSOARG00020025628,ENSOARG00020006894,ENSOARG00020001084,ENSOARG00020009688,ENSOARG00020003454,ENSOARG00020006422,ENSOARG00020010048,ENSOARG00020026237,ENSOARG00020005528,ENSOARG00020008230,ENSOARG00020021004,ENSOARG00020016034,ENSOARG00020016663,ENSOARG00020008181,ENSOARG00020021660,ENSOARG00020023378,…
GO:0048608	reproductive structure development	biological_process	0.001748	0.031448	133	6539	288	18327	ENSOARG00020011128,ENSOARG00020009185,ENSOARG00020003107,ENSOARG00020019202,ENSOARG00020001563,ENSOARG00020004970,ENSOARG00020019275,ENSOARG00020017744,ENSOARG00020006830,ENSOARG00020009456,ENSOARG00020001975,ENSOARG00020015974,ENSOARG00020016408,ENSOARG00020022045,ENSOARG00020025493,ENSOARG00020007355,ENSOARG00020024805,ENSOARG00020011553,ENSOARG00020015961,ENSOARG00020024781,ENSOARG00020026084,…
GO:0030041	actin filament polymerization	biological_process	0.0017483	0.031448	64	6539	129	18327	ENSOARG00020005874,ENSOARG00020013556,ENSOARG00020008175,ENSOARG00020016080,ENSOARG00020002936,ENSOARG00020019949,ENSOARG00020003963,ENSOARG00020020376,ENSOARG00020005237,ENSOARG00020025015,ENSOARG00020021922,ENSOARG00020021962,ENSOARG00020001751,ENSOARG00020002264,ENSOARG00020005628,ENSOARG00020019688,ENSOARG00020015988,ENSOARG00020014788,ENSOARG00020016433,ENSOARG00020006922,ENSOARG00020017139,…
GO:1900409	positive regulation of cellular response to oxidative stress	biological_process	0.0017666	0.031747	10	6539	12	18327	ENSOARG00020020001,ENSOARG00020005665,ENSOARG00020008725,ENSOARG00020017653,ENSOARG00020019522,ENSOARG00020016121,ENSOARG00020001337,ENSOARG00020004476,ENSOARG00020009648,ENSOARG00020020349
GO:0019725	cellular homeostasis	biological_process	0.0017801	0.031959	211	6539	484	18327	ENSOARG00020014481,ENSOARG00020014611,ENSOARG00020007364,ENSOARG00020019735,ENSOARG00020006402,ENSOARG00020010030,ENSOARG00020001194,ENSOARG00020023258,ENSOARG00020008653,ENSOARG00020010274,ENSOARG00020008005,ENSOARG00020025978,ENSOARG00020016587,ENSOARG00020006245,ENSOARG00020015674,ENSOARG00020012026,ENSOARG00020011115,ENSOARG00020023378,ENSOARG00020005462,ENSOARG00020025466,ENSOARG00020015424,…
GO:0072331	signal transduction by p53 class mediator	biological_process	0.0017862	0.032038	48	6539	92	18327	ENSOARG00020026468,ENSOARG00020011859,ENSOARG00020004936,ENSOARG00020011260,ENSOARG00020011584,ENSOARG00020008837,ENSOARG00020009785,ENSOARG00020019804,ENSOARG00020017481,ENSOARG00020005160,ENSOARG00020020495,ENSOARG00020015219,ENSOARG00020021860,ENSOARG00020006427,ENSOARG00020006978,ENSOARG00020002583,ENSOARG00020024283,ENSOARG00020026477,ENSOARG00020011933,ENSOARG00020006830,ENSOARG00020015341,…
GO:0009897	external side of plasma membrane	cellular_component	0.0017915	0.032103	74	6539	147	18327	ENSOARG00020014636,ENSOARG00020015832,ENSOARG00020009558,ENSOARG00020003443,ENSOARG00020016121,ENSOARG00020007651,ENSOARG00020002333,ENSOARG00020016425,ENSOARG00020000182,ENSOARG00020017152,ENSOARG00020008197,ENSOARG00020015663,ENSOARG00020015079,ENSOARG00020011138,ENSOARG00020004893,ENSOARG00020004582,ENSOARG00020021248,ENSOARG00020016394,ENSOARG00020015287,ENSOARG00020000160,ENSOARG00020014588,…
GO:0000307	cyclin-dependent protein kinase holoenzyme complex	cellular_component	0.0017942	0.032121	15	6539	22	18327	ENSOARG00020012786,ENSOARG00020014820,ENSOARG00020024130,ENSOARG00020015528,ENSOARG00020022697,ENSOARG00020016006,ENSOARG00020010134,ENSOARG00020010831,ENSOARG00020005083,ENSOARG00020005338,ENSOARG00020010470,ENSOARG00020015730,ENSOARG00020000425,ENSOARG00020003851,ENSOARG00020003717
GO:0044420	extracellular matrix component	cellular_component	0.0018006	0.032206	45	6539	76	18327	ENSOARG00020002410,ENSOARG00020000563,ENSOARG00020015544,ENSOARG00020005901,ENSOARG00020006413,ENSOARG00020026173,ENSOARG00020014666,ENSOARG00020005683,ENSOARG00020017657,ENSOARG00020001148,ENSOARG00020002671,ENSOARG00020003934,ENSOARG00020026397,ENSOARG00020014366,ENSOARG00020017963,ENSOARG00020007456,ENSOARG00020012432,ENSOARG00020002726,ENSOARG00020023556,ENSOARG00020024839,ENSOARG00020013296,…
GO:0008064	regulation of actin polymerization or depolymerization	biological_process	0.0018043	0.032211	67	6539	135	18327	ENSOARG00020015670,ENSOARG00020015342,ENSOARG00020017624,ENSOARG00020023297,ENSOARG00020026134,ENSOARG00020002405,ENSOARG00020002726,ENSOARG00020019665,ENSOARG00020003974,ENSOARG00020015545,ENSOARG00020000213,ENSOARG00020024781,ENSOARG00020010489,ENSOARG00020004495,ENSOARG00020008510,ENSOARG00020023963,ENSOARG00020020404,ENSOARG00020023401,ENSOARG00020009257,ENSOARG00020025183,ENSOARG00020020917,…
GO:0030832	regulation of actin filament length	biological_process	0.0018043	0.032211	67	6539	135	18327	ENSOARG00020014788,ENSOARG00020016433,ENSOARG00020006245,ENSOARG00020021909,ENSOARG00020010030,ENSOARG00020006922,ENSOARG00020000701,ENSOARG00020012381,ENSOARG00020008562,ENSOARG00020003148,ENSOARG00020004872,ENSOARG00020014834,ENSOARG00020013556,ENSOARG00020005874,ENSOARG00020017034,ENSOARG00020008175,ENSOARG00020002936,ENSOARG00020016080,ENSOARG00020019949,ENSOARG00020003963,ENSOARG00020025015,…
GO:0005578	proteinaceous extracellular matrix	cellular_component	0.0018125	0.032326	48	6539	82	18327	ENSOARG00020011103,ENSOARG00020008398,ENSOARG00020017079,ENSOARG00020008616,ENSOARG00020004359,ENSOARG00020018448,ENSOARG00020001365,ENSOARG00020009797,ENSOARG00020001970,ENSOARG00020021611,ENSOARG00020023518,ENSOARG00020009658,ENSOARG00020025101,ENSOARG00020003950,ENSOARG00020000523,ENSOARG00020011380,ENSOARG00020012283,ENSOARG00020012461,ENSOARG00020010544,ENSOARG00020024146,ENSOARG00020003497,…
GO:0017076	purine nucleotide binding	molecular_function	0.0018423	0.032827	706	6539	1639	18327	ENSOARG00020002521,ENSOARG00020023609,ENSOARG00020016712,ENSOARG00020014755,ENSOARG00020013242,ENSOARG00020014242,ENSOARG00020025211,ENSOARG00020021799,ENSOARG00020016365,ENSOARG00020020047,ENSOARG00020003022,ENSOARG00020010739,ENSOARG00020023049,ENSOARG00020002350,ENSOARG00020008735,ENSOARG00020024773,ENSOARG00020016773,ENSOARG00020014840,ENSOARG00020012273,ENSOARG00020010158,ENSOARG00020016765,…
GO:0044769	ATPase activity, coupled to transmembrane movement of ions, rotational mechanism	molecular_function	0.0018725	0.033335	16	6539	26	18327	ENSOARG00020010068,ENSOARG00020022126,ENSOARG00020004769,ENSOARG00020001247,ENSOARG00020005878,ENSOARG00020015444,ENSOARG00020025746,ENSOARG00020004972,ENSOARG00020020713,ENSOARG00020016348,ENSOARG00020017833,ENSOARG00020025008,ENSOARG00020009600,ENSOARG00020005322,ENSOARG00020025312,ENSOARG00020010128
GO:0006925	inflammatory cell apoptotic process	biological_process	0.0018753	0.033352	9	6539	10	18327	ENSOARG00020006830,ENSOARG00020019465,ENSOARG00020006183,ENSOARG00020021566,ENSOARG00020006218,ENSOARG00020006729,ENSOARG00020017935,ENSOARG00020015377,ENSOARG00020010835
GO:0006103	2-oxoglutarate metabolic process	biological_process	0.0018956	0.033683	7	6539	7	18327	ENSOARG00020003287,ENSOARG00020016933,ENSOARG00020003217,ENSOARG00020004699,ENSOARG00020014764,ENSOARG00020013006,ENSOARG00020022840
GO:0010759	positive regulation of macrophage chemotaxis	biological_process	0.001898	0.033693	11	6539	15	18327	ENSOARG00020025998,ENSOARG00020015379,ENSOARG00020017964,ENSOARG00020016678,ENSOARG00020009466,ENSOARG00020004232,ENSOARG00020022725,ENSOARG00020023463,ENSOARG00020023189,ENSOARG00020015005,ENSOARG00020008481
GO:0030880	RNA polymerase complex	cellular_component	0.0019057	0.033798	56	6539	109	18327	ENSOARG00020024108,ENSOARG00020006761,ENSOARG00020008449,ENSOARG00020011316,ENSOARG00020006021,ENSOARG00020021629,ENSOARG00020025700,ENSOARG00020021425,ENSOARG00020016540,ENSOARG00020018623,ENSOARG00020004781,ENSOARG00020021260,ENSOARG00020015620,ENSOARG00020005265,ENSOARG00020025408,ENSOARG00020009554,ENSOARG00020024546,ENSOARG00020019984,ENSOARG00020002486,ENSOARG00020003593,ENSOARG00020003653,…
GO:0009743	response to carbohydrate	biological_process	0.0019075	0.033798	51	6539	96	18327	ENSOARG00020025105,ENSOARG00020001417,ENSOARG00020003003,ENSOARG00020003615,ENSOARG00020018688,ENSOARG00020019964,ENSOARG00020013457,ENSOARG00020025810,ENSOARG00020010341,ENSOARG00020011434,ENSOARG00020010458,ENSOARG00020000183,ENSOARG00020003290,ENSOARG00020014671,ENSOARG00020001780,ENSOARG00020026238,ENSOARG00020013395,ENSOARG00020021180,ENSOARG00020020996,ENSOARG00020011859,ENSOARG00020022417,…
GO:0048015	phosphatidylinositol-mediated signaling	biological_process	0.001918	0.033954	57	6539	108	18327	ENSOARG00020003615,ENSOARG00020004041,ENSOARG00020026061,ENSOARG00020009700,ENSOARG00020006339,ENSOARG00020001765,ENSOARG00020014612,ENSOARG00020014930,ENSOARG00020006830,ENSOARG00020001478,ENSOARG00020023275,ENSOARG00020022772,ENSOARG00020009720,ENSOARG00020021091,ENSOARG00020015343,ENSOARG00020024252,ENSOARG00020014985,ENSOARG00020021950,ENSOARG00020009650,ENSOARG00020003906,ENSOARG00020008197,…
GO:1900046	regulation of hemostasis	biological_process	0.0019257	0.034057	34	6539	57	18327	ENSOARG00020016112,ENSOARG00020021248,ENSOARG00020013610,ENSOARG00020014613,ENSOARG00020008064,ENSOARG00020016663,ENSOARG00020008733,ENSOARG00020022075,ENSOARG00020015079,ENSOARG00020000529,ENSOARG00020007660,ENSOARG00020023298,ENSOARG00020019133,ENSOARG00020019095,ENSOARG00020012373,ENSOARG00020012236,ENSOARG00020019114,ENSOARG00020020117,ENSOARG00020002698,ENSOARG00020003569,ENSOARG00020017478,…
GO:1903706	regulation of hemopoiesis	biological_process	0.0019292	0.034089	118	6539	254	18327	ENSOARG00020023336,ENSOARG00020012963,ENSOARG00020001975,ENSOARG00020013457,ENSOARG00020016252,ENSOARG00020010135,ENSOARG00020011128,ENSOARG00020015441,ENSOARG00020009185,ENSOARG00020015170,ENSOARG00020015501,ENSOARG00020011397,ENSOARG00020003107,ENSOARG00020019064,ENSOARG00020001563,ENSOARG00020020821,ENSOARG00020012073,ENSOARG00020016121,ENSOARG00020000891,ENSOARG00020011720,ENSOARG00020002694,…
GO:0042775	mitochondrial ATP synthesis coupled electron transport	biological_process	0.0019313	0.034094	22	6539	41	18327	ENSOARG00020019449,ENSOARG00020004864,ENSOARG00020020837,ENSOARG00020023960,ENSOARG00020013894,ENSOARG00020010438,ENSOARG00020020001,ENSOARG00020010127,ENSOARG00020025762,ENSOARG00020013502,ENSOARG00020013916,ENSOARG00020013473,ENSOARG00020003481,ENSOARG00020001299,ENSOARG00020009670,ENSOARG00020003625,ENSOARG00020013466,ENSOARG00020000996,ENSOARG00020025217,ENSOARG00020012046,ENSOARG00020005254,…
GO:0030193	regulation of blood coagulation	biological_process	0.0019351	0.034128	33	6539	55	18327	ENSOARG00020008417,ENSOARG00020009468,ENSOARG00020006407,ENSOARG00020023452,ENSOARG00020009559,ENSOARG00020017159,ENSOARG00020015384,ENSOARG00020000956,ENSOARG00020002333,ENSOARG00020004476,ENSOARG00020017478,ENSOARG00020012893,ENSOARG00020022501,ENSOARG00020000234,ENSOARG00020002698,ENSOARG00020020117,ENSOARG00020019114,ENSOARG00020012373,ENSOARG00020012236,ENSOARG00020019095,ENSOARG00020019133,…
GO:0003725	double-stranded RNA binding	molecular_function	0.0019591	0.03452	36	6539	60	18327	ENSOARG00020006976,ENSOARG00020010922,ENSOARG00020010727,ENSOARG00020009782,ENSOARG00020013150,ENSOARG00020005389,ENSOARG00020012888,ENSOARG00020011077,ENSOARG00020012162,ENSOARG00020001942,ENSOARG00020024390,ENSOARG00020003290,ENSOARG00020016090,ENSOARG00020005811,ENSOARG00020018838,ENSOARG00020015501,ENSOARG00020009445,ENSOARG00020017761,ENSOARG00020004518,ENSOARG00020000891,ENSOARG00020024426,…
GO:0009259	ribonucleotide metabolic process	biological_process	0.0019731	0.034734	147	6539	335	18327	ENSOARG00020019449,ENSOARG00020006842,ENSOARG00020017250,ENSOARG00020009679,ENSOARG00020002574,ENSOARG00020000969,ENSOARG00020015645,ENSOARG00020013502,ENSOARG00020017087,ENSOARG00020005560,ENSOARG00020018507,ENSOARG00020001219,ENSOARG00020006634,ENSOARG00020001417,ENSOARG00020003599,ENSOARG00020009031,ENSOARG00020013286,ENSOARG00020001013,ENSOARG00020000538,ENSOARG00020019090,ENSOARG00020025559,…
GO:0006775	fat-soluble vitamin metabolic process	biological_process	0.0019828	0.034873	15	6539	22	18327	ENSOARG00020023539,ENSOARG00020001628,ENSOARG00020008229,ENSOARG00020010135,ENSOARG00020014269,ENSOARG00020000126,ENSOARG00020010897,ENSOARG00020008639,ENSOARG00020016121,ENSOARG00020015134,ENSOARG00020019112,ENSOARG00020016357,ENSOARG00020001703,ENSOARG00020024572,ENSOARG00020005439
GO:1904358	positive regulation of telomere maintenance via telomere lengthening	biological_process	0.002	0.035143	20	6539	29	18327	ENSOARG00020025996,ENSOARG00020015553,ENSOARG00020021232,ENSOARG00020015005,ENSOARG00020004263,ENSOARG00020021843,ENSOARG00020006289,ENSOARG00020011525,ENSOARG00020002569,ENSOARG00020025342,ENSOARG00020024333,ENSOARG00020019145,ENSOARG00020006218,ENSOARG00020022344,ENSOARG00020002935,ENSOARG00020019671,ENSOARG00020006423,ENSOARG00020025998,ENSOARG00020011296,ENSOARG00020022192
GO:0008289	lipid binding	molecular_function	0.0020124	0.035328	219	6539	497	18327	ENSOARG00020022226,ENSOARG00020021030,ENSOARG00020015887,ENSOARG00020006432,ENSOARG00020018390,ENSOARG00020022341,ENSOARG00020024653,ENSOARG00020020440,ENSOARG00020023364,ENSOARG00020012599,ENSOARG00020013943,ENSOARG00020019023,ENSOARG00020008733,ENSOARG00020009284,ENSOARG00020025466,ENSOARG00020005921,ENSOARG00020025978,ENSOARG00020025489,ENSOARG00020009055,ENSOARG00020021196,ENSOARG00020020275,…
GO:0002285	lymphocyte activation involved in immune response	biological_process	0.002054	0.036024	60	6539	118	18327	ENSOARG00020008425,ENSOARG00020018024,ENSOARG00020024569,ENSOARG00020023991,ENSOARG00020022159,ENSOARG00020002051,ENSOARG00020006894,ENSOARG00020012295,ENSOARG00020008611,ENSOARG00020022923,ENSOARG00020005439,ENSOARG00020014154,ENSOARG00020014834,ENSOARG00020001933,ENSOARG00020024396,ENSOARG00020019295,ENSOARG00020023148,ENSOARG00020000143,ENSOARG00020003991,ENSOARG00020002241,ENSOARG00020007727,…
GO:0002449	lymphocyte mediated immunity	biological_process	0.0020563	0.036031	69	6539	140	18327	ENSOARG00020023455,ENSOARG00020018024,ENSOARG00020023380,ENSOARG00020006894,ENSOARG00020006422,ENSOARG00020024144,ENSOARG00020003991,ENSOARG00020016708,ENSOARG00020010803,ENSOARG00020010848,ENSOARG00020012288,ENSOARG00020015700,ENSOARG00020014834,ENSOARG00020021660,ENSOARG00020019029,ENSOARG00020001933,ENSOARG00020017034,ENSOARG00020016678,ENSOARG00020004895,ENSOARG00020004936,ENSOARG00020018137,…
GO:0019208	phosphatase regulator activity	molecular_function	0.0020604	0.036071	30	6539	53	18327	ENSOARG00020023151,ENSOARG00020012571,ENSOARG00020005656,ENSOARG00020013267,ENSOARG00020020388,ENSOARG00020011360,ENSOARG00020011435,ENSOARG00020001975,ENSOARG00020019880,ENSOARG00020014538,ENSOARG00020004723,ENSOARG00020018034,ENSOARG00020010508,ENSOARG00020005817,ENSOARG00020019536,ENSOARG00020018486,ENSOARG00020008758,ENSOARG00020013913,ENSOARG00020003247,ENSOARG00020021670,ENSOARG00020016669,…
GO:0034394	protein localization to cell surface	biological_process	0.0020923	0.036596	27	6539	46	18327	ENSOARG00020005708,ENSOARG00020005094,ENSOARG00020015157,ENSOARG00020025826,ENSOARG00020024426,ENSOARG00020016121,ENSOARG00020004343,ENSOARG00020015343,ENSOARG00020004561,ENSOARG00020017149,ENSOARG00020001959,ENSOARG00020019145,ENSOARG00020023575,ENSOARG00020021631,ENSOARG00020021956,ENSOARG00020023541,ENSOARG00020025489,ENSOARG00020024527,ENSOARG00020005559,ENSOARG00020020981,ENSOARG00020024186,…
GO:0043154	negative regulation of cysteine-type endopeptidase activity involved in apoptotic process	biological_process	0.002097	0.036618	25	6539	43	18327	ENSOARG00020008986,ENSOARG00020001049,ENSOARG00020012457,ENSOARG00020005338,ENSOARG00020017879,ENSOARG00020014412,ENSOARG00020009324,ENSOARG00020022711,ENSOARG00020016195,ENSOARG00020020001,ENSOARG00020015961,ENSOARG00020021024,ENSOARG00020008733,ENSOARG00020016121,ENSOARG00020020922,ENSOARG00020002084,ENSOARG00020014807,ENSOARG00020017117,ENSOARG00020022494,ENSOARG00020020121,ENSOARG00020008296,…
GO:0071559	response to transforming growth factor beta	biological_process	0.0020976	0.036618	84	6539	167	18327	ENSOARG00020015420,ENSOARG00020016225,ENSOARG00020000956,ENSOARG00020018235,ENSOARG00020001688,ENSOARG00020003615,ENSOARG00020005948,ENSOARG00020020955,ENSOARG00020008646,ENSOARG00020024562,ENSOARG00020001033,ENSOARG00020008589,ENSOARG00020025087,ENSOARG00020013137,ENSOARG00020018009,ENSOARG00020014331,ENSOARG00020008986,ENSOARG00020005590,ENSOARG00020007663,ENSOARG00020001312,ENSOARG00020026086,…
GO:1904018	positive regulation of vasculature development	biological_process	0.0020994	0.036618	61	6539	119	18327	ENSOARG00020023991,ENSOARG00020002886,ENSOARG00020008433,ENSOARG00020005921,ENSOARG00020012167,ENSOARG00020013897,ENSOARG00020012236,ENSOARG00020008425,ENSOARG00020008862,ENSOARG00020000473,ENSOARG00020002205,ENSOARG00020004569,ENSOARG00020016143,ENSOARG00020012648,ENSOARG00020010138,ENSOARG00020014063,ENSOARG00020004370,ENSOARG00020010451,ENSOARG00020015634,ENSOARG00020020123,ENSOARG00020025959,…
GO:0051492	regulation of stress fiber assembly	biological_process	0.0021043	0.036669	36	6539	61	18327	ENSOARG00020010193,ENSOARG00020008667,ENSOARG00020008510,ENSOARG00020022479,ENSOARG00020004872,ENSOARG00020011152,ENSOARG00020003092,ENSOARG00020021160,ENSOARG00020015270,ENSOARG00020012866,ENSOARG00020014447,ENSOARG00020014082,ENSOARG00020012167,ENSOARG00020018720,ENSOARG00020022386,ENSOARG00020020624,ENSOARG00020018696,ENSOARG00020024127,ENSOARG00020016377,ENSOARG00020025000,ENSOARG00020000430,…
GO:0010212	response to ionizing radiation	biological_process	0.0021103	0.03674	48	6539	91	18327	ENSOARG00020020483,ENSOARG00020006830,ENSOARG00020017744,ENSOARG00020018495,ENSOARG00020007884,ENSOARG00020011609,ENSOARG00020020495,ENSOARG00020016824,ENSOARG00020013932,ENSOARG00020023336,ENSOARG00020006427,ENSOARG00020006423,ENSOARG00020016714,ENSOARG00020013253,ENSOARG00020012932,ENSOARG00020021860,ENSOARG00020015219,ENSOARG00020016225,ENSOARG00020011950,ENSOARG00020019694,ENSOARG00020021629,…
GO:0000075	cell cycle checkpoint	biological_process	0.0021307	0.037062	59	6539	112	18327	ENSOARG00020004664,ENSOARG00020023145,ENSOARG00020005277,ENSOARG00020005914,ENSOARG00020016390,ENSOARG00020000583,ENSOARG00020021173,ENSOARG00020009086,ENSOARG00020011219,ENSOARG00020000471,ENSOARG00020011525,ENSOARG00020021659,ENSOARG00020023355,ENSOARG00020010704,ENSOARG00020004260,ENSOARG00020017387,ENSOARG00020019125,ENSOARG00020014754,ENSOARG00020022420,ENSOARG00020017640,ENSOARG00020009483,…
GO:1902107	positive regulation of leukocyte differentiation	biological_process	0.0021455	0.037275	56	6539	109	18327	ENSOARG00020008140,ENSOARG00020010848,ENSOARG00020005439,ENSOARG00020024064,ENSOARG00020022030,ENSOARG00020024353,ENSOARG00020000143,ENSOARG00020010739,ENSOARG00020002241,ENSOARG00020019990,ENSOARG00020011892,ENSOARG00020006825,ENSOARG00020008481,ENSOARG00020011138,ENSOARG00020025664,ENSOARG00020010295,ENSOARG00020007741,ENSOARG00020006711,ENSOARG00020017441,ENSOARG00020010274,ENSOARG00020019465,…
GO:0048660	regulation of smooth muscle cell proliferation	biological_process	0.0021469	0.037275	23	6539	38	18327	ENSOARG00020023275,ENSOARG00020010704,ENSOARG00020006183,ENSOARG00020016121,ENSOARG00020005989,ENSOARG00020018423,ENSOARG00020008084,ENSOARG00020025634,ENSOARG00020008733,ENSOARG00020005439,ENSOARG00020023915,ENSOARG00020019145,ENSOARG00020008990,ENSOARG00020025439,ENSOARG00020025342,ENSOARG00020010295,ENSOARG00020012236,ENSOARG00020017441,ENSOARG00020011812,ENSOARG00020009650,ENSOARG00020009033,…
GO:0048646	anatomical structure formation involved in morphogenesis	biological_process	0.002161	0.037464	367	6539	849	18327	ENSOARG00020000473,ENSOARG00020025054,ENSOARG00020019329,ENSOARG00020010312,ENSOARG00020010834,ENSOARG00020005834,ENSOARG00020002360,ENSOARG00020001654,ENSOARG00020002095,ENSOARG00020016394,ENSOARG00020000160,ENSOARG00020004370,ENSOARG00020013293,ENSOARG00020015079,ENSOARG00020026173,ENSOARG00020004582,ENSOARG00020025493,ENSOARG00020020046,ENSOARG00020012987,ENSOARG00020002879,ENSOARG00020021009,…
GO:0060541	respiratory system development	biological_process	0.0021617	0.037464	75	6539	149	18327	ENSOARG00020025493,ENSOARG00020001909,ENSOARG00020009790,ENSOARG00020024527,ENSOARG00020016754,ENSOARG00020010226,ENSOARG00020016121,ENSOARG00020020483,ENSOARG00020012918,ENSOARG00020009818,ENSOARG00020018006,ENSOARG00020010458,ENSOARG00020005307,ENSOARG00020007890,ENSOARG00020002209,ENSOARG00020011637,ENSOARG00020019203,ENSOARG00020024186,ENSOARG00020019777,ENSOARG00020023231,ENSOARG00020004379,…
GO:0003730	mRNA 3'-UTR binding	molecular_function	0.0021852	0.037836	32	6539	55	18327	ENSOARG00020004782,ENSOARG00020010279,ENSOARG00020014410,ENSOARG00020009805,ENSOARG00020022351,ENSOARG00020012975,ENSOARG00020018177,ENSOARG00020021843,ENSOARG00020002569,ENSOARG00020002897,ENSOARG00020022766,ENSOARG00020015441,ENSOARG00020020332,ENSOARG00020011853,ENSOARG00020023937,ENSOARG00020015501,ENSOARG00020003615,ENSOARG00020005811,ENSOARG00020011609,ENSOARG00020004518,ENSOARG00020006849,…
GO:1902115	regulation of organelle assembly	biological_process	0.0022078	0.038193	59	6539	115	18327	ENSOARG00020011198,ENSOARG00020010403,ENSOARG00020012987,ENSOARG00020005806,ENSOARG00020020375,ENSOARG00020008986,ENSOARG00020024339,ENSOARG00020013575,ENSOARG00020002422,ENSOARG00020000211,ENSOARG00020015640,ENSOARG00020002695,ENSOARG00020018070,ENSOARG00020006791,ENSOARG00020004688,ENSOARG00020023275,ENSOARG00020011157,ENSOARG00020004518,ENSOARG00020016121,ENSOARG00020016929,ENSOARG00020020483,…
GO:0006163	purine nucleotide metabolic process	biological_process	0.0022234	0.038398	147	6539	336	18327	ENSOARG00020004972,ENSOARG00020008702,ENSOARG00020006870,ENSOARG00020012599,ENSOARG00020019059,ENSOARG00020008181,ENSOARG00020001299,ENSOARG00020005183,ENSOARG00020018424,ENSOARG00020023434,ENSOARG00020023229,ENSOARG00020000995,ENSOARG00020025008,ENSOARG00020002574,ENSOARG00020009679,ENSOARG00020017250,ENSOARG00020006842,ENSOARG00020019449,ENSOARG00020013502,ENSOARG00020015645,ENSOARG00020008026,…
GO:0045786	negative regulation of cell cycle	biological_process	0.0022237	0.038398	129	6539	282	18327	ENSOARG00020010557,ENSOARG00020015043,ENSOARG00020005914,ENSOARG00020004664,ENSOARG00020001654,ENSOARG00020011219,ENSOARG00020021173,ENSOARG00020026084,ENSOARG00020005439,ENSOARG00020007259,ENSOARG00020018253,ENSOARG00020004343,ENSOARG00020001042,ENSOARG00020005894,ENSOARG00020009110,ENSOARG00020000650,ENSOARG00020007727,ENSOARG00020024375,ENSOARG00020008837,ENSOARG00020020046,ENSOARG00020011198,…
GO:0007569	cell aging	biological_process	0.002244	0.038712	38	6539	69	18327	ENSOARG00020019125,ENSOARG00020014613,ENSOARG00020000143,ENSOARG00020010360,ENSOARG00020016887,ENSOARG00020015716,ENSOARG00020010038,ENSOARG00020019777,ENSOARG00020008434,ENSOARG00020008862,ENSOARG00020005455,ENSOARG00020010728,ENSOARG00020018177,ENSOARG00020019128,ENSOARG00020026214,ENSOARG00020015210,ENSOARG00020016737,ENSOARG00020008150,ENSOARG00020016018,ENSOARG00020005665,ENSOARG00020016072,…
GO:0000303	response to superoxide	biological_process	0.002267	0.039039	13	6539	18	18327	ENSOARG00020012006,ENSOARG00020023684,ENSOARG00020000156,ENSOARG00020017653,ENSOARG00020020001,ENSOARG00020015916,ENSOARG00020002435,ENSOARG00020013078,ENSOARG00020002333,ENSOARG00020001337,ENSOARG00020006059,ENSOARG00020003230,ENSOARG00020016121
GO:0000305	response to oxygen radical	biological_process	0.002267	0.039039	13	6539	18	18327	ENSOARG00020000156,ENSOARG00020017653,ENSOARG00020012006,ENSOARG00020023684,ENSOARG00020002435,ENSOARG00020015916,ENSOARG00020013078,ENSOARG00020020001,ENSOARG00020002333,ENSOARG00020001337,ENSOARG00020006059,ENSOARG00020016121,ENSOARG00020003230
GO:0008333	endosome to lysosome transport	biological_process	0.0022793	0.039216	21	6539	31	18327	ENSOARG00020019973,ENSOARG00020016775,ENSOARG00020004622,ENSOARG00020000961,ENSOARG00020014106,ENSOARG00020015175,ENSOARG00020011783,ENSOARG00020023235,ENSOARG00020025699,ENSOARG00020006312,ENSOARG00020016704,ENSOARG00020018495,ENSOARG00020014009,ENSOARG00020012288,ENSOARG00020002401,ENSOARG00020004298,ENSOARG00020018024,ENSOARG00020008060,ENSOARG00020000815,ENSOARG00020005905,ENSOARG00020008621
GO:0071260	cellular response to mechanical stimulus	biological_process	0.0023134	0.039766	22	6539	36	18327	ENSOARG00020001628,ENSOARG00020010556,ENSOARG00020008595,ENSOARG00020017478,ENSOARG00020006166,ENSOARG00020017744,ENSOARG00020009639,ENSOARG00020013833,ENSOARG00020025914,ENSOARG00020017711,ENSOARG00020004476,ENSOARG00020015005,ENSOARG00020009930,ENSOARG00020025942,ENSOARG00020008466,ENSOARG00020001886,ENSOARG00020025004,ENSOARG00020017221,ENSOARG00020010048,ENSOARG00020000320,ENSOARG00020007741,…
GO:0060968	regulation of gene silencing	biological_process	0.0023184	0.039816	30	6539	49	18327	ENSOARG00020008644,ENSOARG00020002136,ENSOARG00020007890,ENSOARG00020014410,ENSOARG00020000820,ENSOARG00020016121,ENSOARG00020011609,ENSOARG00020003103,ENSOARG00020006183,ENSOARG00020005393,ENSOARG00020011853,ENSOARG00020015441,ENSOARG00020003738,ENSOARG00020024344,ENSOARG00020010315,ENSOARG00020018838,ENSOARG00020008611,ENSOARG00020012374,ENSOARG00020019054,ENSOARG00020023991,ENSOARG00020005863,…
GO:0005543	phospholipid binding	molecular_function	0.002324	0.039875	141	6539	299	18327	ENSOARG00020015025,ENSOARG00020014519,ENSOARG00020000285,ENSOARG00020001390,ENSOARG00020016669,ENSOARG00020024245,ENSOARG00020010555,ENSOARG00020018009,ENSOARG00020014331,ENSOARG00020009370,ENSOARG00020003963,ENSOARG00020004764,ENSOARG00020007663,ENSOARG00020016357,ENSOARG00020003792,ENSOARG00020011291,ENSOARG00020015420,ENSOARG00020014732,ENSOARG00020000430,ENSOARG00020000183,ENSOARG00020001765,…
GO:2000020	positive regulation of male gonad development	biological_process	0.0023297	0.039937	7	6539	7	18327	ENSOARG00020004048,ENSOARG00020000849,ENSOARG00020009551,ENSOARG00020009154,ENSOARG00020024107,ENSOARG00020025942,ENSOARG00020016754
GO:0034308	primary alcohol metabolic process	biological_process	0.0023357	0.040004	18	6539	30	18327	ENSOARG00020014505,ENSOARG00020010135,ENSOARG00020019752,ENSOARG00020014623,ENSOARG00020001173,ENSOARG00020023825,ENSOARG00020004352,ENSOARG00020010062,ENSOARG00020012918,ENSOARG00020024865,ENSOARG00020016630,ENSOARG00020025327,ENSOARG00020020001,ENSOARG00020025547,ENSOARG00020019634,ENSOARG00020019526,ENSOARG00020016239,ENSOARG00020014710
GO:0000407	pre-autophagosomal structure	cellular_component	0.0023475	0.04017	13	6539	18	18327	ENSOARG00020023093,ENSOARG00020023205,ENSOARG00020026435,ENSOARG00020016704,ENSOARG00020013575,ENSOARG00020019261,ENSOARG00020010565,ENSOARG00020022684,ENSOARG00020020810,ENSOARG00020009492,ENSOARG00020014013,ENSOARG00020016775,ENSOARG00020011402
GO:0072655	establishment of protein localization to mitochondrion	biological_process	0.0023542	0.040249	29	6539	55	18327	ENSOARG00020002792,ENSOARG00020012618,ENSOARG00020006206,ENSOARG00020024624,ENSOARG00020020349,ENSOARG00020017050,ENSOARG00020000212,ENSOARG00020015523,ENSOARG00020010440,ENSOARG00020002205,ENSOARG00020012664,ENSOARG00020021466,ENSOARG00020025962,ENSOARG00020019398,ENSOARG00020014186,ENSOARG00020019735,ENSOARG00020024527,ENSOARG00020012008,ENSOARG00020011046,ENSOARG00020000969,ENSOARG00020005757,…
GO:0001501	skeletal system development	biological_process	0.0023574	0.040267	163	6539	363	18327	ENSOARG00020007695,ENSOARG00020018720,ENSOARG00020003980,ENSOARG00020025942,ENSOARG00020020855,ENSOARG00020009574,ENSOARG00020017881,ENSOARG00020017880,ENSOARG00020013831,ENSOARG00020024894,ENSOARG00020024064,ENSOARG00020008084,ENSOARG00020020349,ENSOARG00020006459,ENSOARG00020019849,ENSOARG00020004753,ENSOARG00020001971,ENSOARG00020024895,ENSOARG00020013966,ENSOARG00020024750,ENSOARG00020016735,…
GO:0048407	platelet-derived growth factor binding	molecular_function	0.0023678	0.040408	9	6539	10	18327	ENSOARG00020002410,ENSOARG00020012432,ENSOARG00020017657,ENSOARG00020013296,ENSOARG00020015079,ENSOARG00020011812,ENSOARG00020012236,ENSOARG00020003497,ENSOARG00020019095
GO:0010467	gene expression	biological_process	0.0023722	0.040447	1624	6539	4256	18327	ENSOARG00020004977,ENSOARG00020013653,ENSOARG00020024354,ENSOARG00020004318,ENSOARG00020016853,ENSOARG00020006821,ENSOARG00020000374,ENSOARG00020003717,ENSOARG00020009592,ENSOARG00020025664,ENSOARG00020017441,ENSOARG00020001692,ENSOARG00020008727,ENSOARG00020017297,ENSOARG00020003293,ENSOARG00020003112,ENSOARG00020020876,ENSOARG00020001599,ENSOARG00020005811,ENSOARG00020013226,ENSOARG00020016078,…
GO:0043603	cellular amide metabolic process	biological_process	0.0024057	0.040981	339	6539	921	18327	ENSOARG00020011594,ENSOARG00020011697,ENSOARG00020025595,ENSOARG00020021238,ENSOARG00020009650,ENSOARG00020004963,ENSOARG00020018288,ENSOARG00020005788,ENSOARG00020015403,ENSOARG00020012258,ENSOARG00020001330,ENSOARG00020019871,ENSOARG00020005893,ENSOARG00020010561,ENSOARG00020011853,ENSOARG00020010822,ENSOARG00020010445,ENSOARG00020001053,ENSOARG00020016840,ENSOARG00020022309,ENSOARG00020014062,…
GO:1903322	positive regulation of protein modification by small protein conjugation or removal	biological_process	0.0024118	0.041049	53	6539	100	18327	ENSOARG00020001455,ENSOARG00020003359,ENSOARG00020002897,ENSOARG00020000896,ENSOARG00020020327,ENSOARG00020001116,ENSOARG00020023041,ENSOARG00020022351,ENSOARG00020003167,ENSOARG00020022858,ENSOARG00020017500,ENSOARG00020006729,ENSOARG00020017640,ENSOARG00020014199,ENSOARG00020005803,ENSOARG00020013455,ENSOARG00020017277,ENSOARG00020012478,ENSOARG00020019125,ENSOARG00020023890,ENSOARG00020019295,…
GO:1901342	regulation of vasculature development	biological_process	0.0024231	0.041204	106	6539	221	18327	ENSOARG00020012167,ENSOARG00020023991,ENSOARG00020005921,ENSOARG00020002886,ENSOARG00020008862,ENSOARG00020011501,ENSOARG00020008425,ENSOARG00020000583,ENSOARG00020010138,ENSOARG00020008230,ENSOARG00020015634,ENSOARG00020004569,ENSOARG00020016143,ENSOARG00020014613,ENSOARG00020020349,ENSOARG00020024894,ENSOARG00020024064,ENSOARG00020000712,ENSOARG00020008733,ENSOARG00020013680,ENSOARG00020012006,…
GO:2000379	positive regulation of reactive oxygen species metabolic process	biological_process	0.0024554	0.041715	29	6539	51	18327	ENSOARG00020005455,ENSOARG00020012236,ENSOARG00020001337,ENSOARG00020020001,ENSOARG00020000969,ENSOARG00020009930,ENSOARG00020016511,ENSOARG00020011269,ENSOARG00020011766,ENSOARG00020008589,ENSOARG00020024569,ENSOARG00020017653,ENSOARG00020001391,ENSOARG00020011609,ENSOARG00020000234,ENSOARG00020002084,ENSOARG00020024053,ENSOARG00020016121,ENSOARG00020013844,ENSOARG00020002333,ENSOARG00020024064,…
GO:0042368	vitamin D biosynthetic process	biological_process	0.0024639	0.041823	8	6539	9	18327	ENSOARG00020008229,ENSOARG00020001628,ENSOARG00020008639,ENSOARG00020000126,ENSOARG00020010897,ENSOARG00020016121,ENSOARG00020005439,ENSOARG00020024572
GO:0033993	response to lipid	biological_process	0.0024696	0.041881	155	6539	344	18327	ENSOARG00020000956,ENSOARG00020025914,ENSOARG00020010271,ENSOARG00020004476,ENSOARG00020019595,ENSOARG00020004518,ENSOARG00020025920,ENSOARG00020019090,ENSOARG00020005482,ENSOARG00020005504,ENSOARG00020019145,ENSOARG00020003956,ENSOARG00020002701,ENSOARG00020005201,ENSOARG00020022305,ENSOARG00020005389,ENSOARG00020000576,ENSOARG00020009468,ENSOARG00020026468,ENSOARG00020013137,ENSOARG00020004895,…
GO:0071479	cellular response to ionizing radiation	biological_process	0.002483	0.042071	27	6539	46	18327	ENSOARG00020004781,ENSOARG00020011954,ENSOARG00020017879,ENSOARG00020004895,ENSOARG00020009930,ENSOARG00020021629,ENSOARG00020010134,ENSOARG00020025342,ENSOARG00020022660,ENSOARG00020006077,ENSOARG00020008451,ENSOARG00020016824,ENSOARG00020016143,ENSOARG00020023336,ENSOARG00020017449,ENSOARG00020013932,ENSOARG00020006427,ENSOARG00020006423,ENSOARG00020013253,ENSOARG00020016714,ENSOARG00020015716,…
GO:0006515	misfolded or incompletely synthesized protein catabolic process	biological_process	0.0025099	0.042489	14	6539	19	18327	ENSOARG00020001959,ENSOARG00020021281,ENSOARG00020019522,ENSOARG00020023131,ENSOARG00020001842,ENSOARG00020014395,ENSOARG00020019437,ENSOARG00020003376,ENSOARG00020011404,ENSOARG00020022701,ENSOARG00020024339,ENSOARG00020008735,ENSOARG00020005643,ENSOARG00020015341
GO:0019885	antigen processing and presentation of endogenous peptide antigen via MHC class I	biological_process	0.0025221	0.042657	7	6539	7	18327	ENSOARG00020013259,ENSOARG00020025129,ENSOARG00020025187,ENSOARG00020013171,ENSOARG00020006422,ENSOARG00020014690,ENSOARG00020014806
GO:0002064	epithelial cell development	biological_process	0.0025243	0.042657	83	6539	168	18327	ENSOARG00020002906,ENSOARG00020020842,ENSOARG00020006267,ENSOARG00020023929,ENSOARG00020007741,ENSOARG00020016712,ENSOARG00020006756,ENSOARG00020024186,ENSOARG00020012648,ENSOARG00020025689,ENSOARG00020019475,ENSOARG00020006956,ENSOARG00020021532,ENSOARG00020013852,ENSOARG00020016871,ENSOARG00020013007,ENSOARG00020002887,ENSOARG00020020922,ENSOARG00020011056,ENSOARG00020008616,ENSOARG00020009199,…
GO:0048017	inositol lipid-mediated signaling	biological_process	0.0025284	0.042664	58	6539	111	18327	ENSOARG00020015079,ENSOARG00020015634,ENSOARG00020023298,ENSOARG00020010451,ENSOARG00020017935,ENSOARG00020008230,ENSOARG00020012612,ENSOARG00020019325,ENSOARG00020013455,ENSOARG00020023422,ENSOARG00020024866,ENSOARG00020018390,ENSOARG00020004232,ENSOARG00020024839,ENSOARG00020025942,ENSOARG00020026132,ENSOARG00020010908,ENSOARG00020017048,ENSOARG00020023642,ENSOARG00020005921,ENSOARG00020005176,…
GO:0048524	positive regulation of viral process	biological_process	0.0025306	0.042664	39	6539	70	18327	ENSOARG00020021837,ENSOARG00020000661,ENSOARG00020000978,ENSOARG00020016520,ENSOARG00020006149,ENSOARG00020025337,ENSOARG00020016365,ENSOARG00020020991,ENSOARG00020023049,ENSOARG00020002743,ENSOARG00020005120,ENSOARG00020008451,ENSOARG00020009110,ENSOARG00020002136,ENSOARG00020005830,ENSOARG00020017500,ENSOARG00020025236,ENSOARG00020009782,ENSOARG00020000274,ENSOARG00020011198,ENSOARG00020012642,…
GO:0009110	vitamin biosynthetic process	biological_process	0.0025315	0.042664	13	6539	18	18327	ENSOARG00020005439,ENSOARG00020024572,ENSOARG00020000189,ENSOARG00020021017,ENSOARG00020016357,ENSOARG00020016121,ENSOARG00020019060,ENSOARG00020000126,ENSOARG00020010897,ENSOARG00020008639,ENSOARG00020008229,ENSOARG00020001628,ENSOARG00020008959
GO:0045766	positive regulation of angiogenesis	biological_process	0.0025385	0.042714	57	6539	110	18327	ENSOARG00020023991,ENSOARG00020008433,ENSOARG00020002886,ENSOARG00020005921,ENSOARG00020012167,ENSOARG00020013897,ENSOARG00020008425,ENSOARG00020008862,ENSOARG00020000473,ENSOARG00020002205,ENSOARG00020004569,ENSOARG00020010138,ENSOARG00020014063,ENSOARG00020004370,ENSOARG00020010451,ENSOARG00020015634,ENSOARG00020020123,ENSOARG00020025959,ENSOARG00020008733,ENSOARG00020024894,ENSOARG00020024064,…
GO:0018212	peptidyl-tyrosine modification	biological_process	0.0025417	0.042714	97	6539	207	18327	ENSOARG00020015287,ENSOARG00020016866,ENSOARG00020019005,ENSOARG00020008140,ENSOARG00020016395,ENSOARG00020000584,ENSOARG00020004123,ENSOARG00020005439,ENSOARG00020008512,ENSOARG00020005708,ENSOARG00020006729,ENSOARG00020007686,ENSOARG00020012612,ENSOARG00020015079,ENSOARG00020011892,ENSOARG00020008497,ENSOARG00020022853,ENSOARG00020012236,ENSOARG00020005834,ENSOARG00020021241,ENSOARG00020024497,…
GO:0000428	DNA-directed RNA polymerase complex	cellular_component	0.0025435	0.042714	55	6539	108	18327	ENSOARG00020016540,ENSOARG00020018623,ENSOARG00020015620,ENSOARG00020021260,ENSOARG00020004781,ENSOARG00020005265,ENSOARG00020025408,ENSOARG00020009554,ENSOARG00020019984,ENSOARG00020024546,ENSOARG00020002486,ENSOARG00020008449,ENSOARG00020024108,ENSOARG00020006761,ENSOARG00020006021,ENSOARG00020011316,ENSOARG00020021629,ENSOARG00020021425,ENSOARG00020025700,ENSOARG00020003114,ENSOARG00020013253,…
GO:0055029	nuclear DNA-directed RNA polymerase complex	cellular_component	0.0025435	0.042714	55	6539	108	18327	ENSOARG00020024225,ENSOARG00020013312,ENSOARG00020025208,ENSOARG00020022290,ENSOARG00020009451,ENSOARG00020010833,ENSOARG00020003717,ENSOARG00020024868,ENSOARG00020001042,ENSOARG00020020130,ENSOARG00020014881,ENSOARG00020011586,ENSOARG00020007283,ENSOARG00020025361,ENSOARG00020026198,ENSOARG00020006571,ENSOARG00020019578,ENSOARG00020010229,ENSOARG00020024651,ENSOARG00020010470,ENSOARG00020025726,…
GO:0006139	nucleobase-containing compound metabolic process	biological_process	0.0025546	0.042863	1642	6539	4194	18327	ENSOARG00020000995,ENSOARG00020015087,ENSOARG00020008192,ENSOARG00020006108,ENSOARG00020011327,ENSOARG00020011080,ENSOARG00020009461,ENSOARG00020005989,ENSOARG00020020380,ENSOARG00020026202,ENSOARG00020019149,ENSOARG00020021492,ENSOARG00020019573,ENSOARG00020026224,ENSOARG00020010329,ENSOARG00020004785,ENSOARG00020003444,ENSOARG00020016800,ENSOARG00020024613,ENSOARG00020004972,ENSOARG00020010030,…
GO:0001837	epithelial to mesenchymal transition	biological_process	0.0025577	0.042878	58	6539	113	18327	ENSOARG00020022725,ENSOARG00020004895,ENSOARG00020008589,ENSOARG00020020313,ENSOARG00020013473,ENSOARG00020015376,ENSOARG00020025493,ENSOARG00020010446,ENSOARG00020009785,ENSOARG00020001909,ENSOARG00020005649,ENSOARG00020021631,ENSOARG00020010458,ENSOARG00020001628,ENSOARG00020024347,ENSOARG00020019145,ENSOARG00020014945,ENSOARG00020004393,ENSOARG00020003956,ENSOARG00020000804,ENSOARG00020009921,…
GO:0006749	glutathione metabolic process	biological_process	0.0025635	0.042937	30	6539	59	18327	ENSOARG00020020898,ENSOARG00020020922,ENSOARG00020001444,ENSOARG00020007664,ENSOARG00020021007,ENSOARG00020013786,ENSOARG00020017713,ENSOARG00020024560,ENSOARG00020025619,ENSOARG00020021679,ENSOARG00020007931,ENSOARG00020014171,ENSOARG00020020121,ENSOARG00020016933,ENSOARG00020001428,ENSOARG00020017250,ENSOARG00020007364,ENSOARG00020012157,ENSOARG00020013487,ENSOARG00020020785,ENSOARG00020025614,…
GO:0035336	long-chain fatty-acyl-CoA metabolic process	biological_process	0.0025713	0.04303	6	6539	6	18327	ENSOARG00020005462,ENSOARG00020025469,ENSOARG00020018565,ENSOARG00020022884,ENSOARG00020009547,ENSOARG00020002582
GO:0006974	cellular response to DNA damage stimulus	biological_process	0.0025752	0.043057	253	6539	567	18327	ENSOARG00020008451,ENSOARG00020013455,ENSOARG00020004569,ENSOARG00020016887,ENSOARG00020008995,ENSOARG00020020234,ENSOARG00020017277,ENSOARG00020004261,ENSOARG00020017640,ENSOARG00020013312,ENSOARG00020019125,ENSOARG00020024664,ENSOARG00020004785,ENSOARG00020025373,ENSOARG00020024613,ENSOARG00020010897,ENSOARG00020013705,ENSOARG00020000583,ENSOARG00020021762,ENSOARG00020019735,ENSOARG00020014461,…
GO:1902041	regulation of extrinsic apoptotic signaling pathway via death domain receptors	biological_process	0.0025838	0.043162	20	6539	31	18327	ENSOARG00020023915,ENSOARG00020017500,ENSOARG00020021136,ENSOARG00020011685,ENSOARG00020025810,ENSOARG00020003991,ENSOARG00020014613,ENSOARG00020020922,ENSOARG00020011512,ENSOARG00020020206,ENSOARG00020006961,ENSOARG00020024012,ENSOARG00020008733,ENSOARG00020016663,ENSOARG00020016446,ENSOARG00020020001,ENSOARG00020002145,ENSOARG00020001654,ENSOARG00020003507,ENSOARG00020025166
GO:0061640	cytoskeleton-dependent cytokinesis	biological_process	0.0026023	0.043401	30	6539	50	18327	ENSOARG00020003119,ENSOARG00020003963,ENSOARG00020000992,ENSOARG00020023647,ENSOARG00020010307,ENSOARG00020023860,ENSOARG00020006498,ENSOARG00020017048,ENSOARG00020014447,ENSOARG00020004691,ENSOARG00020020773,ENSOARG00020003871,ENSOARG00020001123,ENSOARG00020018495,ENSOARG00020010489,ENSOARG00020021207,ENSOARG00020004688,ENSOARG00020022063,ENSOARG00020009700,ENSOARG00020013906,ENSOARG00020021328,…
GO:0036295	cellular response to increased oxygen levels	biological_process	0.0026053	0.043401	9	6539	11	18327	ENSOARG00020000956,ENSOARG00020023918,ENSOARG00020025688,ENSOARG00020008595,ENSOARG00020004101,ENSOARG00020001247,ENSOARG00020022126,ENSOARG00020005688,ENSOARG00020017833
GO:0036296	response to increased oxygen levels	biological_process	0.0026053	0.043401	9	6539	11	18327	ENSOARG00020008595,ENSOARG00020023918,ENSOARG00020025688,ENSOARG00020000956,ENSOARG00020017833,ENSOARG00020005688,ENSOARG00020022126,ENSOARG00020001247,ENSOARG00020004101
GO:0043966	histone H3 acetylation	biological_process	0.0026078	0.043401	28	6539	46	18327	ENSOARG00020003202,ENSOARG00020023590,ENSOARG00020024651,ENSOARG00020015561,ENSOARG00020025493,ENSOARG00020004785,ENSOARG00020002011,ENSOARG00020010152,ENSOARG00020022711,ENSOARG00020000211,ENSOARG00020004895,ENSOARG00020009554,ENSOARG00020020819,ENSOARG00020025261,ENSOARG00020013137,ENSOARG00020001237,ENSOARG00020017711,ENSOARG00020025208,ENSOARG00020003593,ENSOARG00020011400,ENSOARG00020016034,…
GO:0031461	cullin-RING ubiquitin ligase complex	cellular_component	0.0026095	0.043401	59	6539	114	18327	ENSOARG00020019329,ENSOARG00020000896,ENSOARG00020014622,ENSOARG00020013366,ENSOARG00020012457,ENSOARG00020022451,ENSOARG00020020295,ENSOARG00020003691,ENSOARG00020001569,ENSOARG00020023979,ENSOARG00020010497,ENSOARG00020002807,ENSOARG00020004592,ENSOARG00020017387,ENSOARG00020004964,ENSOARG00020019125,ENSOARG00020000400,ENSOARG00020022204,ENSOARG00020019437,ENSOARG00020020349,ENSOARG00020002082,…
GO:0060348	bone development	biological_process	0.0026204	0.043545	78	6539	158	18327	ENSOARG00020001563,ENSOARG00020015170,ENSOARG00020021923,ENSOARG00020011609,ENSOARG00020020206,ENSOARG00020019275,ENSOARG00020019871,ENSOARG00020008539,ENSOARG00020009921,ENSOARG00020023336,ENSOARG00020011395,ENSOARG00020024252,ENSOARG00020002768,ENSOARG00020009650,ENSOARG00020025578,ENSOARG00020001363,ENSOARG00020013743,ENSOARG00020019726,ENSOARG00020021903,ENSOARG00020023148,ENSOARG00020015287,…
GO:0050679	positive regulation of epithelial cell proliferation	biological_process	0.0026301	0.043666	61	6539	121	18327	ENSOARG00020010870,ENSOARG00020014807,ENSOARG00020005989,ENSOARG00020020123,ENSOARG00020000160,ENSOARG00020024057,ENSOARG00020024142,ENSOARG00020005708,ENSOARG00020016871,ENSOARG00020017935,ENSOARG00020023915,ENSOARG00020024128,ENSOARG00020012612,ENSOARG00020006729,ENSOARG00020015634,ENSOARG00020010451,ENSOARG00020004370,ENSOARG00020011356,ENSOARG00020007646,ENSOARG00020015716,ENSOARG00020019990,…
GO:0014031	mesenchymal cell development	biological_process	0.0026323	0.043666	76	6539	154	18327	ENSOARG00020012866,ENSOARG00020012432,ENSOARG00020002145,ENSOARG00020021241,ENSOARG00020015005,ENSOARG00020009551,ENSOARG00020011470,ENSOARG00020007032,ENSOARG00020005085,ENSOARG00020019203,ENSOARG00020019329,ENSOARG00020014410,ENSOARG00020012742,ENSOARG00020024572,ENSOARG00020025199,ENSOARG00020000160,ENSOARG00020008140,ENSOARG00020007987,ENSOARG00020003092,ENSOARG00020025998,ENSOARG00020011056,…
GO:0010717	regulation of epithelial to mesenchymal transition	biological_process	0.0026405	0.043764	38	6539	69	18327	ENSOARG00020005631,ENSOARG00020018423,ENSOARG00020008646,ENSOARG00020006183,ENSOARG00020019256,ENSOARG00020008041,ENSOARG00020014930,ENSOARG00020009921,ENSOARG00020001628,ENSOARG00020005649,ENSOARG00020010458,ENSOARG00020024347,ENSOARG00020014945,ENSOARG00020019145,ENSOARG00020004393,ENSOARG00020009785,ENSOARG00020025493,ENSOARG00020008589,ENSOARG00020020313,ENSOARG00020013473,ENSOARG00020015376,…
GO:0045931	positive regulation of mitotic cell cycle	biological_process	0.0026489	0.043852	51	6539	98	18327	ENSOARG00020008161,ENSOARG00020024107,ENSOARG00020001816,ENSOARG00020015988,ENSOARG00020003022,ENSOARG00020002051,ENSOARG00020006149,ENSOARG00020024144,ENSOARG00020000318,ENSOARG00020012236,ENSOARG00020013897,ENSOARG00020009375,ENSOARG00020007754,ENSOARG00020016627,ENSOARG00020025973,ENSOARG00020009483,ENSOARG00020022253,ENSOARG00020017500,ENSOARG00020018388,ENSOARG00020026213,ENSOARG00020007586,…
GO:0035966	response to topologically incorrect protein	biological_process	0.0026505	0.043852	41	6539	76	18327	ENSOARG00020021136,ENSOARG00020000964,ENSOARG00020019437,ENSOARG00020011404,ENSOARG00020021411,ENSOARG00020015545,ENSOARG00020013385,ENSOARG00020004630,ENSOARG00020003569,ENSOARG00020019843,ENSOARG00020019431,ENSOARG00020020204,ENSOARG00020002918,ENSOARG00020014395,ENSOARG00020024362,ENSOARG00020005448,ENSOARG00020024744,ENSOARG00020010646,ENSOARG00020008425,ENSOARG00020019735,ENSOARG00020002209,…
GO:0048864	stem cell development	biological_process	0.0026725	0.044168	78	6539	159	18327	ENSOARG00020009785,ENSOARG00020015802,ENSOARG00020010446,ENSOARG00020015376,ENSOARG00020008589,ENSOARG00020013473,ENSOARG00020022725,ENSOARG00020004895,ENSOARG00020024024,ENSOARG00020008646,ENSOARG00020024860,ENSOARG00020018423,ENSOARG00020008041,ENSOARG00020006183,ENSOARG00020019256,ENSOARG00020000804,ENSOARG00020021552,ENSOARG00020019145,ENSOARG00020004393,ENSOARG00020003956,ENSOARG00020001628,…
GO:0008015	blood circulation	biological_process	0.0026742	0.044168	118	6539	255	18327	ENSOARG00020010768,ENSOARG00020001743,ENSOARG00020015049,ENSOARG00020007736,ENSOARG00020009717,ENSOARG00020017657,ENSOARG00020019917,ENSOARG00020005535,ENSOARG00020011138,ENSOARG00020025706,ENSOARG00020013146,ENSOARG00020024781,ENSOARG00020017838,ENSOARG00020000569,ENSOARG00020021248,ENSOARG00020020922,ENSOARG00020012866,ENSOARG00020008845,ENSOARG00020003569,ENSOARG00020010293,ENSOARG00020002726,…
GO:0070717	poly-purine tract binding	molecular_function	0.0026871	0.044342	14	6539	19	18327	ENSOARG00020004518,ENSOARG00020024472,ENSOARG00020000229,ENSOARG00020013562,ENSOARG00020016090,ENSOARG00020009782,ENSOARG00020025915,ENSOARG00020014673,ENSOARG00020015974,ENSOARG00020017500,ENSOARG00020023909,ENSOARG00020015810,ENSOARG00020021656,ENSOARG00020006608
GO:0030195	negative regulation of blood coagulation	biological_process	0.0026963	0.044455	20	6539	30	18327	ENSOARG00020019095,ENSOARG00020019133,ENSOARG00020019114,ENSOARG00020012236,ENSOARG00020020117,ENSOARG00020023452,ENSOARG00020002698,ENSOARG00020006407,ENSOARG00020014613,ENSOARG00020022501,ENSOARG00020012893,ENSOARG00020021248,ENSOARG00020008733,ENSOARG00020016663,ENSOARG00020008064,ENSOARG00020017159,ENSOARG00020023298,ENSOARG00020022075,ENSOARG00020015079,ENSOARG00020000529
GO:0006119	oxidative phosphorylation	biological_process	0.0027126	0.044685	34	6539	71	18327	ENSOARG00020021822,ENSOARG00020026084,ENSOARG00020018253,ENSOARG00020003481,ENSOARG00020001299,ENSOARG00020012046,ENSOARG00020024622,ENSOARG00020023434,ENSOARG00020003625,ENSOARG00020009670,ENSOARG00020025217,ENSOARG00020020837,ENSOARG00020026220,ENSOARG00020004864,ENSOARG00020025762,ENSOARG00020001596,ENSOARG00020013027,ENSOARG00020011981,ENSOARG00020002412,ENSOARG00020010438,ENSOARG00020020001,…
GO:0019079	viral genome replication	biological_process	0.0027227	0.044812	40	6539	72	18327	ENSOARG00020012642,ENSOARG00020009782,ENSOARG00020000274,ENSOARG00020023667,ENSOARG00020023034,ENSOARG00020010446,ENSOARG00020013575,ENSOARG00020003417,ENSOARG00020019054,ENSOARG00020015025,ENSOARG00020008729,ENSOARG00020010271,ENSOARG00020015441,ENSOARG00020026061,ENSOARG00020025915,ENSOARG00020005811,ENSOARG00020000891,ENSOARG00020007860,ENSOARG00020016121,ENSOARG00020024684,ENSOARG00020000129,…
GO:0030246	carbohydrate binding	molecular_function	0.0027421	0.045093	61	6539	121	18327	ENSOARG00020002346,ENSOARG00020019292,ENSOARG00020011245,ENSOARG00020022159,ENSOARG00020002809,ENSOARG00020023431,ENSOARG00020024448,ENSOARG00020014611,ENSOARG00020012993,ENSOARG00020024146,ENSOARG00020012104,ENSOARG00020000510,ENSOARG00020016175,ENSOARG00020010389,ENSOARG00020010440,ENSOARG00020002205,ENSOARG00020001804,ENSOARG00020021248,ENSOARG00020011516,ENSOARG00020016446,ENSOARG00020026253,…
GO:1902884	positive regulation of response to oxidative stress	biological_process	0.0027815	0.0457	11	6539	14	18327	ENSOARG00020016121,ENSOARG00020020349,ENSOARG00020009648,ENSOARG00020008602,ENSOARG00020001337,ENSOARG00020004476,ENSOARG00020005665,ENSOARG00020020001,ENSOARG00020019522,ENSOARG00020017653,ENSOARG00020008725
GO:0060969	negative regulation of gene silencing	biological_process	0.0027895	0.045792	15	6539	21	18327	ENSOARG00020024344,ENSOARG00020010315,ENSOARG00020015441,ENSOARG00020011609,ENSOARG00020003103,ENSOARG00020022045,ENSOARG00020006183,ENSOARG00020016121,ENSOARG00020010728,ENSOARG00020023991,ENSOARG00020010922,ENSOARG00020000820,ENSOARG00020002136,ENSOARG00020008611,ENSOARG00020012374
GO:1902882	regulation of response to oxidative stress	biological_process	0.0028211	0.046272	35	6539	61	18327	ENSOARG00020016121,ENSOARG00020006830,ENSOARG00020004476,ENSOARG00020002333,ENSOARG00020004062,ENSOARG00020011128,ENSOARG00020019081,ENSOARG00020000868,ENSOARG00020006895,ENSOARG00020017014,ENSOARG00020019145,ENSOARG00020001337,ENSOARG00020009648,ENSOARG00020015916,ENSOARG00020008725,ENSOARG00020015377,ENSOARG00020019522,ENSOARG00020023827,ENSOARG00020020922,ENSOARG00020011056,ENSOARG00020008602,…
GO:0051972	regulation of telomerase activity	biological_process	0.0028473	0.046661	22	6539	34	18327	ENSOARG00020015361,ENSOARG00020022192,ENSOARG00020025998,ENSOARG00020024426,ENSOARG00020011296,ENSOARG00020011609,ENSOARG00020002084,ENSOARG00020012664,ENSOARG00020019671,ENSOARG00020012932,ENSOARG00020019145,ENSOARG00020022344,ENSOARG00020006218,ENSOARG00020008986,ENSOARG00020024333,ENSOARG00020021615,ENSOARG00020004263,ENSOARG00020006289,ENSOARG00020025996,ENSOARG00020015005,ENSOARG00020015553,…
GO:0031519	PcG protein complex	cellular_component	0.0028645	0.046903	22	6539	35	18327	ENSOARG00020022280,ENSOARG00020006830,ENSOARG00020012861,ENSOARG00020010217,ENSOARG00020024353,ENSOARG00020001792,ENSOARG00020010350,ENSOARG00020007609,ENSOARG00020004977,ENSOARG00020012299,ENSOARG00020015161,ENSOARG00020020377,ENSOARG00020011649,ENSOARG00020016955,ENSOARG00020017720,ENSOARG00020006226,ENSOARG00020000679,ENSOARG00020008664,ENSOARG00020001727,ENSOARG00020001679,ENSOARG00020013705,…
GO:0007040	lysosome organization	biological_process	0.0028843	0.047125	29	6539	50	18327	ENSOARG00020016524,ENSOARG00020008060,ENSOARG00020010312,ENSOARG00020008629,ENSOARG00020021365,ENSOARG00020025978,ENSOARG00020024527,ENSOARG00020026043,ENSOARG00020014611,ENSOARG00020023918,ENSOARG00020016969,ENSOARG00020016708,ENSOARG00020023684,ENSOARG00020000961,ENSOARG00020011356,ENSOARG00020016775,ENSOARG00020018143,ENSOARG00020002682,ENSOARG00020010489,ENSOARG00020011715,ENSOARG00020014834,…
GO:0080171	lytic vacuole organization	biological_process	0.0028843	0.047125	29	6539	50	18327	ENSOARG00020018143,ENSOARG00020002682,ENSOARG00020011356,ENSOARG00020016775,ENSOARG00020023684,ENSOARG00020000961,ENSOARG00020016708,ENSOARG00020023235,ENSOARG00020025699,ENSOARG00020017062,ENSOARG00020013915,ENSOARG00020012288,ENSOARG00020006764,ENSOARG00020018785,ENSOARG00020010489,ENSOARG00020014834,ENSOARG00020011715,ENSOARG00020010158,ENSOARG00020010312,ENSOARG00020008629,ENSOARG00020008060,…
GO:0046209	nitric oxide metabolic process	biological_process	0.0028855	0.047125	22	6539	35	18327	ENSOARG00020012073,ENSOARG00020016121,ENSOARG00020021248,ENSOARG00020001391,ENSOARG00020002084,ENSOARG00020007832,ENSOARG00020015441,ENSOARG00020005439,ENSOARG00020002333,ENSOARG00020010271,ENSOARG00020004476,ENSOARG00020017838,ENSOARG00020013844,ENSOARG00020000956,ENSOARG00020001628,ENSOARG00020019090,ENSOARG00020009493,ENSOARG00020000828,ENSOARG00020021614,ENSOARG00020010430,ENSOARG00020012006,…
GO:0045637	regulation of myeloid cell differentiation	biological_process	0.0028887	0.047136	63	6539	128	18327	ENSOARG00020019295,ENSOARG00020010739,ENSOARG00020011056,ENSOARG00020024450,ENSOARG00020005439,ENSOARG00020007163,ENSOARG00020006459,ENSOARG00020008140,ENSOARG00020010848,ENSOARG00020020349,ENSOARG00020006413,ENSOARG00020014063,ENSOARG00020008481,ENSOARG00020024868,ENSOARG00020024144,ENSOARG00020019465,ENSOARG00020009900,ENSOARG00020010274,ENSOARG00020006711,ENSOARG00020017441,ENSOARG00020010295,…
GO:0032507	maintenance of protein location in cell	biological_process	0.0028923	0.047154	26	6539	43	18327	ENSOARG00020001780,ENSOARG00020000439,ENSOARG00020011347,ENSOARG00020009154,ENSOARG00020020046,ENSOARG00020019410,ENSOARG00020006875,ENSOARG00020000969,ENSOARG00020003507,ENSOARG00020010804,ENSOARG00020015210,ENSOARG00020013543,ENSOARG00020001751,ENSOARG00020009181,ENSOARG00020004518,ENSOARG00020004688,ENSOARG00020021923,ENSOARG00020018802,ENSOARG00020021631,ENSOARG00020023359,ENSOARG00020025015,…
GO:0070646	protein modification by small protein removal	biological_process	0.0029348	0.047806	65	6539	123	18327	ENSOARG00020019969,ENSOARG00020018505,ENSOARG00020019940,ENSOARG00020014584,ENSOARG00020011101,ENSOARG00020017297,ENSOARG00020025158,ENSOARG00020023279,ENSOARG00020009802,ENSOARG00020001596,ENSOARG00020020732,ENSOARG00020014627,ENSOARG00020004449,ENSOARG00020005663,ENSOARG00020024649,ENSOARG00020013455,ENSOARG00020017277,ENSOARG00020010864,ENSOARG00020024681,ENSOARG00020007173,ENSOARG00020026222,…
GO:0045740	positive regulation of DNA replication	biological_process	0.0029442	0.047881	33	6539	55	18327	ENSOARG00020024333,ENSOARG00020023590,ENSOARG00020025342,ENSOARG00020004263,ENSOARG00020003507,ENSOARG00020006289,ENSOARG00020015553,ENSOARG00020021232,ENSOARG00020015361,ENSOARG00020022192,ENSOARG00020022224,ENSOARG00020024426,ENSOARG00020013932,ENSOARG00020023763,ENSOARG00020002935,ENSOARG00020006423,ENSOARG00020019145,ENSOARG00020006218,ENSOARG00020022344,ENSOARG00020005083,ENSOARG00020008923,…
GO:0048762	mesenchymal cell differentiation	biological_process	0.0029445	0.047881	81	6539	166	18327	ENSOARG00020008304,ENSOARG00020007231,ENSOARG00020008230,ENSOARG00020005901,ENSOARG00020025259,ENSOARG00020024064,ENSOARG00020004800,ENSOARG00020016034,ENSOARG00020025460,ENSOARG00020019501,ENSOARG00020025942,ENSOARG00020024839,ENSOARG00020025628,ENSOARG00020010897,ENSOARG00020004393,ENSOARG00020003956,ENSOARG00020019145,ENSOARG00020001628,ENSOARG00020005649,ENSOARG00020021552,ENSOARG00020017100,…
GO:0043666	regulation of phosphoprotein phosphatase activity	biological_process	0.0029566	0.048037	27	6539	45	18327	ENSOARG00020002689,ENSOARG00020012571,ENSOARG00020019441,ENSOARG00020020229,ENSOARG00020024426,ENSOARG00020003919,ENSOARG00020016121,ENSOARG00020019964,ENSOARG00020014538,ENSOARG00020007167,ENSOARG00020005817,ENSOARG00020010271,ENSOARG00020018034,ENSOARG00020018486,ENSOARG00020020700,ENSOARG00020016072,ENSOARG00020008758,ENSOARG00020012684,ENSOARG00020015496,ENSOARG00020003247,ENSOARG00020009712,…
GO:0098800	inner mitochondrial membrane protein complex	cellular_component	0.0029658	0.048116	54	6539	124	18327	ENSOARG00020013894,ENSOARG00020005551,ENSOARG00020020533,ENSOARG00020010127,ENSOARG00020013502,ENSOARG00020013916,ENSOARG00020022065,ENSOARG00020008962,ENSOARG00020019449,ENSOARG00020003741,ENSOARG00020023960,ENSOARG00020000309,ENSOARG00020000985,ENSOARG00020009649,ENSOARG00020025559,ENSOARG00020009304,ENSOARG00020005322,ENSOARG00020014774,ENSOARG00020018442,ENSOARG00020010128,ENSOARG00020005254,…
GO:0009617	response to bacterium	biological_process	0.0029665	0.048116	141	6539	328	18327	ENSOARG00020019605,ENSOARG00020017573,ENSOARG00020001886,ENSOARG00020008466,ENSOARG00020007443,ENSOARG00020024815,ENSOARG00020001311,ENSOARG00020020626,ENSOARG00020003015,ENSOARG00020007101,ENSOARG00020022835,ENSOARG00020023336,ENSOARG00020013457,ENSOARG00020014930,ENSOARG00020009558,ENSOARG00020018117,ENSOARG00020015441,ENSOARG00020002967,ENSOARG00020025129,ENSOARG00020008611,ENSOARG00020004686,…
GO:0006809	nitric oxide biosynthetic process	biological_process	0.0029823	0.048331	21	6539	33	18327	ENSOARG00020010430,ENSOARG00020000828,ENSOARG00020012006,ENSOARG00020008589,ENSOARG00020000956,ENSOARG00020013844,ENSOARG00020005439,ENSOARG00020002333,ENSOARG00020015441,ENSOARG00020010271,ENSOARG00020017838,ENSOARG00020004476,ENSOARG00020001391,ENSOARG00020002084,ENSOARG00020007832,ENSOARG00020012073,ENSOARG00020016121,ENSOARG00020021248,ENSOARG00020009493,ENSOARG00020019090,ENSOARG00020001628
GO:0090559	regulation of membrane permeability	biological_process	0.0030054	0.048664	22	6539	40	18327	ENSOARG00020020512,ENSOARG00020026220,ENSOARG00020019735,ENSOARG00020007741,ENSOARG00020000583,ENSOARG00020006591,ENSOARG00020025166,ENSOARG00020019017,ENSOARG00020011954,ENSOARG00020025762,ENSOARG00020014234,ENSOARG00020011609,ENSOARG00020017478,ENSOARG00020014572,ENSOARG00020017744,ENSOARG00020018617,ENSOARG00020013915,ENSOARG00020007983,ENSOARG00020020722,ENSOARG00020023684,ENSOARG00020025559,…
GO:0015935	small ribosomal subunit	cellular_component	0.0030088	0.048677	25	6539	53	18327	ENSOARG00020017500,ENSOARG00020026205,ENSOARG00020004052,ENSOARG00020006002,ENSOARG00020009205,ENSOARG00020024260,ENSOARG00020006087,ENSOARG00020012331,ENSOARG00020019793,ENSOARG00020010561,ENSOARG00020007693,ENSOARG00020007924,ENSOARG00020024732,ENSOARG00020023220,ENSOARG00020024956,ENSOARG00020022309,ENSOARG00020017142,ENSOARG00020001053,ENSOARG00020012723,ENSOARG00020021652,ENSOARG00020005580,…
GO:0018126	protein hydroxylation	biological_process	0.0030127	0.048699	15	6539	21	18327	ENSOARG00020023431,ENSOARG00020025751,ENSOARG00020005484,ENSOARG00020023911,ENSOARG00020005770,ENSOARG00020004622,ENSOARG00020025236,ENSOARG00020004898,ENSOARG00020011521,ENSOARG00020020325,ENSOARG00020024874,ENSOARG00020023988,ENSOARG00020011516,ENSOARG00020024146,ENSOARG00020004940
GO:0030170	pyridoxal phosphate binding	molecular_function	0.0030222	0.048811	34	6539	59	18327	ENSOARG00020010430,ENSOARG00020005939,ENSOARG00020000576,ENSOARG00020014764,ENSOARG00020014065,ENSOARG00020004699,ENSOARG00020005227,ENSOARG00020021017,ENSOARG00020022840,ENSOARG00020003005,ENSOARG00020003939,ENSOARG00020023046,ENSOARG00020013907,ENSOARG00020007010,ENSOARG00020022835,ENSOARG00020014997,ENSOARG00020008635,ENSOARG00020019471,ENSOARG00020011417,ENSOARG00020001596,ENSOARG00020024994,…
GO:0014065	phosphatidylinositol 3-kinase signaling	biological_process	0.0030294	0.048886	47	6539	89	18327	ENSOARG00020014374,ENSOARG00020004895,ENSOARG00020014296,ENSOARG00020008417,ENSOARG00020010835,ENSOARG00020003886,ENSOARG00020013791,ENSOARG00020008197,ENSOARG00020003906,ENSOARG00020009650,ENSOARG00020021950,ENSOARG00020024252,ENSOARG00020021091,ENSOARG00020015343,ENSOARG00020009720,ENSOARG00020022772,ENSOARG00020023275,ENSOARG00020006830,ENSOARG00020014930,ENSOARG00020001478,ENSOARG00020009700,…
GO:0035097	histone methyltransferase complex	cellular_component	0.0030351	0.048935	36	6539	62	18327	ENSOARG00020017830,ENSOARG00020017524,ENSOARG00020019360,ENSOARG00020020495,ENSOARG00020012932,ENSOARG00020007006,ENSOARG00020006226,ENSOARG00020017517,ENSOARG00020020551,ENSOARG00020019195,ENSOARG00020001732,ENSOARG00020013923,ENSOARG00020020377,ENSOARG00020010350,ENSOARG00020023605,ENSOARG00020003593,ENSOARG00020006830,ENSOARG00020022280,ENSOARG00020023459,ENSOARG00020020322,ENSOARG00020013705,…
GO:0003012	muscle system process	biological_process	0.0030552	0.049217	104	6539	222	18327	ENSOARG00020004819,ENSOARG00020019242,ENSOARG00020015674,ENSOARG00020008702,ENSOARG00020023196,ENSOARG00020012374,ENSOARG00020021987,ENSOARG00020005414,ENSOARG00020023283,ENSOARG00020016274,ENSOARG00020014611,ENSOARG00020016724,ENSOARG00020014885,ENSOARG00020006859,ENSOARG00020010030,ENSOARG00020018424,ENSOARG00020008074,ENSOARG00020021004,ENSOARG00020014408,ENSOARG00020006219,ENSOARG00020012599,…
GO:1902003	regulation of beta-amyloid formation	biological_process	0.003062	0.049275	17	6539	26	18327	ENSOARG00020000893,ENSOARG00020016121,ENSOARG00020008041,ENSOARG00020010271,ENSOARG00020005439,ENSOARG00020007167,ENSOARG00020004963,ENSOARG00020009209,ENSOARG00020023116,ENSOARG00020000804,ENSOARG00020005717,ENSOARG00020008656,ENSOARG00020008621,ENSOARG00020019410,ENSOARG00020009467,ENSOARG00020009650,ENSOARG00020006696
GO:0001085	RNA polymerase II transcription factor binding	molecular_function	0.0030639	0.049275	53	6539	102	18327	ENSOARG00020004518,ENSOARG00020011609,ENSOARG00020015836,ENSOARG00020016226,ENSOARG00020018423,ENSOARG00020004688,ENSOARG00020024390,ENSOARG00020005933,ENSOARG00020009957,ENSOARG00020021879,ENSOARG00020019145,ENSOARG00020025920,ENSOARG00020010341,ENSOARG00020011313,ENSOARG00020022045,ENSOARG00020004764,ENSOARG00020002574,ENSOARG00020017524,ENSOARG00020000401,ENSOARG00020003906,ENSOARG00020023123,…
GO:0009100	glycoprotein metabolic process	biological_process	0.0030717	0.049358	128	6539	279	18327	ENSOARG00020011056,ENSOARG00020002671,ENSOARG00020002326,ENSOARG00020001209,ENSOARG00020015500,ENSOARG00020018437,ENSOARG00020011892,ENSOARG00020015438,ENSOARG00020022578,ENSOARG00020004941,ENSOARG00020017155,ENSOARG00020016902,ENSOARG00020005448,ENSOARG00020021864,ENSOARG00020019763,ENSOARG00020020206,ENSOARG00020005893,ENSOARG00020017410,ENSOARG00020006393,ENSOARG00020001939,ENSOARG00020017014,…
GO:0001091	RNA polymerase II basal transcription factor binding	molecular_function	0.003077	0.049401	11	6539	14	18327	ENSOARG00020015836,ENSOARG00020023408,ENSOARG00020017524,ENSOARG00020000401,ENSOARG00020011609,ENSOARG00020019073,ENSOARG00020004518,ENSOARG00020022045,ENSOARG00020019886,ENSOARG00020021879,ENSOARG00020012196
GO:0060284	regulation of cell development	biological_process	0.0030904	0.049575	263	6539	605	18327	ENSOARG00020017875,ENSOARG00020000528,ENSOARG00020012208,ENSOARG00020010897,ENSOARG00020019133,ENSOARG00020025278,ENSOARG00020023236,ENSOARG00020011486,ENSOARG00020010171,ENSOARG00020026086,ENSOARG00020025259,ENSOARG00020004800,ENSOARG00020016553,ENSOARG00020016309,ENSOARG00020004895,ENSOARG00020013680,ENSOARG00020015376,ENSOARG00020015379,ENSOARG00020005389,ENSOARG00020017673,ENSOARG00020019145,…
GO:1903052	positive regulation of proteolysis involved in cellular protein catabolic process	biological_process	0.0030963	0.049627	38	6539	69	18327	ENSOARG00020010295,ENSOARG00020020327,ENSOARG00020024744,ENSOARG00020015608,ENSOARG00020003359,ENSOARG00020023279,ENSOARG00020002145,ENSOARG00020010312,ENSOARG00020026084,ENSOARG00020020349,ENSOARG00020022348,ENSOARG00020019437,ENSOARG00020012478,ENSOARG00020010360,ENSOARG00020009137,ENSOARG00020013455,ENSOARG00020014199,ENSOARG00020009834,ENSOARG00020015236,ENSOARG00020024169,ENSOARG00020017939,…
GO:1902591	single-organism membrane budding	biological_process	0.0031078	0.04977	18	6539	27	18327	ENSOARG00020011878,ENSOARG00020018318,ENSOARG00020010555,ENSOARG00020010804,ENSOARG00020022920,ENSOARG00020010858,ENSOARG00020019329,ENSOARG00020024527,ENSOARG00020025489,ENSOARG00020003519,ENSOARG00020019653,ENSOARG00020014531,ENSOARG00020000781,ENSOARG00020020991,ENSOARG00020012573,ENSOARG00020008223,ENSOARG00020021923,ENSOARG00020019437

## Sheet: Table S3-2
Table S3-2. KEGG enrichment of DE-miRNA in stageA
#Term	Database	ID	Input number	Background number	P-Value	Corrected P-Value	Input	KEGG_ID/KO	Entrez_ID	Hyperlink
Focal adhesion	KEGG PATHWAY	oas04510	129	210	0.00589408335714	0.822222	ENSOARG00020018448|ENSOARG00020012194|ENSOARG00020005683|ENSOARG00020011812|ENSOARG00020010134|ENSOARG00020008733|ENSOARG00020009797|ENSOARG00020021611|ENSOARG00020025472|ENSOARG00020009650|ENSOARG00020026086|ENSOARG00020025105|ENSOARG00020014159|ENSOARG00020012612|ENSOARG00020002879|ENSOARG00020012432|ENSOARG00020000271|ENSOARG00020006721|ENSOARG00020006826|ENSOARG00020009468|ENSOARG00020000978|…	oas:101113128|oas:100270714|oas:101118337|oas:101122783|oas:100147799|oas:101106433|oas:101119919|oas:101106719|oas:101112406|oas:443318|oas:101117537|oas:101118410|oas:101117784|oas:780519|oas:101107517|oas:443483|oas:101121164|oas:101110931|oas:101121534|oas:101110074|oas:100126571|oas:101106433|oas:101110015|oas:101106682|oas:101120709|oas:100101231|oas:101109363|oas:101121444|oas:100302078|oa…	101113128|100270714|101118337|101122783|100147799|101106433|101119919|101106719|101112406|443318|101117537|101118410|101117784|780519|101107517|443483|101121164|101110931|101121534|101110074|100126571|101106433|101110015|101106682|101120709|100101231|101109363|101121444|100302078|101117348|101109832|443140|101115552|100101233|101113616|443545|100101233|100196905|101120842|101115840|101113656|1011…	http://www.genome.jp/kegg-bin/show_pathway?oas04510/oas:101107517%09red/oas:100216462%09red/oas:101121534%09red/oas:100294600%09red/oas:101102896%09red/oas:101112406%09red/oas:443245%09red/oas:101109956%09red/oas:101120495%09red/oas:100820740%09red/oas:101109893%09red/oas:443087%09red/oas:101105123%09red/oas:101117784%09red/oas:101103800%09red/oas:101109759%09red/oas:100216328%09red/oas:101119231…
Lysosome	KEGG PATHWAY	oas04142	79	119	0.00743785032472	0.822222	ENSOARG00020008248|ENSOARG00020020191|ENSOARG00020009289|ENSOARG00020014154|ENSOARG00020008336|ENSOARG00020022126|ENSOARG00020014352|ENSOARG00020009553|ENSOARG00020009308|ENSOARG00020005364|ENSOARG00020007615|ENSOARG00020024852|ENSOARG00020019721|ENSOARG00020025826|ENSOARG00020023829|ENSOARG00020002806|ENSOARG00020012464|ENSOARG00020008470|ENSOARG00020023699|ENSOARG00020012774|ENSOARG00020007409|…	oas:780471|oas:101116391|oas:101116503|oas:101104002|oas:780470|oas:101108509|oas:101107214|oas:101117328|oas:101104633|oas:101114351|oas:101114873|oas:101122493|oas:101105605|oas:101123025|oas:101123476|oas:101104057|oas:101116435|oas:101121931|oas:101122075|oas:101102500|oas:101118294|oas:101113504|oas:101107107|oas:101102037|oas:101112942|oas:101121184|oas:101106572|oas:101121575|oas:101107603…	780471|101116391|101116503|101104002|780470|101108509|101107214|101117328|101104633|101114351|101114873|101122493|101105605|101123025|101123476|101104057|101116435|101121931|101122075|101102500|101118294|101113504|101107107|101102037|101112942|101121184|101106572|101121575|101107603|101119310|101105502|101106396|101122348|101117145|101121711|101121550|101120555|101114944|101116540|101112855|10110…	http://www.genome.jp/kegg-bin/show_pathway?oas04142/oas:101122533%09red/oas:101114873%09red/oas:101112855%09red/oas:101121931%09red/oas:101120555%09red/oas:101120710%09red/oas:101110428%09red/oas:101104002%09red/oas:101104538%09red/oas:101112930%09red/oas:101107114%09red/oas:101112650%09red/oas:101116435%09red/oas:101121711%09red/oas:443003%09red/oas:780472%09red/oas:101107603%09red/oas:101104633…
Bacterial invasion of epithelial cells	KEGG PATHWAY	oas05100	55	80	0.0143774054033	0.822222	ENSOARG00020009439|ENSOARG00020002906|ENSOARG00020004179|ENSOARG00020016394|ENSOARG00020009553|ENSOARG00020008714|ENSOARG00020010030|ENSOARG00020000577|ENSOARG00020008986|ENSOARG00020024839|ENSOARG00020004232|ENSOARG00020019665|ENSOARG00020003906|ENSOARG00020010835|ENSOARG00020002438|ENSOARG00020013919|ENSOARG00020010619|ENSOARG00020000868|ENSOARG00020025000|ENSOARG00020017825|ENSOARG00020026086|…	oas:101108737|oas:101113898|oas:101106572|oas:443140|oas:101117328|oas:443052|oas:101110015|oas:100101233|oas:101103084|oas:100216462|oas:101120842|oas:101117549|oas:101110196|oas:101109759|oas:101114404|oas:101117542|oas:101112165|oas:443076|oas:443340|oas:101112313|oas:101117537|oas:101102074|oas:100294600|oas:100101233|oas:101112313|oas:101113558|oas:101121312|oas:100037671|oas:101115027|oas:1…	101108737|101113898|101106572|443140|101117328|443052|101110015|100101233|101103084|100216462|101120842|101117549|101110196|101109759|101114404|101117542|101112165|443076|443340|101112313|101117537|101102074|100294600|100101233|101112313|101113558|101121312|100037671|101115027|101106932|101109983|101123521|101121501|101102896|101103096|101107114|101122277|101113487|100126571|101112488|101114771|4…	http://www.genome.jp/kegg-bin/show_pathway?oas05100/oas:100037671%09red/oas:101112313%09red/oas:101106572%09red/oas:100216462%09red/oas:100294600%09red/oas:101102896%09red/oas:101121228%09red/oas:443340%09red/oas:101117328%09red/oas:101112488%09red/oas:101117537%09red/oas:101114404%09red/oas:100302078%09red/oas:101113487%09red/oas:101113558%09red/oas:101112165%09red/oas:101110196%09red/oas:101117…
VEGF signaling pathway	KEGG PATHWAY	oas04370	43	61	0.0214033132386	0.822222	ENSOARG00020007890|ENSOARG00020014736|ENSOARG00020006453|ENSOARG00020007611|ENSOARG00020016331|ENSOARG00020015005|ENSOARG00020000577|ENSOARG00020021660|ENSOARG00020004232|ENSOARG00020005201|ENSOARG00020023827|ENSOARG00020010835|ENSOARG00020020737|ENSOARG00020025472|ENSOARG00020026087|ENSOARG00020025105|ENSOARG00020012374|ENSOARG00020007741|ENSOARG00020025810|ENSOARG00020013699|ENSOARG00020016112|…	oas:101123635|oas:101119242|oas:100101233|oas:100217411|oas:101113846|oas:101123008|oas:100101233|oas:101108104|oas:101120842|oas:101122126|oas:101115754|oas:101109759|oas:101115429|oas:101112406|oas:101118996|oas:101118410|oas:101122602|oas:780444|oas:101103190|oas:101103341|oas:101111472|oas:101109983|oas:101108005|oas:443087|oas:101104357|oas:101115485|oas:101118462|oas:443073|oas:101102896|oa…	101123635|101119242|100101233|100217411|101113846|101123008|100101233|101108104|101120842|101122126|101115754|101109759|101115429|101112406|101118996|101118410|101122602|780444|101103190|101103341|101111472|101109983|101108005|443087|101104357|101115485|101118462|443073|101102896|101103084|443460|100194428|101110074|101116423|100217411|101114005|101110015|443103|101121455|101102792|100217411|1011…	http://www.genome.jp/kegg-bin/show_pathway?oas04370/oas:101118118%09red/oas:101104357%09red/oas:101118462%09red/oas:101117348%09red/oas:101123635%09red/oas:101102896%09red/oas:101112406%09red/oas:101119242%09red/oas:101108104%09red/oas:101115754%09red/oas:101123008%09red/oas:101111472%09red/oas:101113846%09red/oas:101109983%09red/oas:443087%09red/oas:101121455%09red/oas:101103190%09red/oas:100194…
Fatty acid metabolism	KEGG PATHWAY	oas01212	35	48	0.0259867	0.822222	ENSOARG00020000551|ENSOARG00020000118|ENSOARG00020018516|ENSOARG00020011301|ENSOARG00020000942|ENSOARG00020025577|ENSOARG00020017320|ENSOARG00020017617|ENSOARG00020013348|ENSOARG00020018378|ENSOARG00020004767|ENSOARG00020005466|ENSOARG00020018726|ENSOARG00020006176|ENSOARG00020017431|ENSOARG00020006336|ENSOARG00020019476|ENSOARG00020000681|ENSOARG00020025978|ENSOARG00020010678|ENSOARG00020009463|…	oas:101117331|oas:101120135|oas:101120728|oas:101118626|oas:101116642|oas:101122862|oas:101109049|oas:101121475|oas:101110905|oas:101119642|oas:443484|oas:101118317|oas:101121296|oas:101111975|oas:101108615|oas:101112855|oas:101110086|oas:101102389|oas:101121049|oas:100127208|oas:101112867|oas:101110625|oas:443193|oas:101121831|oas:443185|oas:101112590|oas:101119850|oas:101109685|oas:101106744|oa…	101117331|101120135|101120728|101118626|101116642|101122862|101109049|101121475|101110905|101119642|443484|101118317|101121296|101111975|101108615|101112855|101110086|101102389|101121049|100127208|101112867|101110625|443193|101121831|443185|101112590|101119850|101109685|101106744|100170327|443484|101104601|101118274|100192316|443186|	http://www.genome.jp/kegg-bin/show_pathway?oas01212/oas:101112855%09red/oas:101106744%09red/oas:443186%09red/oas:101121475%09red/oas:101116642%09red/oas:443193%09red/oas:100192316%09red/oas:101118274%09red/oas:101110905%09red/oas:101120135%09red/oas:101118317%09red/oas:101122862%09red/oas:101110625%09red/oas:101121831%09red/oas:101102389%09red/oas:101118626%09red/oas:101119642%09red/oas:101109685…
Adherens junction	KEGG PATHWAY	oas04520	48	73	0.0346365	0.822222	ENSOARG00020005176|ENSOARG00020008664|ENSOARG00020025493|ENSOARG00020008714|ENSOARG00020015005|ENSOARG00020000577|ENSOARG00020005403|ENSOARG00020002405|ENSOARG00020021552|ENSOARG00020012167|ENSOARG00020000868|ENSOARG00020025000|ENSOARG00020013119|ENSOARG00020010458|ENSOARG00020024064|ENSOARG00020017825|ENSOARG00020019145|ENSOARG00020017864|ENSOARG00020005424|ENSOARG00020008829|ENSOARG00020009131|…	oas:443515|oas:101122459|oas:780521|oas:443052|oas:101123008|oas:100101233|oas:101111996|oas:101121501|oas:780507|oas:443200|oas:443076|oas:443340|oas:101122978|oas:101114231|oas:494191|oas:101112313|oas:100294600|oas:101104610|oas:101113983|oas:101108056|oas:101104362|oas:100101233|oas:101112313|oas:101108056|oas:443171|oas:100127220|oas:101121312|oas:101111737|oas:100913162|oas:101106932|oas:10…	443515|101122459|780521|443052|101123008|100101233|101111996|101121501|780507|443200|443076|443340|101122978|101114231|494191|101112313|100294600|101104610|101113983|101108056|101104362|100101233|101112313|101108056|443171|100127220|101121312|101111737|100913162|101106932|101118209|101115800|101118068|101103084|101117440|101102742|101112488|780519|101107336|101114231|101102951|101109363|101102792…	http://www.genome.jp/kegg-bin/show_pathway?oas04520/oas:101111737%09red/oas:100127220%09red/oas:101102951%09red/oas:101112313%09red/oas:443171%09red/oas:101108056%09red/oas:443515%09red/oas:100294600%09red/oas:101122978%09red/oas:101112406%09red/oas:443340%09red/oas:101113983%09red/oas:101122459%09red/oas:101104610%09red/oas:101112488%09red/oas:443200%09red/oas:100302078%09red/oas:101123008%09red…
AMPK signaling pathway	KEGG PATHWAY	oas04152	76	126	0.0370516110991	0.822222	ENSOARG00020005176|ENSOARG00020024161|ENSOARG00020018642|ENSOARG00020012258|ENSOARG00020010908|ENSOARG00020015760|ENSOARG00020010030|ENSOARG00020004041|ENSOARG00020006830|ENSOARG00020013913|ENSOARG00020019526|ENSOARG00020002620|ENSOARG00020002234|ENSOARG00020004101|ENSOARG00020003727|ENSOARG00020010835|ENSOARG00020002446|ENSOARG00020008287|ENSOARG00020020286|ENSOARG00020011360|ENSOARG00020014504|…	oas:443515|oas:101103447|oas:101110885|oas:101109574|oas:101102896|oas:101116044|oas:101110015|oas:101121455|oas:101102956|oas:101110299|oas:100169699|oas:101113460|oas:443489|oas:101107877|oas:101107621|oas:101109759|oas:101108743|oas:101108592|oas:101111426|oas:101115302|oas:443270|oas:101116812|oas:100142674|oas:101103911|oas:101114233|oas:101115088|oas:443318|oas:101108772|oas:100302087|oas:1…	443515|101103447|101110885|101109574|101102896|101116044|101110015|101121455|101102956|101110299|100169699|101113460|443489|101107877|101107621|101109759|101108743|101108592|101111426|101115302|443270|101116812|100142674|101103911|101114233|101115088|443318|101108772|100302087|101108511|100302069|101110626|443009|101108056|101104483|100307040|101114105|101119324|101108056|101111426|101119321|4433…	http://www.genome.jp/kegg-bin/show_pathway?oas04152/oas:101102956%09red/oas:101118462%09red/oas:100307040%09red/oas:101120669%09red/oas:101108056%09red/oas:443515%09red/oas:101117245%09red/oas:443513%09red/oas:100169699%09red/oas:101116044%09red/oas:443193%09red/oas:100144758%09red/oas:101102896%09red/oas:443009%09red/oas:101119242%09red/oas:100329218%09red/oas:101113409%09red/oas:101103911%09red…
Arginine and proline metabolism	KEGG PATHWAY	oas00330	42	64	0.0465927762773	0.822222	ENSOARG00020009302|ENSOARG00020014558|ENSOARG00020017341|ENSOARG00020000510|ENSOARG00020016251|ENSOARG00020020199|ENSOARG00020009432|ENSOARG00020025889|ENSOARG00020015700|ENSOARG00020022994|ENSOARG00020026378|ENSOARG00020018457|ENSOARG00020021614|ENSOARG00020008883|ENSOARG00020015902|ENSOARG00020001391|ENSOARG00020022840|ENSOARG00020020034|ENSOARG00020016713|ENSOARG00020025392|ENSOARG00020009225|…	oas:101108520|oas:101112338|oas:101110431|oas:101123553|oas:101110987|oas:101106659|oas:100174904|oas:101113801|oas:101122363|oas:101113463|oas:443239|oas:101111821|oas:101107584|oas:101102239|oas:101114955|oas:101115012|oas:101118747|oas:101106401|oas:101112841|oas:101113161|oas:101118344|oas:101114229|oas:101111244|oas:101117514|oas:101112287|oas:101105895|oas:101112841|oas:101116511|oas:443073…	101108520|101112338|101110431|101123553|101110987|101106659|100174904|101113801|101122363|101113463|443239|101111821|101107584|101102239|101114955|101115012|101118747|101106401|101112841|101113161|101118344|101114229|101111244|101117514|101112287|101105895|101112841|101116511|443073|101122577|101105181|101107269|101112561|101104856|101120750|101118975|101102207|101116374|101110393|443093|10110812…	http://www.genome.jp/kegg-bin/show_pathway?oas00330/oas:101111821%09red/oas:101114229%09red/oas:101116511%09red/oas:101115012%09red/oas:101107269%09red/oas:101110987%09red/oas:101122577%09red/oas:101112561%09red/oas:101102207%09red/oas:101110431%09red/oas:101113463%09red/oas:101111244%09red/oas:101106659%09red/oas:101118975%09red/oas:101114955%09red/oas:101107584%09red/oas:101106401%09red/oas:101…
mTOR signaling pathway	KEGG PATHWAY	oas04150	43	66	0.0477178392804	0.822222	ENSOARG00020022857|ENSOARG00020012258|ENSOARG00020015005|ENSOARG00020016553|ENSOARG00020022265|ENSOARG00020010835|ENSOARG00020012117|ENSOARG00020026134|ENSOARG00020020286|ENSOARG00020016195|ENSOARG00020011056|ENSOARG00020017615|ENSOARG00020014978|ENSOARG00020009650|ENSOARG00020026435|ENSOARG00020016712|ENSOARG00020016121|ENSOARG00020023205|ENSOARG00020009257|ENSOARG00020023625|ENSOARG00020013114|…	oas:443103|oas:101109574|oas:101123008|oas:101112730|oas:100037665|oas:101109759|oas:101114114|oas:101114666|oas:101111426|oas:101111428|oas:443519|oas:100302070|oas:101115088|oas:443318|oas:101108239|oas:100302069|oas:443540|oas:101117701|oas:101105528|oas:101119510|oas:101111426|oas:101119351|oas:101119321|oas:101118410|oas:101109983|oas:101114584|oas:101115485|oas:101118462|oas:101119242|oas:1…	443103|101109574|101123008|101112730|100037665|101109759|101114114|101114666|101111426|101111428|443519|100302070|101115088|443318|101108239|100302069|443540|101117701|101105528|101119510|101111426|101119351|101119321|101118410|101109983|101114584|101115485|101118462|101119242|101102896|101114530|101110074|101116423|101102293|100127210|101110015|101121455|101117245|100302087|101107847|101107685|1…	http://www.genome.jp/kegg-bin/show_pathway?oas04150/oas:101108239%09red/oas:101118462%09red/oas:443519%09red/oas:101117348%09red/oas:101117245%09red/oas:101107685%09red/oas:101114584%09red/oas:101102896%09red/oas:101119242%09red/oas:101114114%09red/oas:443540%09red/oas:101123008%09red/oas:100302070%09red/oas:101114530%09red/oas:101112730%09red/oas:101121455%09red/oas:101114666%09red/oas:101119510…
Platelet activation	KEGG PATHWAY	oas04611	78	134	0.0572011973599	0.822222	ENSOARG00020012316|ENSOARG00020002521|ENSOARG00020008731|ENSOARG00020014736|ENSOARG00020012194|ENSOARG00020015660|ENSOARG00020015663|ENSOARG00020006198|ENSOARG00020015005|ENSOARG00020006403|ENSOARG00020001681|ENSOARG00020003133|ENSOARG00020002410|ENSOARG00020005201|ENSOARG00020016798|ENSOARG00020010835|ENSOARG00020010271|ENSOARG00020011637|ENSOARG00020012461|ENSOARG00020012725|ENSOARG00020009004|…	oas:101105123|oas:101103693|oas:101113758|oas:101119242|oas:100270714|oas:101119264|oas:101101902|oas:101112667|oas:101123008|oas:101115330|oas:101118322|oas:101113317|oas:100196905|oas:101122126|oas:101117190|oas:101109759|oas:101103800|oas:101119264|oas:101114493|oas:101102013|oas:101113616|oas:101110258|oas:101105303|oas:101119848|oas:101117548|oas:443551|oas:443340|oas:101102089|oas:443512|oa…	101105123|101103693|101113758|101119242|100270714|101119264|101101902|101112667|101123008|101115330|101118322|101113317|100196905|101122126|101117190|101109759|101103800|101119264|101114493|101102013|101113616|101110258|101105303|101119848|101117548|443551|443340|101102089|443512|101115640|101105725|101116105|101108785|641303|101112735|101117354|101102442|100217411|101105277|101117003|101106864|1…	http://www.genome.jp/kegg-bin/show_pathway?oas04611/oas:101110931%09red/oas:101118392%09red/oas:101117190%09red/oas:101118462%09red/oas:101102442%09red/oas:101117348%09red/oas:101122295%09red/oas:443512%09red/oas:101103693%09red/oas:101102089%09red/oas:443551%09red/oas:101108785%09red/oas:101104023%09red/oas:443340%09red/oas:101113317%09red/oas:101119264%09red/oas:101110258%09red/oas:101119848%09…
HIF-1 signaling pathway	KEGG PATHWAY	oas04066	65	109	0.0578408334607	0.822222	ENSOARG00020007890|ENSOARG00020005176|ENSOARG00020022857|ENSOARG00020014736|ENSOARG00020008433|ENSOARG00020016331|ENSOARG00020015005|ENSOARG00020004041|ENSOARG00020006717|ENSOARG00020004476|ENSOARG00020016553|ENSOARG00020022265|ENSOARG00020005201|ENSOARG00020010835|ENSOARG00020003727|ENSOARG00020012258|ENSOARG00020020286|ENSOARG00020002205|ENSOARG00020011056|ENSOARG00020010248|ENSOARG00020009650|…	oas:101123635|oas:443515|oas:443103|oas:101119242|oas:497272|oas:101113846|oas:101123008|oas:101121455|oas:101122484|oas:554263|oas:101112730|oas:100037665|oas:101122126|oas:101109759|oas:101107621|oas:101109574|oas:101111426|oas:101107690|oas:443519|oas:101107841|oas:443318|oas:443396|oas:101122714|oas:101118410|oas:443005|oas:101114163|oas:101122519|oas:497271|oas:101107798|oas:101119209|oas:10…	101123635|443515|443103|101119242|497272|101113846|101123008|101121455|101122484|554263|101112730|100037665|101122126|101109759|101107621|101109574|101111426|101107690|443519|101107841|443318|443396|101122714|101118410|443005|101114163|101122519|497271|101107798|101119209|101119324|101108884|101111426|100381267|443498|101103341|101109983|443461|101118496|443331|101118462|443073|101113205|443302|4…	http://www.genome.jp/kegg-bin/show_pathway?oas04066/oas:101104102%09red/oas:780519%09red/oas:497272%09red/oas:101119209%09red/oas:497271%09red/oas:101117348%09red/oas:443515%09red/oas:101122519%09red/oas:101117367%09red/oas:443000%09red/oas:101113205%09red/oas:101123635%09red/oas:101108884%09red/oas:101102896%09red/oas:443005%09red/oas:101119242%09red/oas:443302%09red/oas:100885768%09red/oas:1011…
[truncated: 264 more rows]

## Sheet: Table S3-3
Table S3-3. GO enrichment of DE-miRNA in stageB
GO_accession	Description	Term_type	Over_represented_pValue	Corrected_pValue	DEG_item	DEG_list	Bg_item	Bg_list	Gene_names
GO:1902532	negative regulation of intracellular signal transduction	biological_process	2.4034e-06	0.00010656	178	6508	360	18327	ENSOARG00020006124,ENSOARG00020023963,ENSOARG00020019133,ENSOARG00020009900,ENSOARG00020013455,ENSOARG00020023515,ENSOARG00020010392,ENSOARG00020025045,ENSOARG00020002357,ENSOARG00020006059,ENSOARG00020007032,ENSOARG00020016034,ENSOARG00020006895,ENSOARG00020010862,ENSOARG00020013146,ENSOARG00020020922,ENSOARG00020002745,ENSOARG00020012519,ENSOARG00020010720,ENSOARG00020008041,ENSOARG00020018692,…
GO:0022409	positive regulation of cell-cell adhesion	biological_process	2.4733e-06	0.00010941	86	6508	156	18327	ENSOARG00020019990,ENSOARG00020025420,ENSOARG00020025959,ENSOARG00020012703,ENSOARG00020024815,ENSOARG00020016663,ENSOARG00020011138,ENSOARG00020009331,ENSOARG00020018137,ENSOARG00020005983,ENSOARG00020024353,ENSOARG00020009650,ENSOARG00020001838,ENSOARG00020008417,ENSOARG00020016080,ENSOARG00020004096,ENSOARG00020022030,ENSOARG00020024064,ENSOARG00020017478,ENSOARG00020008197,ENSOARG00020001886,…
[truncated: 803 more rows]

## Sheet: Table S3-4
Table S3-4. KEGG enrichment of DE-miRNA in stageB
[truncated: 276 more rows]
