# Supplementary material for: Integrated analysis of miRNAs-mRNAs in skeletal muscle development revealed that novel-miR-766 affects myoblast differentiation and myofiber-type formation in sheep
Source: Front Cell Dev Biol. 2025 Jul 31;13:1615676. doi: 10.3389/fcell.2025.1615676 (PMC12350436; doi:10.3389/fcell.2025.1615676)
Supplement: Supplementary file 4 [file Table6.xlsx]

## Sheet: Sheet1
Table S6. List of differentially expressed target genes in stage A (D26-D40)
gene_id	gene_name	D26	D29	D32	D35	D40	D45	D55	D75	D85	D105	D135
ENSOARG00020001209	GPC1	17.826	17.3216	21.657	33.1159	35.082	27.548	24.3565	19.6154	26.3603	20.0415	15.3599
ENSOARG00020001939	RAMP1	5.94482	5.87772	6.42489	21.4075	25.3102	10.9179	24.8311	27.2621	23.4132	24.9396	34.1712
ENSOARG00020002080	-	4.96543	4.48378	7.92898	7.57878	10.3618	18.5659	19.9479	20.6531	33.6827	36.4763	36.2811
ENSOARG00020006468	EFHD1	0.36844	0.463027	1.62774	6.13158	7.71828	6.40208	7.60476	7.15567	7.90994	7.61126	7.00963
ENSOARG00020013134	COL8A2	10.4391	11.6725	26.0651	44.1305	37.1537	28.6029	11.9129	11.0677	6.12932	5.88349	3.57418
ENSOARG00020018731	MACF1	29.0946	26.266	61.3428	56.1345	61.4065	87.2864	62.7805	37.5765	40.8793	27.9743	20.9915
ENSOARG00020000445	SLC2A1	50.1245	46.8459	31.4565	24.8051	20.4438	13.2268	10.3106	7.8081	5.66299	4.33987	3.64118
ENSOARG00020000265	ENSOARG00020000265	54.1056	48.9709	56.8792	34.4198	32.9634	47.5982	60.8471	44.2769	40.8932	36.2033	18.0563
ENSOARG00020002299	PDZK1IP1	33.3722	30.1458	3.8354	0.0609438	0.0185893	0.014962	0.0137285	0.0145877	0.0211473	0.091164	0.0297775
ENSOARG00020008378	GPX7	23.0315	21.3841	31.4631	34.0628	39.7042	33.6412	36.5448	31.2577	40.354	33.8169	17.6281
ENSOARG00020024177	PATJ	6.50226	6.29491	11.3596	4.88025	3.88791	5.10251	3.41171	3.81232	4.26857	4.78132	3.49917
ENSOARG00020025422	DOCK7	40.7095	38.9435	49.9772	36.1836	34.4758	23.9755	21.6715	20.3641	18.0457	14.6433	5.83731
ENSOARG00020015086	CRYZ	22.8186	20.8118	9.81374	11.9369	12.2306	6.66924	11.8439	7.68348	9.68778	7.55566	6.73542
ENSOARG00020020283	ADGRL2	111.915	115.413	160.186	142.836	112.262	54.5065	67.8191	54.7916	56.9868	48.9452	24.2988
ENSOARG00020001205	GNG5	6.54689	11.3214	5.39797	9.88477	5.82945	5.88872	5.37803	5.16148	5.23586	3.94013	4.33831
ENSOARG00020001875	C1orf52	8.65717	6.81917	4.81368	5.12108	3.81708	4.17683	7.7051	7.26038	6.87091	6.118	4.25059
ENSOARG00020006149	PKN2	20.3888	19.4723	27.9773	19.2789	19.3518	16.8199	16.9488	15.9822	17.6534	17.01	9.52869
ENSOARG00020001716	PALMD	4.84015	4.58637	12.6678	27.9508	29.6748	21.4902	32.4574	28.2798	37.7195	41.8792	48.0606
ENSOARG00020001804	AGL	7.22779	6.26989	18.9488	39.0776	61.5149	55.6491	124.741	97.0115	112.91	99.2382	92.7985
ENSOARG00020002671	COL11A1	44.329	47.8427	236.434	166.367	190.305	194.52	152.857	126.162	38.6273	19.1617	4.17484
ENSOARG00020000332	ATP1A1	73.6659	64.4367	52.2613	34.5053	35.1932	32.4646	44.6634	37.7304	38.667	24.8624	9.49243
ENSOARG00020001334	HAO2	3.31	3.20852	0.959873	0.0054836	0	0.00404975	0	0	0	0.00970933	0.0177787
ENSOARG00020001810	PDE4DIP	13.1405	13.5887	25.2087	32.6521	48.0411	49.6129	72.6491	62.7454	113.982	117.198	132.923
ENSOARG00020003047	PDZK1	33.3173	31.5384	6.43922	7.41675	9.86609	5.19806	7.82032	1.6991	0.617151	0.387488	0.333415
ENSOARG00020009546	CTSS	10.7558	13.8431	14.1177	22.8506	25.9846	10.1154	18.1548	24.0232	17.7922	17.2183	13.1566
ENSOARG00020000933	ENSOARG00020000933	8.53308	8.28587	10.876	8.594	14.0909	12.6825	14.2535	15.1058	18.1496	15.1035	9.45033
ENSOARG00020001415	ENSOARG00020001415	54.3732	57.7413	54.1721	95.8433	208.368	218.75	557.109	200.194	153.084	129.442	1265.73
ENSOARG00020008790	THBS3	2.02645	2.4297	7.35753	17.0039	24.1874	27.2536	26.5484	25.3527	19.8137	13.1148	5.31675
ENSOARG00020016018	LMNA	18.8112	17.3181	26.8392	49.6477	60.0994	48.9906	56.2385	50.8921	50.2656	40.2682	33.9332
ENSOARG00020026113	CRABP2	55.7228	53.4549	38.7513	26.6288	23.9467	27.2023	13.9262	12.5088	12.8786	6.81119	2.92284
ENSOARG00020009216	CADM3	8.46128	7.9859	4.98936	4.86236	4.36285	0.781297	0.415998	0.278789	0.236935	0.355332	0.454732
ENSOARG00020001363	DDR2	13.4092	12.8874	26.4898	23.7744	23.7445	23.7646	16.8049	17.217	21.1731	17.8488	12.4196
ENSOARG00020001579	PBX1	49.9083	45.0446	51.85	30.0481	24.4783	23.6374	12.2835	11.5142	15.6721	14.2717	8.33772
ENSOARG00020003205	DCAF6	13.9517	12.9728	26.4272	23.9212	24.7813	22.362	28.1724	27.0512	27.7208	27.1619	30.3348
ENSOARG00020005458	RCAN1	7.08821	6.97825	9.8967	19.0931	37.0022	24.5174	24.9475	24.5603	25.5354	12.5879	25.15
ENSOARG00020004123	APP	134.904	132.848	209.203	186.815	174.922	127.556	129.023	135.251	200.278	197.064	113.717
ENSOARG00020005351	OTOS	0.318603	0.732145	1.17397	5.67604	4.68943	1.35827	0.911388	0.974153	0.282418	0.180932	0.0300932
ENSOARG00020000554	CHODL	54.9616	56.9027	86.2591	112.502	88.4585	55.8906	76.9675	47.7129	58.4102	60.9292	14.7562
ENSOARG00020000740	ENSOARG00020000740	23.0254	22.0733	10.8251	9.60966	6.63066	1.95303	4.12663	2.92593	3.29452	5.77875	9.97023
ENSOARG00020001346	ROBO2	24.2635	23.2355	28.4894	16.0613	13.3118	7.09383	2.30772	2.17758	1.55783	1.00317	0.440082
ENSOARG00020001570	ROBO1	32.8626	30.1748	51.8308	32.7058	24.3432	19.1513	6.69102	6.8635	10.8028	8.96878	2.56806
ENSOARG00020002402	VGLL3	3.86455	4.5639	16.1221	27.559	29.0229	15.1563	16.1913	15.4934	20.1957	11.4224	4.18036
ENSOARG00020000816	FILIP1L	5.43526	6.13037	10.928	12.897	15.7705	13.4767	15.1971	22.1318	39.6117	44.5572	36.2623
ENSOARG00020000778	COL8A1	7.24581	8.24915	35.7301	35.4486	29.2884	12.4475	1.74915	1.54281	1.16773	1.03199	3.42959
ENSOARG00020000926	TBC1D23	32.6829	34.0827	35.9578	37.9614	38.5673	19.2082	31.6017	27.6722	23.4556	19.916	13.0765
ENSOARG00020001149	TOMM70	58.9836	60.3365	51.0063	65.3037	66.0773	27.3403	44.6184	37.5331	33.3515	29.4407	26.6535
ENSOARG00020001222	ENSOARG00020001222	11.7479	13.7241	18.8865	22.7977	30.7086	22.7057	31.7492	26.1236	18.338	12.4359	7.04995
ENSOARG00020001365	ABI3BP	2.07962	1.68549	14.9417	13.6559	21.9997	44.2867	12.7146	16.7537	13.9827	14.0092	5.18842
ENSOARG00020005631	PLCXD2	19.0531	18.9456	32.2027	29.564	25.8243	32.6056	21.2551	18.5549	19.9329	18.928	10.6284
ENSOARG00020000752	BOC	13.2007	11.734	26.4831	23.2567	18.9337	33.0434	9.15528	8.74762	8.2028	6.35098	4.26623
ENSOARG00020001493	LSAMP	19.002	16.6136	37.3715	20.5482	19.0379	12.6059	5.47618	3.09657	2.27556	1.42673	0.519487
ENSOARG00020002382	HGD	5.52486	6.01941	1.12897	0	0.0060875	0.0073555	0.010263	0	0	0	0.051342
ENSOARG00020003906	HCLS1	1.4411	1.91096	1.72994	5.43365	6.90867	3.50897	5.60884	3.14492	3.02608	3.17056	2.1129
ENSOARG00020005758	SOX2	18.9623	18.4175	2.48169	1.71087	1.37922	0.277712	0.246257	0.166131	0.176491	0.119305	0.097802
ENSOARG00020005863	FXR1	53.9351	50.5099	82.6235	73.2475	74.8525	88.4287	159.674	137.043	160.997	164.022	135.809
ENSOARG00020009394	ACTL6A	19.4807	18.0066	13.6742	9.37421	7.71016	8.30658	10.8194	9.23152	10.874	8.40414	5.28721
ENSOARG00020000203	TBL1XR1	44.4533	38.6254	63.3921	54.7166	55.2862	38.0878	47.4417	44.1828	33.624	39.4698	24.6353
ENSOARG00020000887	FNDC3B	14.4608	13.1661	28.9989	22.4188	28.0239	37.7038	21.2545	22.4844	29.4059	25.0843	12.9903
ENSOARG00020002184	MECOM	28.9027	31.4048	43.6801	12.7228	8.11058	7.49993	4.36034	4.87495	6.90874	8.5097	5.98453
ENSOARG00020002687	BCHE	16.7129	16.1806	21.8304	30.5184	30.9834	11.68	31.7228	33.8781	30.737	24.5589	13.727
ENSOARG00020005692	ENSOARG00020005692	22.8865	21.59	13.546	20.1298	23.3558	14.9493	36.5882	45.3266	56.6487	62.5237	68.3414
ENSOARG00020004814	TSC22D2	9.18035	8.342	21.2336	19.7167	18.6897	20.2368	9.37867	8.40381	10.0039	7.27502	4.26747
ENSOARG00020005085	WWTR1	19.6082	18.3907	42.1254	35.9582	33.6829	24.5579	23.5385	24.273	30.5479	24.6328	15.9371
ENSOARG00020005484	PLOD2	24.5793	26.5848	62.503	65.1526	68.4987	32.6534	32.2883	26.6178	24.4584	24.2698	14.7805
ENSOARG00020006303	PLS1	7.30198	7.06763	1.4323	0.335686	0.424114	0.157539	0.1151	0.13096	0.118921	0.058053	0.0580668
ENSOARG00020019583	ENSOARG00020019583	3.89534	4.02475	0.782457	0.118325	0.136829	0.0302518	0.068999	0.0564693	0.005757	0.011119	0.0337872
ENSOARG00020019153	TF	12.0125	24.6306	4.11138	1.4984	2.02839	0.892528	2.6125	1.74258	1.57286	2.40941	2.9934
ENSOARG00020001400	ATP2C1	48.4223	51.011	64.0817	53.9745	50.2327	38.9609	43.4675	37.6547	43.9181	40.5149	27.361
ENSOARG00020002675	MX2	16.4752	9.8289	2.79136	0.514498	0.336899	0.129867	0.052673	0.099159	0.0836767	0.640331	0.827621
ENSOARG00020002706	MX1	47.248	47.4387	5.67037	1.61812	1.02278	0.661865	0.319678	0.752469	1.13212	5.80964	4.6934
ENSOARG00020008540	ENSOARG00020008540	5.63639	5.56345	12.8402	24.9457	41.7602	90.9043	43.5887	56.7238	57.3704	48.5452	40.8233
ENSOARG00020000881	ACP1	77.6309	86.7559	44.9466	58.264	53.5323	18.4237	32.5165	24.524	22.3179	19.4676	19.7871
ENSOARG00020002932	GSN	31.5182	32.6127	75.5976	63.5132	84.1482	130.997	146.471	149.716	168.062	177.601	217.147
ENSOARG00020018274	ENSOARG00020018274	2.19466	8.19128	0.44915	0.0551112	0.0110498	0.385601	0.187057	0.0905213	0.0829607	0.14048	0
ENSOARG00020019825	RGS3	19.5119	19.1705	17.5801	30.2465	32.6829	12.2096	18.7515	22.5598	21.7686	18.8048	21.3773
ENSOARG00020021442	SLC31A2	3.39581	3.34583	2.97083	8.47906	11.0865	6.63307	18.5045	7.35337	4.72785	3.09807	2.75272
ENSOARG00020002927	ALDOB	73.1829	50.6176	12.6191	0.205447	0.208608	0.469659	0.299433	0.098091	0.150575	0.142183	0.126397
ENSOARG00020001301	ECM2	2.42733	2.87238	10.8523	20.4493	30.4393	23.7279	35.2495	43.7343	47.0925	57.5962	53.305
ENSOARG00020001312	ASPN	0.400277	1.48028	31.5275	138.354	283.27	109.672	201.419	203.664	165.251	141.936	41.3393
ENSOARG00020001335	OGN	32.5271	45.459	226.439	264.677	314.419	165.975	215.496	189.415	177.245	158.736	108.356
ENSOARG00020002574	FBP1	7.64228	5.87155	4.31976	0.244304	0.320495	0.054474	0.0722683	0.0791297	0.0742617	0.089811	0.27454
ENSOARG00020002940	GOLM1	26.4428	23.2628	37.3245	50.3274	52.0085	44.666	58.0176	37.813	35.2033	24.2697	11.082
ENSOARG00020014139	EBF2	27.1076	24.3795	72.5223	41.8909	32.7139	29.5125	17.1221	16.0649	18.4454	14.6324	7.89955
ENSOARG00020001148	COL15A1	9.37542	8.36449	24.8871	17.7399	22.1991	22.1914	20.9297	27.4718	66.4474	127.78	83.55
ENSOARG00020004393	GLIPR2	35.1696	34.8748	39.1467	103.875	122.027	56.5306	109.617	91.6974	69.4043	48.9825	21.3068
ENSOARG00020013084	ANXA1	23.168	28.0525	19.2124	24.8646	43.6072	19.5989	34.3223	39.083	22.982	25.5995	36.3646
ENSOARG00020019142	MAMDC2	1.30498	1.43463	6.41196	14.814	15.9043	7.52539	7.92914	6.11326	4.22932	3.09915	1.84313
ENSOARG00020022177	PGM5	17.5374	18.4373	23.9753	49.0876	51.6316	21.9649	50.2218	47.7272	52.7733	35.8049	31.8588
ENSOARG00020006756	RFX3	26.1411	24.7263	38.7572	15.7794	13.254	11.1422	5.83676	6.6171	6.22869	5.0455	2.52409
ENSOARG00020013533	NFIB	21.4416	22.8333	70.9898	50.2525	52.6739	61.0973	31.8677	40.1184	55.8468	43.8962	24.1459
ENSOARG00020009445	ENSOARG00020009445	42.838	40.519	23.9538	18.7918	18.3802	13.3412	18.8428	17.1661	19.7117	19.8633	13.3955
ENSOARG00020009753	ENSOARG00020009753	30.1756	31.8382	39.8092	55.8169	44.6604	29.106	33.7614	30.0775	49.7626	44.127	37.9901
ENSOARG00020010482	SCARA5	4.68219	5.09676	7.44001	21.7321	26.8093	15.5723	16.2363	17.2164	13.0004	11.2552	13.9248
ENSOARG00020008081	FDFT1	85.8783	87.1816	48.2855	47.6803	37.8874	17.9149	27.4298	21.578	26.5196	21.9587	19.086
ENSOARG00020009532	HAND2	10.3284	12.8939	1.77083	0.0527932	0.0256077	0.0328997	0	0.270055	0.996395	0.669554	0.161072
ENSOARG00020020376	CYFIP1	46.5506	48.4089	48.5764	42.179	40.2632	31.3639	32.3978	27.349	32.1859	28.255	17.6378
ENSOARG00020008621	BIN1	23.0523	20.7292	34.1092	61.8557	69.284	65.0803	141.366	147.978	200.113	189.651	230.612
ENSOARG00020009466	MSTN	6.98225	6.01676	13.6569	34.1359	37.2664	24.1238	30.004	41.1567	51.0863	52.4272	12.5194
ENSOARG00020012461	COL5A2	88.3264	81.2033	185.185	229.279	303.702	324.611	308.25	273.618	211.666	142.725	71.6589
ENSOARG00020014547	CALCRL	32.9966	31.657	41.5992	53.7435	63.6577	38.8631	49.0452	31.9508	31.1685	37.2517	27.5343
ENSOARG00020016433	NCKAP1	69.5768	70.6862	60.3717	68.8137	71.1168	37.8893	52.485	45.0569	49.7588	45.6203	28.7183
ENSOARG00020013296	COL3A1	382.168	365.662	627.136	876.916	1209.77	1234.07	1357.22	1616.8	1567.8	1615.47	974.392
ENSOARG00020020704	FKBP7	38.786	43.8206	40.3019	67.6803	80.7228	40.7457	82.4801	74.4927	54.1119	46.3477	30.7741
ENSOARG00020001710	CDCA7	20.8637	18.8675	15.7095	12.1516	13.865	9.63903	10.5943	7.07032	6.45427	4.32441	2.59107
ENSOARG00020004893	LRP2	25.1563	18.1138	7.03861	0.454903	0.406289	0.737321	0.137807	0.078649	0.0392057	0.0465177	0.017286
ENSOARG00020004721	KLHL41	52.1432	45.1689	125.637	357.222	452.447	234.815	835.495	874.92	908.78	994.266	1238.43
ENSOARG00020010727	IFIH1	6.21966	4.80667	1.26252	0.515169	0.435111	0.39335	0.482709	0.620024	0.995336	2.59709	2.7159
ENSOARG00020012026	GCG	0.644358	28.7929	0	0	0.0133732	0.0217917	0.0828793	0.024773	0.0173603	0	0
ENSOARG00020016225	ITGB6	1.61327	1.46516	4.61822	8.574	10.2147	9.005	23.8189	23.2779	26.194	23.8315	32.9969
ENSOARG00020024809	KIF5C	24.3126	21.4233	15.6322	8.74547	9.35894	4.29172	1.4325	1.13408	1.23052	0.716416	0.120984
ENSOARG00020024247	NEB	11.3159	9.37436	56.4984	76.5632	97.1685	102.56	87.0871	113.03	222.919	240.159	287.504
ENSOARG00020011495	HNMT	2.87275	3.11268	7.30598	7.23701	11.9429	8.18994	8.21546	10.4302	9.48069	9.02378	5.60462
ENSOARG00020012040	CXCR4	30.7704	29.7734	6.79451	12.6522	13.975	8.04774	15.7229	15.3143	15.737	18.9809	9.43279
ENSOARG00020022977	STEAP3	3.07446	2.84227	0.500385	0.474446	0.467278	0.320698	0.428745	0.429759	0.537857	0.55605	1.77988
ENSOARG00020010197	ANKRD44	7.6261	7.58397	23.595	18.1304	15.3158	15.3716	8.50484	9.77692	10.5258	9.52219	3.61515
ENSOARG00020019287	MAP2	26.7917	26.4865	13.5336	9.03929	7.3523	7.8426	4.50424	2.87066	2.61243	2.14028	1.5524
ENSOARG00020021419	MYL1b	20.3098	22.4294	84.7051	282.582	413.766	289.411	656.045	895.77	1365.85	1921.4	2962.19
ENSOARG00020025327	PECR	20.9156	23.1838	12.1118	10.2463	11.5373	5.98955	8.99967	7.47045	5.96753	6.31288	8.56575
ENSOARG00020024839	FN1	141.435	122.531	274.475	305.421	336.956	217.271	114.268	106.872	122.825	103.358	39.0432
ENSOARG00020025420	IGFBP2	419.712	431.209	185.493	258.745	176.682	58.7164	66.3252	30.8726	20.2166	10.488	3.28615
ENSOARG00020007377	VIL1	7.99025	6.46381	1.14576	0.0038712	0.0202802	0.00169075	0.0102988	0.00643467	0	0.0132683	0.0098055
ENSOARG00020012625	TUBA4A	5.15788	4.42043	4.03435	9.73251	14.6955	12.2725	32.751	19.9198	31.8482	32.6077	91.1795
ENSOARG00020014096	DES	33.7015	31.0089	102.039	296.12	428.512	237.281	443.637	405.796	559.203	637.049	925.521
ENSOARG00020015221	OBSL1	26.5051	23.8924	28.0178	40.0732	40.4021	36.7274	20.0019	22.1268	22.5141	18.3506	16.2706
ENSOARG00020006629	AGFG1	31.4956	31.9912	34.3889	30.4319	28.4119	19.9142	20.6241	17.9018	21.8287	19.8788	13.3177
ENSOARG00020018780	AK2	62.598	68.7065	39.0662	43.7662	37.0547	24.4149	36.7949	29.2159	32.5239	27.5002	27.8877
ENSOARG00020021251	MARCKSL1	307.922	297.875	164.185	162.744	130.37	51.4687	37.0577	29.3898	44.5419	31.8999	13.3341
ENSOARG00020010269	TINAGL1	8.60675	7.28344	2.61833	1.97571	2.27767	2.26857	3.01948	3.98861	3.39266	3.95991	7.31767
ENSOARG00020008158	COL16A1	9.36909	10.3416	34.9145	45.4976	58.1875	85.9364	52.9086	52.0484	25.8176	17.2227	6.60163
ENSOARG00020013966	MATN1	2.33357	4.16048	123.76	44.7819	62.0865	20.547	5.03599	26.4347	0.0430427	0.022173	0.0049745
ENSOARG00020021024	IFI6	179.601	222.54	23.9004	26.3792	25.7776	14.5238	16.8289	16.289	14.1008	29.4907	60.4198
ENSOARG00020012256	MYOM3	2.45369	2.03586	9.87799	25.4966	44.5204	45.1459	69.6268	85.1859	125.859	117.304	114.146
ENSOARG00020014896	TCEA3	4.75431	4.60156	7.88293	15.2481	17.0339	15.4874	26.0511	31.4457	48.7812	53.1485	85.4955
ENSOARG00020011152	ARHGEF10L	10.2665	9.32144	8.43091	14.015	14.4064	9.8631	9.94252	10.9601	14.3761	12.4213	11.89
ENSOARG00020015629	SZRD1	43.2422	44.69	25.4224	43.9575	45.8593	30.823	37.1479	32.4405	36.1536	25.8208	18.6854
ENSOARG00020000990	AIF1L	28.9252	26.0572	24.916	12.4158	11.5677	10.1818	19.5817	16.8221	18.7253	14.876	8.77805
ENSOARG00020008954	ENSOARG00020008954	8.72414	8.74154	16.4756	14.5801	15.796	21.3934	17.582	16.3255	16.5743	14.2276	10.7682
ENSOARG00020015500	ENSOARG00020015500	10.8684	10.9853	10.6116	14.8131	17.4909	7.62275	11.1185	7.11057	6.37176	6.42167	3.4845
ENSOARG00020015645	AK1	14.5713	13.6508	8.80431	19.4897	32.0094	17.6176	60.3149	79.0244	97.7978	131.13	182.155
ENSOARG00020006510	PBX3	24.5657	24.2479	16.6516	11.7076	9.72608	6.01325	4.1224	3.47022	3.69636	3.00097	1.62928
ENSOARG00020011470	CRB2	6.68973	5.348	0.560019	0.410807	0.358347	0.198863	0.216672	0.184496	0.289123	0.0909177	0.0330995
ENSOARG00020006940	ID2	97.8478	96.7217	50.1403	44.981	29.3622	8.04844	6.65398	5.92645	5.35831	5.18543	8.1671
ENSOARG00020007030	KIDINS220	79.2997	82.7818	88.555	72.3322	63.3211	41.0509	38.936	33.3217	36.8004	33.8009	18.8062
ENSOARG00020013035	TRIB2	25.788	23.502	46.2713	27.194	17.4718	13.3189	5.81112	4.84766	5.35408	4.52963	5.0252
ENSOARG00020018018	MATN3	0.661949	0.537235	12.0225	4.1825	3.81964	2.2036	1.29354	4.58778	0.745762	0.940413	0.437191
ENSOARG00020007769	APLF	7.34795	9.20409	15.5753	17.2026	18.9038	12.6969	18.5996	15.4469	16.103	12.1429	7.2294
ENSOARG00020000528	MEIS1	103.687	103.563	70.104	52.644	40.2039	23.9632	16.7935	13.3569	14.7811	11.3061	5.90757
ENSOARG00020000835	SMYD1	2.21608	1.85156	11.1262	18.5441	22.2045	23.1281	34.2117	22.6502	29.4708	20.4376	19.1506
ENSOARG00020001846	ECRG4	2.5374	3.14389	26.8333	55.8926	76.2561	44.1912	43.5159	30.1215	25.4559	15.2533	12.1913
ENSOARG00020002071	ENSOARG00020002071	21.6333	22.0096	27.3423	26.2635	25.4448	19.2845	23.6284	22.0449	23.561	20.7214	13.6837
ENSOARG00020002287	RANBP2	29.3423	27.2943	32.8672	25.896	25.0696	19.9027	16.8284	15.9514	20.9875	19.4438	13.7346
ENSOARG00020000430	CCDC88A	41.6173	41.4701	64.1229	41.5963	44.359	42.7542	35.102	28.815	25.9317	19.8445	9.54511
ENSOARG00020000804	RTN4	47.955	44.2875	56.0404	92.3571	110.332	87.0244	198.024	262.77	280.965	295.399	336.149
ENSOARG00020000992	SPTBN1	63.5555	56.0079	80.2372	83.3291	96.9462	107.334	85.0079	86.2588	115.917	96.2206	70.1372
ENSOARG00020005022	EPCAM	12.2767	12.8835	2.77708	0.349008	0.185105	0.080871	0.144505	0.091871	0.124357	0.0229487	0.0238217
ENSOARG00020005365	-	12.4249	11.9983	13.6904	15.9508	18.7925	12.007	23.0419	16.8977	16.2552	14.6561	14.3552
ENSOARG00020006134	SLC3A1	17.1865	15.9445	2.9305	0.46244	0.532281	0.154256	0.450639	0.441837	0.708297	0.109532	6.6247
ENSOARG00020005995	PREPL	24.9342	24.7942	27.6737	36.6599	41.0151	23.9878	43.3476	29.5391	34.9086	28.2637	16.4653
ENSOARG00020001760	LTBP1	41.1786	45.8929	76.6326	65.825	56.5847	34.094	17.9009	26.1868	34.4473	31.0816	16.656
ENSOARG00020005560	ATP6V1B1	4.77746	3.67146	0.515898	0	0.001858	0	0.0050975	0	0.009996	0.030044	0.008207
ENSOARG00020005927	DYSF	2.5751	1.96757	5.94087	11.1597	15.5276	18.5742	16.302	15.6942	25.3988	20.2938	15.9148
ENSOARG00020001109	ENSOARG00020001109	9.86517	9.01426	0.58989	0.235113	0.659954	0.365669	1.14336	1.04345	1.69575	1.18631	3.99327
ENSOARG00020003813	NAV3	6.57498	6.24766	20.2163	23.3128	21.1881	17.431	10.6635	12.0097	12.5686	8.74141	3.88811
ENSOARG00020005817	PPP1R12A	42.7968	42.0181	66.469	46.3589	46.9466	39.9701	44.9825	41.4253	51.0506	51.9839	34.3733
ENSOARG00020008943	MYF6	1.83377	1.30838	2.51602	8.98522	9.63734	3.43467	8.1922	8.14671	14.5203	14.6179	13.5705
ENSOARG00020009658	LUM	172.536	205.226	217.198	322.549	379.032	126.989	306.008	326.401	271.031	207.261	161.646
ENSOARG00020009720	DCN	95.9663	121.079	138.165	287.543	484.755	410.074	546.289	558.397	502.719	471.001	316.349
ENSOARG00020016394	ENSOARG00020016394	11.6123	10.1193	14.9757	24.6042	27.4477	19.7941	11.8874	10.5926	12.3977	9.94812	6.17167
ENSOARG00020018036	ENSOARG00020018036	4.66152	4.18071	12.4379	6.11031	3.72329	11.1836	4.99106	7.20214	8.33756	7.37113	4.2559
ENSOARG00020018598	-	6.59776	5.56425	16.7396	11.4963	10.9897	15.7097	4.87593	4.77241	8.04343	7.04705	4.18352
ENSOARG00020019417	ENSOARG00020019417	260.305	253.134	160.791	175.429	168.268	107.057	72.4983	70.917	74.5923	63.0227	37.4047
ENSOARG00020002410	COL2A1	77.5741	58.2663	234.99	134.72	129.876	163.5	31.583	59.052	6.07061	2.58295	1.0361
ENSOARG00020007783	RASSF3	12.4515	13.0024	16.8203	28.2676	31.0063	18.1075	28.0302	26.3913	39.1634	31.1049	12.8026
ENSOARG00020001685	LRP1	19.6757	17.0753	32.3579	35.1916	38.5615	63.0784	18.9685	27.4839	23.1549	18.0055	12.5118
ENSOARG00020003097	ENSOARG00020003097	22.3189	20.9021	22.7942	17.7324	17.1803	18.8326	12.0557	13.2433	19.1503	17.8498	11.3279
ENSOARG00020004484	ENSOARG00020004484	73.1095	83.0782	124.172	534.764	542.908	119.549	300.609	56.8332	65.1741	81.572	1166.97
ENSOARG00020004517	ENSOARG00020004517	17.5613	17.1169	26.0243	26.7529	28.7497	22.1551	24.8601	22.3441	29.2599	22.3942	10.5139
ENSOARG00020006660	ENSOARG00020006660	1.28	1.04483	2.18466	5.51879	12.0649	21.1499	33.186	44.5172	57.5306	51.462	38.8746
ENSOARG00020011479	SLC25A3	237.555	236.729	129.153	177.087	182.147	66.634	159.116	139.789	139.033	120.816	178.976
ENSOARG00020009650	IGF1	5.13294	5.80461	12.9139	17.3437	19.6136	13.8162	14.2083	15.2217	21.9114	20.6144	13.8062
ENSOARG00020013130	HCFC2	13.2422	13.5028	27.842	27.3373	28.066	22.3618	25.9836	24.7107	28.8194	25.634	18.5314
ENSOARG00020006228	MYBPC1	13.6224	11.9729	57.0151	138.237	250.193	228.451	571.358	628.413	888.922	932.946	964.595
ENSOARG00020020783	MB	2.76883	2.98305	7.27156	29.5419	31.6949	24.7353	65.5841	35.6479	23.9456	22.533	398.402
ENSOARG00020000842	-	15.574	14.9942	6.22807	4.78228	4.32431	3.37846	2.40012	2.04529	1.86354	2.22945	2.14706
ENSOARG00020001084	DNM1L	48.5986	46.3269	40.7973	47.0918	44.0311	24.8076	36.6402	28.4779	29.5726	23.1239	14.8382
ENSOARG00020004542	BCAT1	36.3002	32.4352	51.9086	83.2063	104.493	64.2722	98.048	91.4481	96.1583	43.566	4.12204
ENSOARG00020002428	PTPRO	18.6674	16.1679	5.69359	2.13935	2.34838	0.625345	0.620874	0.232328	0.076795	0.109577	0.118906
ENSOARG00020002264	EPS8	19.0677	19.8522	31.2026	44.8811	41.4412	30.0895	23.9496	20.8711	18.7095	15.8837	10.348
ENSOARG00020002652	MGP	1.22806	2.50904	51.0159	39.7365	40.5821	7.89308	14.6503	34.6678	24.786	61.1171	179.221
ENSOARG00020008398	MFAP5	0.12855	0.11009	0.196107	1.83522	29.4154	59.8268	78.4229	108.12	96.9293	79.3664	61.7906
ENSOARG00020011245	SLC2A3	95.7927	77.5228	76.6804	42.1343	33.1333	14.7722	15.6687	11.0824	8.25099	10.1676	14.7247
ENSOARG00020023431	P3H3	22.6631	22.3697	32.7838	40.0273	42.0632	32.9699	25.2557	19.7519	13.8256	9.08894	4.54054
ENSOARG00020006407	CD9	12.2342	12.1302	6.47773	4.64967	4.75954	4.09926	9.79458	13.1181	17.1534	21.6237	23.2825
ENSOARG00020011321	TSPAN9	30.0622	28.5758	45.0569	98.335	88.2988	36.5791	49.3943	39.3606	43.1777	25.6557	9.72568
ENSOARG00020009181	KDELR3	7.72797	9.55849	17.9207	26.9959	40.6979	21.9222	26.6489	24.8765	24.7652	19.8095	14.5357
ENSOARG00020000167	ENSOARG00020000167	18.9782	16.6348	16.0437	8.09804	7.12364	5.66056	1.51668	0.891788	0.723859	0.287796	0.11366
ENSOARG00020000969	TSPO	18.6986	19.6115	15.3936	30.4692	36.5354	9.18904	13.3385	9.0205	7.02641	6.81846	6.54206
ENSOARG00020008635	DDC	3.87184	4.47788	0.74634	0.347211	0.586488	0.654766	0.600283	0.51702	0.493615	0.697119	1.2606
ENSOARG00020017394	TFPI2	4.35859	4.40512	7.0605	12.1053	20.6695	19.3435	36.4233	45.4826	50.3454	57.5895	46.53
ENSOARG00020017480	GNG11	41.4114	40.1286	28.0751	59.4128	85.5246	49.1241	89.7439	94.6263	98.9124	128.931	114.303
ENSOARG00020018567	SGCE	25.6264	26.1589	36.7611	43.3533	47.6016	28.1756	46.4422	44.586	50.9983	45.5639	22.9528
ENSOARG00020017657	COL1A2	296.292	286.982	655.734	861.391	1235.88	1589.81	1296.47	1617.22	1037.36	826.664	507.919
ENSOARG00020020122	PEG10	66.5196	59.9694	106.051	90.0499	128.352	271.722	184.581	187.515	294.659	149.431	19.1467
ENSOARG00020001319	PHF14	42.2417	40.2399	48.9115	30.3889	27.5071	23.918	24.2499	20.6985	20.2519	17.5989	9.01475
ENSOARG00020002191	TSPAN13	36.0805	39.0824	13.698	21.6357	26.5696	15.1287	29.3903	31.4651	36.5848	58.9649	55.3883
ENSOARG00020000651	SEMA3D	12.5159	12.4828	32.9504	34.5641	28.8873	8.67085	4.91066	7.32823	4.14909	5.36912	3.11154
ENSOARG00020000849	SEMA3A	40.9719	42.6054	88.2099	80.1563	66.358	42.158	43.6621	35.1672	36.1181	18.3912	2.13149
ENSOARG00020001743	CACNA2D1	15.4234	14.5685	34.3163	33.9125	42.8245	33.533	42.286	33.2402	52.909	58.8927	53.8257
ENSOARG00020002333	CD36	7.96407	8.25241	10.3578	19.7643	25.4478	18.8138	31.2568	33.1764	47.5903	72.3223	107.322
ENSOARG00020015741	SFRP4	0.346681	0.3324	0.716895	1.61305	8.30845	7.48097	10.8456	19.179	6.47138	6.92189	11.9712
ENSOARG00020000956	CAV1	8.09849	9.6022	11.3054	19.117	38.5912	36.9679	84.679	102.369	124.148	184.988	155.841
ENSOARG00020002182	DOCK4	9.87494	8.93071	20.1952	10.142	7.6856	12.6399	5.17454	5.17888	5.02795	5.47928	4.54317
ENSOARG00020004276	SEPTIN7	146.883	139.051	147.607	156.469	159.366	119.116	205.158	176.424	155.822	137.197	81.3139
ENSOARG00020009743	-	3.80005	4.42479	4.25045	8.49252	18.1511	18.9958	32.2489	27.0076	20.2694	15.9166	25.3255
ENSOARG00020011720	MTURN	12.4287	12.6418	25.5684	47.2304	44.7539	19.3118	30.519	21.7899	19.9891	11.6553	5.80701
ENSOARG00020000251	HOXA5	36.9652	35.4045	49.5966	30.2532	21.7426	17.6114	7.0421	6.43248	7.98112	6.84538	3.86042
ENSOARG00020000732	MPP6	19.2566	18.0378	37.7369	38.9572	36.2864	33.0851	26.1466	22.4306	21.3009	12.2506	3.46788
ENSOARG00020002594	IGFBP3	45.4151	42.5897	54.4456	99.801	102.916	43.7055	19.1664	14.3034	13.1359	32.8169	21.3583
ENSOARG00020002738	TBRG4	9.74696	9.04989	7.65537	9.07664	9.71598	8.51997	10.7784	10.2848	10.9275	9.65858	12.7274
ENSOARG00020003406	TMED4	28.5655	30.2967	33.4549	60.6057	59.2941	29.5957	39.0752	35.068	41.8117	36.8432	20.9564
ENSOARG00020002905	H2AZ2	142.79	161.604	65.1861	120.906	114.495	30.763	66.9144	58.4407	45.9248	29.5238	61.7581
ENSOARG00020004980	ENSOARG00020004980	14.2874	13.5612	17.9424	17.1949	16.4767	15.9982	11.3285	9.80144	10.292	6.85841	4.18363
ENSOARG00020005456	CALU	58.8224	69.5855	93.9573	129.123	138.17	82.8618	115.374	87.3567	85.3777	75.5896	39.7799
ENSOARG00020006705	TSPAN33	13.6821	10.4047	2.24578	2.76688	3.14372	1.17862	2.58064	2.12971	3.38916	3.67924	1.74118
ENSOARG00020000738	MEST	85.2904	81.6009	169.725	132.534	136.723	293.116	317.171	288.886	256.631	152.857	40.422
ENSOARG00020001213	CALD1	18.2024	16.9785	31.1399	21.0219	26.8917	43.4575	38.4459	32.8619	43.6675	40.3586	34.8618
ENSOARG00020001867	STMP1	83.5039	96.6481	39.5613	85.4538	46.8312	24.9219	74.5137	44.1049	31.0539	51.9643	21.3661
ENSOARG00020011675	AOC1	8.81487	6.10707	2.18005	0	0.0101207	0	0.123824	0.159599	0.074154	0.312291	0.737975
ENSOARG00020015867	ADAMTS2	1.3672	1.57926	5.48474	7.34637	13.3218	12.345	11.2221	13.6757	15.2555	13.7602	9.33415
ENSOARG00020010913	Bst-2B	12.2038	9.78164	2.10939	2.01449	1.57519	0.684728	1.21215	1.33511	0.901584	1.69022	2.37529
ENSOARG00020010960	BST-2A	12.3824	12.1707	1.01982	0.567531	0.255081	0.138096	0.0954317	0.226507	0.2056	0.419895	0.845069
ENSOARG00020015674	TMEM38A	2.12591	2.56838	5.24484	14.8381	18.5167	11.8089	29.0504	30.5635	46.2705	45.5235	62.5651
ENSOARG00020012993	ENSOARG00020012993	13.8734	14.4797	17.5036	15.4708	15.4403	10.4173	13.1855	13.9272	14.4208	13.8199	11.0596
ENSOARG00020000893	PIN1	166.744	205.503	90.5477	182.547	175.56	62.6236	127.288	115.83	93.2845	80.4605	55.1591
ENSOARG00020007271	CNN1	2.05131	2.78326	3.12708	10.0684	25.5668	9.38083	21.4501	12.4712	9.81133	5.31957	3.73005
ENSOARG00020008821	ENSOARG00020008821	16.9434	14.9514	27.531	17.3014	14.6582	37.1717	29.3298	24.8106	30.4273	28.8736	19.3743
ENSOARG00020000510	P4HA2	21.6156	23.3347	35.2199	44.7856	49.0549	33.2931	37.3888	31.6897	39.6504	30.5315	17.5462
ENSOARG00020003620	44258	5.92102	6.74493	9.95004	17.308	16.9599	8.46404	8.69524	7.73217	6.88215	4.3288	1.87853
ENSOARG00020005625	CEP120	23.7726	23.3651	29.3751	31.4074	29.8476	23.7493	34.5117	24.491	24.5723	22.1674	18.5539
ENSOARG00020006162	SNCAIP	6.787	6.47049	12.9806	7.85686	7.71359	12.0473	3.60976	3.71744	3.32794	2.69918	1.77717
ENSOARG00020006459	LOX	7.67685	7.73631	22.2896	30.0637	47.5198	47.012	33.5934	35.8359	23.9498	18.6688	12.9957
ENSOARG00020012963	PNP	50.775	53.0994	18.9971	17.7273	17.063	5.28701	9.48645	6.08632	4.17079	3.85729	3.07819
ENSOARG00020015902	GAMT	24.6175	25.6987	14.5609	31.2814	37.6358	13.7412	27.204	18.3531	19.0537	16.6356	30.3969
ENSOARG00020021152	LEAP2	21.062	19.1361	3.47007	2.40768	2.31877	0.514914	1.11277	0.792729	1.57111	1.81471	6.55455
ENSOARG00020009588	CXCL14	127.712	172.132	65.0295	24.9823	9.83958	1.09918	7.09339	35.2402	26.5017	11.2505	4.17508
ENSOARG00020011915	MYOT	2.10615	2.44596	12.421	22.7849	27.585	20.6707	36.4669	44.3585	94.2841	114.043	212.244
ENSOARG00020022485	JAKMIP2	13.1903	12.1172	11.2483	5.13464	4.96546	3.5718	1.98691	0.995559	0.875545	0.353368	0.099672
ENSOARG00020022318	DPYSL3	57.0387	48.1656	39.7656	44.396	68.1565	64.5936	54.9101	45.7928	42.7414	32.4357	17.3798
ENSOARG00020023876	ABLIM3	5.23746	4.71157	19.7484	32.7865	41.482	43.7229	39.0215	20.5056	22.7251	15.5855	8.21033
ENSOARG00020014488	GPX3	142.58	127.266	30.103	2.8049	6.75599	7.499	8.91825	7.77801	6.42373	6.19223	13.3536
ENSOARG00020014885	ANXA6	82.8996	83.9091	116.658	133.364	143.814	93.2922	136.059	94.9647	108.644	85.5243	57.5666
ENSOARG00020022502	ADAM19	8.96215	7.47919	18.5791	18.6589	18.6252	22.5501	12.7352	13.1985	18.6608	14.4386	7.63877
ENSOARG00020012387	CCNG1	179.216	194.584	127.124	221.058	332.288	108.54	353.576	311.48	304.503	272.363	747.237
ENSOARG00020021234	VCAN	203.94	193.936	352.884	289.282	287.938	204.288	122.899	113.385	142.117	82.7745	11.4836
ENSOARG00020006905	NR2F1	39.8701	36.0874	15.1592	10.1667	6.68615	3.66515	3.31058	3.16339	2.54127	2.53997	2.94873
ENSOARG00020012132	CAST	7.59005	6.88513	14.4386	14.8191	19.0409	21.531	20.6653	20.4744	32.819	31.2279	25.6766
ENSOARG00020016849	FAM174A	9.26661	9.72572	12.8946	18.7591	20.4695	10.2275	19.9978	18.2392	13.3967	14.6863	14.6331
ENSOARG00020016120	RGMB	7.46134	5.78725	14.0012	17.7551	19.0537	31.0743	25.1229	23.0564	37.5785	34.5042	19.0114
ENSOARG00020016902	ST8SIA4	10.3244	9.33197	12.6293	15.772	20.3814	15.4983	16.8722	12.8951	10.8494	11.9981	8.21107
ENSOARG00020023043	ENSOARG00020023043	52.748	50.9194	67.9084	66.8201	85.26	61.9347	66.7636	52.7903	55.0629	51.1723	40.3859
ENSOARG00020011801	MYOZ2	5.86525	5.77215	30.5289	97.8001	147.58	83.5655	188.893	157.605	236.324	147.194	362.322
ENSOARG00020014242	CAMK2D	17.1465	16.1128	38.0067	42.8756	41.236	28.7372	39.1684	33.5202	37.265	31.9476	31.1457
ENSOARG00020019914	ANK2	14.7781	12.264	22.797	22.4165	32.7973	38.0839	45.7219	36.2195	54.406	35.9456	21.9966
ENSOARG00020013636	H2AZ1	371.938	367.939	126.721	207.665	188.537	75.1767	153.116	117.997	76.8828	62.2451	34.2346
ENSOARG00020014005	C4orf54	0.6737	0.894524	2.79818	6.33786	8.92604	8.5786	10.1331	11.1572	14.948	14.3857	23.2723
ENSOARG00020014036	ENSOARG00020014036	5.10098	4.85181	0.855216	0.1463	0.303073	0.176498	0.269352	0.289292	0.317302	0.31398	0.663582
ENSOARG00020020424	PDLIM5	14.241	12.5224	26.2048	21.8538	37.2677	32.2682	52.3685	39.8073	53.1738	53.1779	119.048
ENSOARG00020024091	SPP1	30.0041	41.2242	113.398	313.755	539.621	155.275	279.536	293.241	166.37	73.7501	27.0228
ENSOARG00020024781	SLIT2	38.4099	32.3656	45.3867	15.0486	12.1073	15.9062	5.38305	6.35364	5.25188	3.4066	1.53651
ENSOARG00020019203	RBPJ	17.5307	17.6595	37.9563	35.5311	39.4113	50.2281	47.8411	41.8079	45.5072	34.8886	17.2318
ENSOARG00020022672	FAM114A1	22.4067	23.5099	41.5617	47.9179	60.5038	38.4953	42.741	37.0943	35.8992	30.7494	16.5998
ENSOARG00020024678	LIMCH1	20.2309	18.9207	35.0429	22.7412	21.9851	29.0389	26.6119	25.8931	34.6045	35.5136	29.3857
ENSOARG00020015079	PDGFRA	96.5792	108.24	182.64	108.938	90.6731	63.1542	60.6479	43.7483	43.2014	41.7981	29.3798
ENSOARG00020018015	EXOC1	17.9795	18.4773	17.4808	15.5914	15.7585	9.68475	13.7605	11.8686	11.0683	9.48417	6.65914
ENSOARG00020019962	HOPX	2.16956	2.36953	3.99207	7.65467	16.1208	15.7883	17.3797	8.74178	5.31291	3.81458	2.94983
ENSOARG00020020864	ADGRL3	28.7693	28.2255	54.947	37.1732	28.6171	19.3284	11.0088	7.11364	6.88442	4.7602	1.48817
ENSOARG00020001703	GC	9.82243	8.66957	2.19033	0	0	0	0.0468787	0	0.00598133	0	0.004769
ENSOARG00020002928	ENSOARG00020002928	46.3699	41.3703	2.08473	3.61334	3.33184	2.31946	3.7453	3.86305	2.0859	3.00884	0.858207
ENSOARG00020004582	CXCL10	17.1669	11.5354	3.28474	1.2684	1.04581	0.669289	3.53814	4.45179	4.05228	3.00352	2.15476
ENSOARG00020007381	ANXA3	11.8309	11.9213	5.80057	10.4623	16.7559	12.4888	20.6395	19.2637	17.1059	19.8899	16.9312
ENSOARG00020008268	ANTXR2	15.3118	14.9623	19.2861	30.236	35.2404	23.3177	33.4258	31.0695	30.8451	21.2347	8.97789
ENSOARG00020009096	RASGEF1B	7.73905	7.6316	4.52941	2.52603	1.93498	1.11494	0.875769	1.98835	2.22015	3.08281	2.34906
ENSOARG00020010858	SEC31A	20.1604	19.185	35.7641	28.0176	29.4296	33.7793	23.3305	22.1665	27.3342	20.6605	10.8342
ENSOARG00020013230	PLAC8	8.96992	11.4325	3.69826	2.1922	2.59445	1.03563	1.31458	3.02315	2.07263	1.84889	0.846386
ENSOARG00020015498	WDFY3	19.5436	18.0794	26.3534	16.3994	16.4012	15.7462	9.01623	9.45401	11.9133	10.897	5.89857
ENSOARG00020017927	ARHGAP24	4.13313	3.93282	10.5763	8.20265	11.8301	19.6153	16.9793	17.1947	19.0721	12.5794	7.239
ENSOARG00020022579	SPARCL1	21.9674	22.1998	31.7586	32.554	54.3967	71.9033	108.159	109.039	141.359	179.694	136.157
ENSOARG00020024305	NSG1	40.2594	39.9186	20.1115	20.7244	17.9052	8.40666	10.6333	6.53739	4.3895	2.75785	1.54128
ENSOARG00020024364	TMEM128	22.8679	26.438	8.65559	19.0079	17.889	7.36107	18.9859	15.6876	10.2479	9.32222	5.94891
ENSOARG00020003043	WDR1	40.0324	37.4021	32.0164	40.7594	42.5063	24.4771	32.8956	24.9528	26.3242	19.1314	20.0131
ENSOARG00020006022	QDPR	83.4239	78.2383	33.6026	60.3257	53.1077	15.5799	23.3021	19.4022	16.5232	13.9163	18.2355
ENSOARG00020010444	SORCS2	2.80802	2.49853	6.67595	8.075	8.80293	12.4749	2.97883	3.00796	1.76271	0.745408	0.289239
ENSOARG00020018235	HTRA3	0.828128	0.805234	1.38633	3.71485	11.7031	25.7345	17.4244	17.2275	12.8765	11.4611	5.80793
ENSOARG00020023492	FGFR3	20.7139	19.5711	9.72837	8.37324	8.27147	4.40323	0.920764	1.49384	0.884581	0.677119	0.496621
ENSOARG00020014784	ENSOARG00020014784	13.597	12.7775	24.896	29.2279	43.2009	29.8706	31.5202	42.2894	44.5036	39.4862	33.1153
ENSOARG00020003611	CMYA5	2.25645	1.8961	9.32586	9.34841	13.1707	12.2113	10.9231	16.8903	40.3474	42.6956	38.2974
ENSOARG00020004359	THBS4	11.4967	14.529	70.2756	184.793	320.828	272.366	118.725	91.241	58.858	40.7797	39.2219
ENSOARG00020005066	SPG21	29.9123	30.5194	42.0961	79.6708	78.123	63.6469	170.151	130.029	100.514	68.5467	28.9866
ENSOARG00020007890	MAP2K1	16.3058	14.5659	26.155	28.304	28.604	34.7414	52.7556	41.2192	39.7585	29.5611	19.1033
ENSOARG00020012015	ITGA11	3.18627	2.56416	11.1297	10.3691	7.33017	11.8077	2.26793	2.63272	1.0579	1.13524	0.955215
ENSOARG00020016892	UACA	13.0282	12.1441	28.5207	28.1333	34.5534	54.5858	57.8198	55.3439	64.6203	66.7015	34.4513
ENSOARG00020011047	PCK2	9.33063	8.04077	3.01478	2.14795	2.15179	0.953697	0.607189	0.773014	0.968067	0.688555	0.517012
ENSOARG00020013286	MYH7	2.47164	2.04549	10.2016	31.086	71.2203	64.8224	176.517	102.044	130.985	107.142	736.982
ENSOARG00020017465	AJUBA	36.5988	34.2528	19.703	22.0702	15.069	7.79377	10.5139	12.1161	14.218	12.1816	5.78513
ENSOARG00020010417	SLC7A7	35.5715	25.9174	7.44451	3.51116	4.66062	3.0755	4.04706	5.29861	5.60807	6.04276	3.86026
ENSOARG00020006225	MEIS2	41.5989	37.2885	27.85	12.265	7.97248	8.30739	4.15522	3.00176	2.41607	1.96025	1.32784
ENSOARG00020008733	THBS1	38.9348	37.5148	91.5081	56.5588	60.9155	42.8247	28.4995	34.0078	28.7647	25.3493	13.5558
ENSOARG00020015778	CAPN3	0.686449	0.804914	5.87652	15.3636	16.4313	13.8716	20.6336	33.8642	66.3087	84.1463	64.7148
ENSOARG00020016216	ZNF106	30.4986	28.473	70.265	104.742	99.7999	95.1021	114.106	106.527	144.661	131.801	47.7254
ENSOARG00020023556	NID2	17.6306	19.6496	33.5988	43.4474	64.3725	49.1671	28.593	24.7629	32.4705	27.0699	14.8361
ENSOARG00020009011	TPM1	257.432	260.512	315.949	365.371	378.798	205.561	391.6	456.588	589.2	789.247	1055.12
ENSOARG00020009618	TLN2	9.13384	9.04604	19.3198	17.3232	16.3081	22.7409	14.4329	14.6265	20.3662	17.3881	14.8781
ENSOARG00020022679	TCF12	139.172	140.248	138.019	115.995	102.436	77.3389	68.4993	60.4308	71.876	53.0685	24.4142
ENSOARG00020024103	PRTG	10.9345	8.23106	6.83575	1.86071	2.1288	1.75836	2.42178	3.42418	4.64496	3.39792	1.13186
ENSOARG00020006413	FBN1	27.8188	26.0023	58.5058	64.7096	88.251	90.5442	84.7878	84.3466	96.048	92.9893	62.6667
ENSOARG00020012866	FERMT2	54.1504	56.1584	69.3758	78.0865	81.9935	52.7459	78.6333	69.627	81.0777	73.213	53.7859
ENSOARG00020015503	SAMD4A	4.84249	4.93241	12.5275	13.6075	13.7486	19.9285	14.6665	17.0052	23.1672	18.4142	10.9453
ENSOARG00020020459	ARMH4	57.0682	59.1501	47.0575	34.9555	27.8774	9.69951	9.29722	7.6909	5.79505	3.68906	1.3269
ENSOARG00020004653	MED6	30.3374	39.1361	15.8914	25.6832	25.5634	9.25823	21.08	18.8806	13.8422	14.3243	11.8629
ENSOARG00020004790	TTC9	6.14593	6.076	8.13707	18.5859	23.7578	11.9749	22.9774	21.0146	27.3524	22.8591	18.2859
ENSOARG00020003092	TGFB3	7.66849	7.47598	17.5083	18.5627	18.9278	17.1303	12.3516	11.3371	8.27657	6.18233	3.394
ENSOARG00020013389	PTPN21	5.75978	4.7496	9.20316	12.4302	13.805	17.1794	16.0221	18.4316	28.1029	22.1078	11.0717
ENSOARG00020019358	B2M	70.5581	95.4457	37.0252	42.5303	56.7526	41.0734	86.0039	110.176	75.6858	96.8342	163.096
ENSOARG00020020955	CD109	6.57071	6.06615	15.4055	17.3182	23.1766	14.8757	21.2216	22.6232	18.5402	14.7863	5.78365
ENSOARG00020010010	COL12A1	36.4206	29.9901	159.624	196.842	305.601	361.704	166.032	186.633	118.749	48.7044	15.1839
ENSOARG00020014671	HMGN3	165.404	183.983	119.548	184.055	186.286	77.2416	144.866	94.2131	79.2106	57.3202	38.127
ENSOARG00020015278	TENT5A	4.77919	4.82299	10.883	10.7276	13.0488	11.0973	4.96804	7.48708	4.95206	5.41983	3.29798
ENSOARG00020004597	-	12.1566	12.641	17.8149	15.5516	14.346	10.3605	7.72722	6.11951	4.55051	3.37186	1.64081
ENSOARG00020005590	FYN	43.6542	46.4614	50.3017	73.3415	79.0712	32.5821	41.2148	32.0372	32.4948	21.7587	11.0989
ENSOARG00020008950	CD164	25.3888	28.2179	26.7048	48.1202	50.6351	23.0032	44.2346	39.3854	45.3484	43.0881	34.5977
ENSOARG00020011839	CD24	103.077	95.6673	58.6004	27.4658	19.0776	4.40967	1.69356	1.41885	1.29375	2.16083	3.18786
ENSOARG00020003103	LIN28B	16.8846	13.999	8.51604	2.39357	2.15711	0.919496	0.562692	0.196614	0.078932	0.0766407	0.0326437
ENSOARG00020004343	PTPRK	23.3054	22.7377	25.8808	10.993	10.3647	8.23722	8.03076	7.69088	9.64612	6.53764	3.17391
ENSOARG00020007456	LAMA2	10.9743	10.4001	22.3303	25.5674	28.1484	32.1245	44.6103	49.2908	78.7551	89.7085	42.0524
ENSOARG00020009344	-	21.3219	20.9618	41.3105	27.0437	23.7345	35.8462	18.3837	18.5163	29.9185	24.5309	15.1508
ENSOARG00020018574	ENPP1	8.17857	9.20835	28.9067	17.7188	20.096	16.8828	16.3421	14.8726	13.6565	11.9241	12.1142
ENSOARG00020018720	CCN2	14.6951	14.1139	26.294	25.8873	21.9897	12.1807	4.44352	6.24375	4.02159	3.0712	3.46808
ENSOARG00020019343	VNN1	5.87813	5.88479	1.35921	0.21668	0.613694	0.172616	0.385674	0.245834	0.136851	0.186505	0.265357
ENSOARG00020020602	TCF21	7.80028	8.132	1.69151	0.172534	0.116184	0.092476	0.0329265	0.0237537	0	0.009663	0.00827575
ENSOARG00020020794	SGK1	14.227	16.2588	35.0923	14.6988	11.7646	12.4798	12.3712	11.5373	10.6282	10.6223	8.91596
ENSOARG00020007239	PERP	11.4555	13.2045	8.3082	4.73555	4.1911	1.54958	1.13559	1.14905	0.410618	0.410364	1.00149
ENSOARG00020003963	SNX9	17.4619	16.5316	20.818	18.473	18.9192	17.6808	16.0974	14.6704	17.4043	16.0489	11.7229
ENSOARG00020006176	-	156.46	165.413	86.5676	87.8793	66.7703	18.3918	27.7602	18.6628	16.2375	9.15047	39.4828
ENSOARG00020026173	THBS2	3.14222	2.96813	19.699	30.6399	41.8012	57.9772	22.8145	22.9306	14.7489	9.09223	3.27449
ENSOARG00020026383	COL9A1	43.6494	46.1009	197.56	98.1173	85.5743	36.2683	8.94673	21.3071	1.35505	0.499304	0.824347
ENSOARG00020005316	COL22A1	2.80261	2.22664	7.51837	11.8942	11.6653	6.83983	3.44334	4.62521	1.76332	0.906886	0.234344
ENSOARG00020005943	NDRG1	17.1162	14.5672	11.1152	5.90593	5.43776	3.91556	3.52688	3.3538	5.20884	5.46769	7.64442
ENSOARG00020025874	TRIM55	3.12693	3.01404	10.5707	30.6718	33.0529	24.049	43.071	42.7761	47.0399	36.1079	23.1804
ENSOARG00020008066	KL	12.4257	10.7594	3.59097	0.584801	0.782616	0.207417	0.258567	0.361559	0.599122	0.221166	3.38358
ENSOARG00020008130	STARD13	5.58386	5.64084	13.2885	11.7674	14.6132	10.4768	14.2207	14.2383	17.3208	13.5836	7.67051
ENSOARG00020011918	MSC	7.72898	10.5935	18.5747	63.3295	61.9253	20.1472	19.8692	20.2327	26.986	16.3464	2.76109
ENSOARG00020012394	ENSOARG00020012394	12.7742	14.1091	20.8841	15.0234	15.2404	14.0368	14.0522	15.0775	10.3431	9.48501	6.77051
ENSOARG00020013038	ENSOARG00020013038	48.1873	50.5194	43.8581	51.5142	47.1067	22.1387	29.3955	30.3677	41.8893	38.1954	24.9962
ENSOARG00020014507	JPH1	1.79068	1.67743	1.69957	5.01185	8.57899	11.0129	17.2218	19.8823	31.8272	36.6312	43.906
ENSOARG00020015145	HNF4G	5.71441	4.78553	1.02348	0.122898	0.266894	0.155725	0.116676	0.193439	0.0832427	0.043119	0.0057645
ENSOARG00020017762	MAL2	6.73257	7.10666	1.68512	0.779238	1.35554	0.441176	0.244347	0.350028	0.352985	0.469807	0.030512
ENSOARG00020024259	MATN2	10.9048	11.1538	16.6913	15.9952	32.3689	32.541	44.958	49.0294	54.2708	44.7781	17.8679
ENSOARG00020003139	CPQ	12.7009	12.1103	12.2838	29.2158	20.8194	14.5531	17.2615	18.8549	22.8774	19.2769	9.25176
ENSOARG00020007297	CA2	16.0801	15.1104	3.85886	2.14218	1.73991	0.768579	1.19123	1.92041	2.89449	5.6085	9.17823
ENSOARG00020007443	CA3	27.2876	24.5492	22.3469	36.0169	62.7435	61.0178	200.809	268.018	373.896	228.166	608.453
ENSOARG00020009360	ENPP2	13.311	13.2603	21.7499	17.1613	18.5545	18.198	15.0054	14.3405	14.3819	12.9168	7.08664
ENSOARG00020012061	COL14A1	10.0608	7.76905	17.1863	14.7298	29.3966	55.302	53.2581	62.8817	29.9408	29.6011	29.9662
ENSOARG00020013089	SNTB1	16.929	16.2267	23.574	34.1597	40.5892	25.6123	36.8941	39.4628	60.3064	49.0102	21.0168
ENSOARG00020005649	RGCC	21.37	28.5761	44.2176	49.251	43.429	21.2708	22.82	18.6639	17.3754	21.3065	22.5822
ENSOARG00020006843	TPT1	709.14	501.181	350.129	865.786	666.449	433.807	1112.06	1508.79	1111.9	1597.12	1470.62
ENSOARG00020004992	POSTN	167.553	200.567	572.68	618.91	898.558	896.127	1238.06	1438.13	959.335	529.886	69.845
ENSOARG00020008264	B3GLCT	16.7933	19.3838	21.7341	29.8503	38.104	15.0577	19.069	13.3206	10.9646	7.41529	4.93904
ENSOARG00020008491	HSPH1	56.317	75.1356	45.9749	75.8231	50.2356	30.9436	39.6137	21.0754	32.3259	23.2705	14.2787
ENSOARG00020006377	PCDH9	11.0493	12.2904	34.1437	23.2902	14.06	8.85825	2.55645	2.5406	2.13714	2.02719	1.25659
ENSOARG00020006821	DACH1	9.53855	7.73216	4.64171	1.46599	1.32174	1.76372	1.06315	1.78419	3.08393	4.02435	2.76655
ENSOARG00020009407	TBC1D4	11.497	10.1834	17.6283	23.1048	25.8948	23.7201	25.4606	23.7157	28.1944	22.5695	12.082
ENSOARG00020010566	LMO7	5.31065	5.62042	15.701	28.2672	27.8257	17.6031	35.3944	28.6974	48.8953	52.891	54.6498
ENSOARG00020015802	EDNRB	28.5322	23.7824	16.3221	13.8248	15.2104	9.10498	10.203	8.06025	9.7425	11.7691	8.69218
ENSOARG00020003765	GPC6	32.6083	30.4154	91.0518	51.1844	46.923	40.7197	12.1616	11.7628	11.1393	6.68564	3.73194
ENSOARG00020023183	ITGBL1	6.54382	7.07016	35.13	21.5906	13.8936	12.8624	13.9813	8.24172	3.07492	1.56408	3.8651
ENSOARG00020003497	COL4A1	51.6483	38.2904	50.4025	54.1389	81.0969	122.893	64.7757	76.3327	108.011	100.357	69.3417
ENSOARG00020016194	MGAT5B	7.37056	6.25876	1.41871	0.641219	0.839168	0.160048	0.0268305	0.097035	0.0454467	0.0457697	0.0257625
ENSOARG00020012050	TIMP2	16.1317	17.2749	34.2336	42.6739	44.0083	68.504	44.7012	56.0908	67.0751	56.18	41.32
ENSOARG00020025392	PYCR1	16.6933	14.8941	22.7061	30.1098	34.2875	26.5973	23.3862	20.0476	21.8952	15.7747	7.07169
ENSOARG00020022317	MRC2	15.7932	14.0531	18.5096	25.4295	30.2877	35.4602	15.0539	21.706	19.2146	15.3271	7.55209
ENSOARG00020023221	MYL4	60.9776	69.3855	200.785	889.083	1204.24	592.203	1553.94	1045.15	1058.48	638.502	265.777
ENSOARG00020004898	FKBP10	35.827	37.5461	65.7052	59.3229	64.9924	57.125	42.4131	33.5026	29.0228	18.5172	9.30995
ENSOARG00020004940	P3H4	28.5062	32.8516	30.718	59.8411	61.0697	29.3622	31.6922	22.1945	18.4251	11.5058	5.78292
ENSOARG00020005482	KRT19	74.154	74.5023	12.845	6.25296	5.47205	1.1284	0.449497	0.867909	1.79283	1.88319	2.92076
ENSOARG00020014486	TCAP	2.7532	2.97399	6.0445	26.3806	38.4875	19.5363	98.1988	83.8393	129.733	244.08	709.339
ENSOARG00020021377	COPZ2	4.74095	4.32128	6.60913	11.868	15.5903	13.0026	12.3924	15.5619	18.2002	12.0034	7.29639
ENSOARG00020012432	COL1A1	44.9093	42.0562	118.966	212.494	390.038	1380.63	430.852	1025.64	616.574	495.443	288.592
ENSOARG00020026397	MFAP4	11.3652	11.7864	17.895	24.0878	28.928	46.5062	26.8275	26.2584	35.2077	27.5173	20.3857
ENSOARG00020021556	NDEL1	16.0346	15.2954	15.4225	18.4567	19.8514	16.3167	20.228	20.6248	23.1052	21.8722	18.6351
ENSOARG00020012159	TXNDC17	44.0579	41.2227	13.8451	22.3549	21.8363	10.4615	22.084	17.2958	12.9493	10.6173	15.076
ENSOARG00020018424	MYH3	36.4109	28.1522	191.1	386.201	529.705	467.142	809.632	856.687	1098.71	720.894	73.2828
ENSOARG00020018538	MYH2	0.128626	0.137352	1.6331	7.1775	13.9143	17.8883	74.8448	67.5045	89.4075	198.659	1678.54
ENSOARG00020019059	MYH8	19.0687	18.4252	116.972	226.615	314.789	299.193	601.751	796.857	1583.72	1999.4	442.782
ENSOARG00020022688	SERPINF1	29.7047	33.4192	49.733	83.0905	88.4607	34.2519	44.4182	50.191	43.0436	38.5233	53.0822
ENSOARG00020018318	MYO18A	4.7192	3.82375	7.72657	9.30734	11.8176	22.7116	13.7632	15.5739	29.7458	26.5182	18.6842
ENSOARG00020024932	WSB1	60.1017	50.3891	123.24	62.4647	70.8924	126.114	126.109	130.321	114.942	89.4156	54.861
ENSOARG00020013074	ZNF207	64.5204	66.9994	42.1504	50.1595	44.8396	26.4358	29.94	25.8167	26.0856	27.9698	15.7683
ENSOARG00020003825	FMOD	4.77871	4.76547	23.8444	22.0689	27.9958	62.3564	38.6241	48.008	24.1659	14.1723	7.8632
ENSOARG00020007873	KLHDC8A	6.10178	6.71597	10.1551	18.2996	17.3977	4.9425	2.96466	2.19909	1.26604	0.591478	0.160054
ENSOARG00020009390	-	11.6933	9.9038	22.594	14.3546	14.0921	26.1932	8.5279	9.77812	10.4427	7.79564	4.13938
ENSOARG00020008230	TGFB2	24.7492	26.8645	43.4301	41.6387	50.2925	42.7907	39.4693	35.5647	44.1593	32.3696	16.7155
ENSOARG00020010862	DUSP10	2.9721	3.51822	8.98779	10.2119	11.5371	6.67178	8.9367	6.40287	8.63161	6.17218	6.42317
ENSOARG00020007710	DPT	0.380402	0.395191	3.90625	20.4787	52.1918	61.0462	100.666	95.5366	81.8062	79.747	34.3966
ENSOARG00020007736	ATP1B1	47.5212	41.5911	17.9249	7.30304	9.33099	8.14187	9.08046	7.52228	8.72517	13.8349	30.7822
ENSOARG00020011521	PLOD1	16.8243	16.0856	34.1228	38.9624	48.2621	55.138	47.1784	37.2159	46.5031	34.8299	18.0235
ENSOARG00020015439	KIF1B	36.2987	33.6107	50.4981	59.4676	69.2903	60.6548	95.5705	87.6279	125.514	112.754	74.2327
ENSOARG00020017483	CLSTN1	43.6932	37.598	45.1011	33.956	32.0269	33.8218	21.1448	21.5156	26.4511	23.4549	15.9701
ENSOARG00020019455	RERE	10.9703	10.4917	21.0096	11.5691	10.7182	16.7025	6.30391	9.32257	9.92814	9.10481	4.56761
ENSOARG00020006322	PRXL2B	29.4472	33.3899	26.6067	62.108	73.2428	38.1167	136.574	102.468	101.994	91.4352	41.3245
ENSOARG00020015384	SERPINC1	26.1021	25.535	4.28871	0.204688	0.16391	0.40735	0.286048	0.266457	0.263369	0.279085	0.0608173
ENSOARG00020020933	ANGPTL1	7.97458	10.5239	52.0868	69.0515	79.7823	36.697	51.0795	51.9214	45.3739	44.9863	30.0454
ENSOARG00020003643	NPL	14.2819	6.88469	1.59856	0.952175	1.24627	1.23896	1.28666	1.28826	1.09895	1.25075	0.908077
ENSOARG00020003934	LAMC1	21.7344	18.4693	27.7299	27.5719	38.5782	52.4903	57.6846	60.3566	93.022	89.9804	53.8931
ENSOARG00020005876	EDEM3	19.3945	18.8637	32.3787	31.9529	32.1316	23.8171	24.4162	19.5539	19.3722	18.1733	9.67174
ENSOARG00020016112	PLA2G4A	14.3816	15.6944	8.06835	5.75015	5.88183	2.92679	5.43463	7.18481	4.64791	4.50018	3.23465
ENSOARG00020022097	NAV1	6.54877	5.1265	7.00206	6.29462	6.39183	10.1206	3.05465	3.10375	4.39118	3.02644	1.6337
ENSOARG00020022891	TNNI1	8.57487	7.56272	20.1768	39.0138	45.5143	62.1865	103.378	60.4211	80.4928	70.0772	232.159
ENSOARG00020004363	ITIH5	2.19041	1.99386	2.95353	7.58125	15.0687	11.2534	18.9174	20.0065	27.1282	35.7202	22.759
ENSOARG00020004769	ATP5F1C	220.894	229.325	115.586	170.8	161.746	75.959	141.301	132.839	137.346	146.164	215.164
ENSOARG00020005064	CELF2	10.4931	9.92231	24.167	20.3985	22.1503	32.6499	22.1208	20.986	31.5413	25.6941	10.1657
ENSOARG00020004504	ACBD7	17.3483	15.0028	3.92308	2.87414	2.49579	0.498715	0.550968	0.276911	0.203063	0.255721	0.078532
ENSOARG00020018385	SVIL	9.96658	10.2186	28.6512	30.6274	36.2069	53.7516	36.5237	35.8389	57.1778	44.0087	46.5102
ENSOARG00020022341	SNX5	44.9155	50.409	34.2378	25.1575	22.1114	7.54691	17.5302	8.79319	8.24851	9.48305	7.21591
ENSOARG00020006959	ENSOARG00020006959	1.08759	1.045	5.9439	13.4486	3.92226	2.2005	18.6428	1.16052	4.80326	1.64536	0.0919458
ENSOARG00020007944	KLF6	20.6526	21.1849	26.1078	39.4755	40.2198	20.3181	32.397	33.6355	42.7173	37.9857	23.2697
ENSOARG00020008012	PITRM1	6.01953	5.72252	5.76507	5.31694	5.20498	5.87161	4.16976	4.47518	6.40605	5.16699	4.36009
ENSOARG00020011760	PRND	6.0684	7.02769	7.37555	15.207	22.5944	15.8831	25.0818	18.6987	16.3412	16.1858	1.15081
ENSOARG00020010739	ENSOARG00020010739	956.551	991.897	792.096	843.246	934.459	618.798	819.91	820.377	950.328	774.262	566.234
ENSOARG00020004356	REM1	4.41001	4.48278	7.14525	11.9721	9.26063	5.11637	5.72384	6.3094	8.75677	7.66916	4.49775
ENSOARG00020004738	MYLK2	0.722634	0.545455	0.508808	3.38857	7.27091	8.15421	13.7863	14.3893	27.4175	31.6605	61.4776
ENSOARG00020014319	ACSS2	1.73793	1.93844	2.30857	6.69174	9.95531	6.84589	15.5485	11.9791	16.0761	14.9284	12.1956
ENSOARG00020006826	MYL9	44.784	41.2706	31.5835	67.7024	79.4345	27.1229	20.1519	20.297	23.5835	12.0851	7.44919
ENSOARG00020017975	JPH2	1.65025	1.58763	6.18478	22.0366	25.6341	11.6169	22.8461	27.6303	30.991	25.4249	24.2285
ENSOARG00020011080	PKIG	10.1334	10.5738	11.2051	26.2622	23.8038	16.139	42.9745	31.7521	33.7767	22.2161	14.5364
ENSOARG00020014610	ENSOARG00020014610	5.29686	3.57182	0.441101	0.459482	0.416234	0.543837	1.38059	1.10305	0.671604	1.0521	0.865002
ENSOARG00020015460	TNNC2	22.1877	18.384	74.7059	336.514	472.621	395.18	1308.76	1571.08	2527.47	3015.29	3441.21
ENSOARG00020021903	SULF2	43.4896	40.789	66.1288	42.2266	36.7738	16.5952	5.6861	6.3541	5.46854	4.80285	4.74906
ENSOARG00020022400	VAT1L	7.19816	8.05379	3.65792	1.94628	3.19942	0.747235	0.347437	0.384115	1.05277	0.748973	0.54693
ENSOARG00020022075	ADAMTS18	7.09954	6.29236	3.69333	0.445908	0.358608	0.148584	0.141062	0.163221	0.401391	0.503237	0.450256
ENSOARG00020005989	CDH13	4.70528	4.8045	15.6475	12.1716	12.2285	16.3129	21.7753	26.9947	40.4432	41.2606	36.8289
ENSOARG00020009818	FOXF1	3.39429	3.31402	0.978839	0.042106	0.101589	0.11035	0.206794	0.201035	0.6993	0.67886	0.460014
ENSOARG00020015069	CDH15	3.97427	3.24662	12.1081	26.9268	23.5296	22.5728	24.6711	24.3867	35.4098	21.3325	5.00428
ENSOARG00020004699	GPT2	45.8655	39.6725	20.2767	13.5922	11.1495	4.69247	5.58262	4.45326	7.64119	14.3152	20.0967
ENSOARG00020023615	MT1A	219.721	259.331	28.1986	0.989957	0.259964	0	0.434789	0.00637467	0.0536747	0.304414	1.74642
ENSOARG00020023664	MT2	5.47677	6.60051	0.866748	0	0.0744178	0.0301155	0.20319	0.496702	1.05523	2.16404	2.61072
ENSOARG00020023648	MT1C	169.122	228.171	22.745	0.202837	0.439471	0.408165	0.997834	1.53318	1.62591	2.34056	0.343867
ENSOARG00020017267	CDH16	55.6858	44.9363	11.2233	0.011718	0.011808	0.00442725	0.0086735	0.00728533	0.00173	0.0236143	0.068228
ENSOARG00020017788	CES2	6.45334	6.30409	2.10016	0.0505498	0.111747	0.0472412	0.0854405	0.0888093	0.048044	0.0984447	0.361004
ENSOARG00020021942	TPPP3	8.3685	8.16967	18.1954	60.1941	76.8365	42.5446	111.846	97.5997	100.707	90.4676	75.3401
ENSOARG00020008307	CDH3	16.716	17.5679	12.2406	8.09813	4.14355	2.22523	1.05996	1.11244	1.27473	0.929858	0.642209
ENSOARG00020008507	CDH1	4.7557	4.82153	1.56173	0.297766	0.495483	0.160922	0.130036	0.68954	3.58026	6.24439	1.91273
ENSOARG00020015376	HPN	7.7535	7.02597	1.20558	0.08325	0.047679	0.062856	0.016696	0.0690593	0.0840543	0.123449	0.42041
ENSOARG00020015745	FXYD1	3.98437	4.30362	5.30705	19.5109	23.1697	9.50395	26.5703	32.2267	40.5672	49.3868	64.315
ENSOARG00020019003	COX6B1	195.201	203.398	76.1756	144.172	131.461	75.0136	168.129	155.507	146.212	143.115	263.053
ENSOARG00020011777	COX7A1	54.7233	52.4322	7.56641	18.0529	14.8223	4.59879	18.3025	28.1627	42.0735	71.4295	359.929
ENSOARG00020023353	ENSOARG00020023353	48.2461	42.8715	47.6779	35.7781	37.7695	39.632	22.5391	22.6295	33.7718	26.2547	16.7314
ENSOARG00020021448	RYR1	1.48041	1.18321	4.9214	8.57481	12.6967	16.9296	12.68	21.508	42.3575	42.98	42.8707
ENSOARG00020025054	DLL3	5.78811	4.76065	0.725632	0.362669	0.0731258	0.005747	0.0349095	0.00796567	0.0131783	0	0.00983925
ENSOARG00020014151	BLVRB	56.4486	57.9283	19.9475	30.6418	24.9115	7.7321	13.4742	9.30239	7.04657	6.7426	7.36601
ENSOARG00020012283	LTBP4	11.232	10.5818	17.6673	29.0041	29.1354	36.0772	11.4711	17.5	17.5743	16.5844	14.5242
ENSOARG00020014520	PLD3	15.5933	15.0776	26.5454	28.737	30.2438	34.6707	21.5606	18.7246	26.1354	19.4528	9.50176
ENSOARG00020005819	ENSOARG00020005819	5.60446	6.61164	0.956072	0.792691	0.527	0.143882	0.242609	0.144244	0.216788	0.769792	3.01401
ENSOARG00020006864	CKM	0.187823	0.112815	1.00271	12.7326	56.8637	55.3377	275.093	396.668	719.612	1301.16	3902.52
ENSOARG00020015518	EMP3	5.76058	7.26844	16.6678	34.4258	38.964	18.3024	28.7038	26.7921	31.5893	23.749	11.8886
ENSOARG00020017176	CA11	3.127	3.79657	8.6283	15.0518	14.874	7.16883	6.87979	2.90222	2.75016	1.40873	0.718507
ENSOARG00020019951	ENSOARG00020019951	323.557	338.42	126.702	120.818	112.291	45.519	51.2154	38.3224	52.3386	36.0535	16.7213
ENSOARG00020022981	ENSOARG00020022981	1117.92	1937.69	1267.63	2018.35	1118.95	905.335	1910.8	1682.33	1200.74	1016.17	957.394
ENSOARG00020009245	FCGRT	14.9984	15.4853	17.2506	31.1223	39.6561	42.5743	70.9289	80.4066	90.0893	93.8829	68.9726
ENSOARG00020005414	TNNT1	37.8161	38.1477	76.0649	234.82	225.55	153.467	297.785	101.171	90.9288	93.5481	1160.75
ENSOARG00020014011	ENSOARG00020014011	14.2769	13.5608	2.09011	2.50619	3.02485	0.784741	0.460872	0.386895	0.243885	0.250512	0.90862
ENSOARG00020006597	ENSOARG00020006597	26.1833	13.6597	16.831	20.8996	24.1744	45.7034	19.629	18.5452	29.7631	17.9334	6.01821
ENSOARG00020014159	PDGFD	10.2832	8.95125	28.8517	20.325	20.9627	42.3393	26.715	22.0219	16.3079	8.5073	4.14784
ENSOARG00020017879	CRYAB	1.82378	2.11234	9.78492	28.8439	37.4503	34.1875	77.7583	61.8807	146.975	104.209	154.995
ENSOARG00020021860	USP28	15.5853	16.3684	21.4132	24.9867	25.9379	18.1948	23.3777	23.0255	33.2702	33.3452	22.3891
ENSOARG00020003663	TAGLN	72.8963	72.521	71.97	146.732	156.279	62.9736	60.3936	41.836	36.5044	26.775	37.8426
ENSOARG00020012992	SLC37A4	14.0631	12.7193	7.01112	6.82501	6.05181	2.96338	3.59514	3.31639	4.00438	2.94071	2.38524
ENSOARG00020014906	MCAM	9.36316	8.13627	11.4698	12.4003	20.0042	23.9004	41.5098	48.1672	58.112	47.8295	18.3049
ENSOARG00020003202	MYOD1	2.74938	2.28184	9.13856	14.4493	12.9159	11.6103	6.90331	7.85624	11.137	9.06912	5.99676
ENSOARG00020004525	ENSOARG00020004525	341.17	1074.46	806.659	2919.4	1639.48	542.926	3464.81	1496.26	440.852	729.874	225.925
ENSOARG00020003763	P4HA3	4.22566	5.97973	11.7788	15.4879	17.9103	14.3469	11.6846	4.48152	2.21878	1.19609	0.764021
ENSOARG00020008429	SLC5A12	11.3287	8.61513	1.42807	0	0.0022045	0.006347	0.0089755	0.0149813	0.008068	0	0.0203742
ENSOARG00020016385	PAMR1	2.29124	1.81869	7.40646	13.6736	13.6904	20.9141	12.3753	8.36917	7.50187	6.70368	2.48784
ENSOARG00020019927	EXT2	23.6624	22.2865	22.8452	26.312	25.8783	18.4333	16.2435	14.5519	16.4321	11.5601	6.01215
ENSOARG00020020176	CD82	8.43069	8.54631	8.42901	18.4232	16.439	15.706	39.7994	49.4815	61.5682	50.0475	26.6995
ENSOARG00020022725	MDK	433.435	489.166	255.352	216.942	139.457	38.9291	37.5391	30.4864	42.5059	29.8341	8.36974
ENSOARG00020023298	F2	3.37678	3.14305	0.604597	0.114	0.510714	0.152718	0.0641265	0.0953767	0.166797	0.614854	0.231681
ENSOARG00020010393	PACSIN3	11.7985	14.0695	14.5257	33.3491	51.1794	27.341	68.653	79.5721	84.1349	64.5041	45.2913
ENSOARG00020017649	ENSOARG00020017649	16.7353	15.5913	19.8066	16.6634	15.4416	13.0036	13.6208	11.7945	14.6258	12.7849	7.52313
ENSOARG00020020679	NSG2	8.11699	9.08084	1.45637	2.14405	2.8295	0.175945	0.032273	0	0	0	0.006355
ENSOARG00020004041	PIK3R1	19.2692	20.2855	36.7274	30.894	36.3672	38.652	36.5142	30.9057	33.9035	25.7372	23.5775
ENSOARG00020012946	GPX8	67.339	72.9091	78.0747	97.4223	118.516	48.2235	73.9004	49.0863	56.2003	47.5538	27.656
ENSOARG00020011909	PLPP1	12.9052	15.4979	16.729	30.6068	40.297	26.7187	44.6191	41.6916	47.7104	39.0489	28.1462
ENSOARG00020006196	GHR	8.05104	9.48593	19.5013	21.5217	28.7876	18.3727	17.4116	17.2913	25.0811	24.7053	23.2946
ENSOARG00020008646	DAB2	21.254	20.5283	33.3909	18.9274	19.0699	22.551	10.9333	13.7697	18.727	16.2713	9.91211
ENSOARG00020012209	CDH6	23.8804	24.1068	16.4134	6.06299	5.88103	1.95916	1.72934	1.35816	1.20528	1.26191	1.21602
ENSOARG00020020993	MARCHF6	36.3464	33.5266	29.0378	29.4834	27.9246	17.6533	17.2466	16.6897	20.2414	18.916	17.2697
ENSOARG00020023975	IRX2	5.65542	5.41645	11.6469	1.29644	0.333093	0.118453	0.0669887	0.269921	0.088873	0.0508813	0.0208365
ENSOARG00020017587	SFRP2	12.1129	14.4688	41.6917	60.4039	61.5353	80.0507	17.7306	14.9311	8.14033	4.66249	1.46703
ENSOARG00020021320	-	272.691	422.565	230.344	521.726	427.693	171.972	459.674	296.234	213.377	232.452	187.884
ENSOARG00020011132	INPP4B	9.44063	9.02769	29.6241	23.8784	20.1006	21.8209	19.7344	17.2836	19.0807	15.6904	9.68009
ENSOARG00020013497	-	40.6504	40.7511	22.7352	19.0832	19.1789	9.29222	25.0679	19.0747	16.4602	14.2851	12.6496
ENSOARG00020016062	PCDH18	137.499	151.986	179.688	134.857	75.4716	34.5152	36.6803	26.9966	27.0511	23.2066	11.0819
ENSOARG00020024433	TMEM132C	37.0027	40.9736	26.0306	15.8254	9.50699	3.24487	3.08719	2.52401	3.66995	1.73685	0.898227
ENSOARG00020014408	ATP2A2	48.1208	46.2646	74.0808	87.983	109.624	91.7381	126.328	75.3502	84.7636	68.3811	189.697
ENSOARG00020015986	MYL2	69.8441	65.5263	217.651	773.755	1043.11	734.117	2317.06	1011.44	651.986	523.585	5868.57
ENSOARG00020017761	ENSOARG00020017761	16.2684	17.8314	3.88646	1.60986	0.902528	0.63237	0.314483	0.606717	0.535741	4.43552	5.14128
ENSOARG00020009022	ENSOARG00020009022	45.9044	39.1468	50.0715	36.3147	32.6954	48.6679	42.4214	39.8259	42.4914	36.2809	24.4533
ENSOARG00020016266	TCN2	17.5721	15.3045	4.75593	5.80583	6.03323	3.45545	5.10225	5.13722	8.40443	8.95369	7.30174
ENSOARG00020019366	SMTN	6.44658	6.35328	7.70826	12.1957	14.7934	22.9261	26.756	31.9203	42.9208	29.0156	23.5652
ENSOARG00020025623	ENSOARG00020025623	34.9295	33.4482	9.72467	14.9222	14.7649	7.16928	9.29099	5.7996	6.11917	4.42816	7.04019
ENSOARG00020006157	ENSOARG00020006157	15.2531	15.5716	21.9558	16.6194	17.4858	17.9457	10.5538	6.54873	6.61648	3.51286	2.00421
ENSOARG00020008056	SNRPN	33.4613	39.0333	32.1335	27.812	24.2033	19.8627	17.0335	18.1152	16.8264	15.6666	11.2559
ENSOARG00020004379	ALDH1A3	1.71232	1.62384	3.98528	19.434	32.0645	42.9328	59.785	54.9283	61.7658	29.9908	10.9155
ENSOARG00020005894	NR2F2	27.1809	25.3653	20.6114	11.0404	8.80293	7.58876	3.75041	4.5967	7.0298	6.21058	4.58589
ENSOARG00020006205	ENSOARG00020006205	27.6526	24.6802	50.8232	28.6397	26.9141	36.8686	26.1505	26.7289	28.3213	28.6546	19.085
ENSOARG00020013355	ANPEP	8.50707	7.24368	5.00327	1.72199	1.73785	1.43648	1.36453	1.84868	2.64103	1.69034	0.509643
ENSOARG00020021147	TM6SF1	1.36965	1.22954	4.19641	9.63483	12.4904	8.40586	21.226	25.7221	33.372	24.267	13.1991
ENSOARG00020018425	CIB2	22.0668	21.8761	22.443	42.5951	37.8523	11.5629	12.8687	8.29485	10.7876	9.96817	9.86002
ENSOARG00020018600	IDH3A	36.3133	37.238	45.3718	84.4503	95.0308	42.663	92.5827	73.103	75.0183	65.1139	50.3197
ENSOARG00020019112	CRABP1	807.662	982.584	302.23	226.195	196.781	71.7517	27.6847	20.261	11.8361	5.46209	3.55942
ENSOARG00020018875	DNAJA4	4.33383	3.57729	5.57349	11.4208	13.0932	14.5918	32.8353	17.1972	17.0745	14.5972	14.475
ENSOARG00020019725	PSMA4	50.0953	64.2188	24.58	37.5815	43.03	13.3003	44.9779	30.7112	22.8775	20.6314	12.5843
ENSOARG00020006245	CFL2	14.2931	12.3664	18.0966	30.5714	37.054	32.2214	56.8089	49.5897	78.9804	64.2183	65.2031
ENSOARG00020014527	ENSOARG00020014527	7.17197	6.36974	11.2631	6.37722	6.66795	8.20454	7.99052	8.81771	9.93137	11.5277	10.1749
ENSOARG00020020253	ENSOARG00020020253	6.90061	14.0449	1.07755	1.67694	0.478612	1.40129	0.670927	1.46719	0.545956	1.15902	2.59975
ENSOARG00020021121	SERPINA1	14.3515	43.933	5.02009	0.187635	0.530327	0.830928	5.76252	2.53368	3.50722	0.445502	0.69669
ENSOARG00020011106	DICER1	30.4398	27.7188	34.1765	23.7948	22.4198	19.3759	11.7855	10.9496	15.4856	13.1864	9.41164
ENSOARG00020018436	DLK1	17.7317	15.9591	36.2057	80.1722	150.674	187.238	207.237	260.217	307.101	229.499	58.7874
ENSOARG00020014007	AMN	8.4477	6.63108	1.26821	0.419273	0.499572	0.291251	0.243873	0.294648	0.235585	0.130932	0.0450615
ENSOARG00020016713	CKB	73.254	57.2822	67.5271	121.167	98.0779	61.9237	106.201	36.2072	18.2349	6.89759	2.96809
ENSOARG00020015624	PGAM2	1.3129	1.23374	3.48868	16.4823	23.7845	15.988	66.3581	81.6621	132.716	253.006	655.487
ENSOARG00020017329	ENSOARG00020017329	99.332	108.127	106.282	168.729	177.408	92.7803	144.284	134.206	68.4671	54.6269	45.0581
ENSOARG00020024808	-	22.0006	21.4831	21.5834	23.9558	26.0594	18.1144	22.6897	20.0626	18.9949	16.0605	8.84732
ENSOARG00020025891	ACAA1	31.099	27.4808	13.9382	14.2451	15.3164	7.38507	10.7742	12.0172	8.44062	8.27505	7.86742
ENSOARG00020019145	CTNNB1	420.635	430.183	257.643	323.257	255.79	104.507	167.197	126.807	127.368	110.079	78.9524
ENSOARG00020024076	IRAK2	1.82966	1.74392	3.79758	6.02895	7.09371	5.34867	6.91383	4.32546	5.86464	4.37991	1.92828
ENSOARG00020015831	CHL1	9.03484	8.70519	2.63169	6.28917	9.80778	0.76525	0.258515	0.255779	0.208949	0.226231	0.516744
ENSOARG00020017381	GXYLT2	10.7059	10.9859	33.9202	46.2945	52.7272	35.4804	24.7781	29.7832	45.309	26.7411	3.93333
ENSOARG00020021679	ARL6IP5	56.5502	61.8371	54.4907	99.9692	110.892	48.6885	119.115	100.421	86.7234	85.0988	80.0174
ENSOARG00020024236	ADAMTS9	13.759	15.1833	44.6713	33.5775	29.2152	23.2889	20.307	15.716	18.7786	15.6879	10.0171
ENSOARG00020010340	FLNB	39.5993	34.0346	60.1464	27.9131	22.3623	26.2826	11.0844	11.5592	14.7756	11.1098	7.81063
ENSOARG00020011836	SLMAP	14.1219	13.1567	22.6665	22.7187	25.4512	19.7901	27.1366	26.6408	28.6444	25.3986	29.5744
ENSOARG00020023805	TKT	19.0684	15.9662	12.1487	7.59045	6.91465	13.5012	12.9968	9.14397	10.7875	10.1848	7.88767
ENSOARG00020024147	ENSOARG00020024147	0.713346	0.62053	2.17744	6.33378	5.88121	3.99361	3.40904	9.17065	20.9538	26.7314	41.759
ENSOARG00020025771	TNNC1	57.9028	61.9826	153.451	627.265	642.94	234.406	711.088	509.946	550.571	514.31	2307.52
ENSOARG00020025889	ENSOARG00020025889	26.3379	22.3434	6.83598	5.20391	4.73	3.08049	2.74222	2.87618	2.68847	3.58279	4.10031
ENSOARG00020020981	USP4	27.3286	27.4216	22.9493	20.8305	21.615	13.2393	11.5259	8.76559	11.9803	10.7566	8.53145
ENSOARG00020021611	LAMB2	8.3201	6.85772	14.8687	17.5451	22.6609	33.9051	31.83	40.332	57.8357	62.0445	63.7301
ENSOARG00020022430	NDUFAF3	12.2897	14.9755	4.50257	8.82097	7.26651	4.89973	4.41216	5.22498	6.34957	8.00941	8.44433
ENSOARG00020024858	MYL3	3.37052	6.12755	5.7277	70.0261	166.11	51.0334	196.598	44.6999	4.86943	4.00351	8.21852
ENSOARG00020025871	MRPS25	16.2048	19.4006	3.6314	6.26088	6.36884	5.30089	7.76494	4.67363	7.60145	4.81312	4.60997
ENSOARG00020024249	COL21A1	2.8278	3.70691	13.0348	35.6101	68.6956	52.2012	123.006	145.967	144.902	100.329	22.1063
ENSOARG00020011946	KCNK5	6.66335	5.19736	2.74885	1.15765	1.51132	0.706834	0.311998	0.315386	0.314431	0.263837	0.237449
ENSOARG00020014055	APOBEC2	3.79724	3.9529	11.6848	60.0109	91.4171	49.8	128.507	128.284	165.187	175.587	335.849
ENSOARG00020013182	PLA2G7	14.2946	14.2738	6.38361	2.64224	2.07468	0.608512	2.47174	2.93782	3.01946	3.22905	9.33279
ENSOARG00020020785	ENSOARG00020020785	4.16049	3.34412	0.621622	0.0079168	0	0	0	0.136035	0.132392	0.603531	3.04129
ENSOARG00020006932	ENSOARG00020006932	0.236923	0.194486	0.183666	5.53303	17.2657	19.9612	12.7066	20.5251	17.7362	14.9361	8.37886
ENSOARG00020013189	ENSOARG00020013189	17.1683	16.736	8.59275	1.73426	2.95072	1.04984	2.56914	8.22041	6.9763	12.6367	28.5741
ENSOARG00020012591	-	14.3869	7.2382	19.7132	9.5267	11.5084	11.9138	9.09076	10.2671	8.66632	9.64885	7.68796
ENSOARG00020011859	SOX4	77.753	69.6369	42.5213	54.9134	37.3433	22.071	21.8856	23.0153	25.0818	24.3009	10.8854
ENSOARG00020021360	CAP2	13.1733	13.1969	22.566	32.9963	34.3129	31.5658	39.3631	37.2516	53.792	50.8057	59.1576
ENSOARG00020021733	GMPR	4.98685	5.24642	9.87881	24.5856	20.7125	12.0934	24.9023	8.47359	7.37195	6.69806	19.2852
ENSOARG00020022280	JARID2	20.9135	21.5011	22.8641	12.7767	9.788	8.36351	6.33574	5.93777	8.44279	9.16828	9.74475
ENSOARG00020008634	-	20.8109	19.1172	21.08	18.4081	21.8395	13.4439	11.3624	10.5116	13.0936	13.2622	7.67899
ENSOARG00020009424	EXOC2	15.7656	14.3827	23.2684	16.5791	16.2788	16.3969	12.4823	11.8818	14.0066	11.5929	7.35113
ENSOARG00020014519	SYTL2	6.92899	6.60846	22.2635	25.2884	23.3096	17.0271	20.7212	19.4502	21.8117	17.0946	5.256
ENSOARG00020025944	CSRP3	1.19926	1.42181	3.83887	9.68371	18.5068	42.07	126.88	89.555	84.9007	88.1505	357.9
ENSOARG00020016876	FEZ1	32.1661	34.3969	13.8216	15.0409	14.6816	7.15671	6.05803	5.13494	6.59773	4.34178	2.69191
ENSOARG00020006906	CDON	25.0977	23.1821	45.7099	52.446	46.9018	44.4238	25.3428	23.7552	23.6514	16.4219	8.58145
ENSOARG00020014165	ADAMTS15	4.63288	4.58041	7.32088	13.5586	13.1323	9.78076	9.90086	7.53883	8.36241	5.14883	2.00342
ENSOARG00020017693	FADS3	5.0853	5.68442	10.3537	27.2016	26.1243	11.0377	13.2613	10.0877	13.7125	12.0812	8.35034
ENSOARG00020021111	GNG3	20.7818	21.7555	7.83223	8.27707	9.20793	0.648477	0.085772	0.078709	0.13146	0.0588573	1.68774
ENSOARG00020018899	-	12.194	14.3958	14.018	27.5156	28.6409	13.7777	11.3301	16.5134	27.4582	26.8183	20.6758
ENSOARG00020011417	PYGM	1.65984	1.20655	3.5228	9.95522	16.8358	10.4028	30.055	42.7059	79.7914	97.9673	222.743
ENSOARG00020018123	LTBP3	2.79842	2.95339	6.35729	10.8505	16.1827	34.0921	11.0169	15.4305	16.2681	11.3609	6.33688
ENSOARG00020019180	EHBP1L1	1.90922	1.58016	5.03256	8.50904	11.0658	19.596	22.2073	20.4244	31.4053	25.5291	14.8791
ENSOARG00020014508	ENSOARG00020014508	2.99987	3.30196	6.34856	6.93316	6.26269	5.18481	3.55354	3.33704	3.20345	2.41402	2.57808
ENSOARG00020021520	CDKN1C	181.247	188.336	223.82	341.416	367.473	188.455	299.129	240.799	214.278	159.451	63.1882
ENSOARG00020007754	IGF2	114.777	104.649	160.161	252.798	314.973	300.513	145.389	186.487	198.542	144.588	88.059
ENSOARG00020017201	ENSOARG00020017201	53.2507	47.0035	25.8969	28.9919	21.4037	16.8634	21.6016	25.6522	22.3799	20.6416	17.9208
ENSOARG00020017313	IFITM5	3.98511	5.03621	4.86719	11.7862	12.585	4.89774	7.29222	7.0255	8.10017	6.31378	0.719041
ENSOARG00020017485	ENSOARG00020017485	4.22753	3.08968	4.50789	24.8769	33.3503	15.8727	47.9871	40.017	65.8184	85.4726	180.586
ENSOARG00020008074	-	3.33537	3.36133	16.7251	82.7867	207.414	249.294	844.231	864.108	1509.78	2113.77	2992.72
ENSOARG00020009054	TNNI2	4.52512	4.99735	17.545	106.171	244.078	182.575	794.375	903.575	1104.7	1406.19	2020.92
ENSOARG00020022501	PRKG1	25.5913	24.2477	52.5253	54.5904	54.5017	30.6757	35.2525	24.2994	17.3367	13.3439	18.9435
ENSOARG00020007102	PAPSS2	2.39676	2.90236	11.0898	6.28789	7.28641	4.30261	2.32026	2.14068	1.94852	1.23013	1.19276
ENSOARG00020010048	ANKRD1	1.48155	2.39112	8.45631	39.3603	38.5404	15.1575	30.9235	19.7304	38.0169	29.585	28.8211
ENSOARG00020017909	PLCE1	7.86911	7.49133	21.816	24.4367	26.1573	29.1837	23.9199	26.6181	26.7841	16.2452	5.35126
ENSOARG00020023857	SCD	37.4394	35.6701	26.0564	17.7563	14.2754	7.78096	9.51427	7.21962	7.62442	5.9809	4.23567
ENSOARG00020024525	KAZALD1	1.48397	2.19461	4.13839	7.94624	8.54977	5.44466	7.49162	6.27918	4.32505	2.30732	0.931299
ENSOARG00020025475	PITX3	4.6714	3.60305	6.64295	16.3054	14.9931	6.70562	7.37738	6.4049	7.74366	4.01579	2.84881
ENSOARG00020014640	ADD3	47.6233	47.6646	50.0457	46.0871	51.8461	37.3566	53.723	40.903	40.2926	34.5079	27.3441
ENSOARG00020017074	MCMBP	37.8993	35.9829	29.732	31.9406	28.1111	15.3573	18.6786	16.2167	16.783	13.4189	8.63337
ENSOARG00020018761	FGFR2	30.2925	31.9259	42.4445	16.7765	11.0593	7.13936	1.79124	2.91792	1.84639	1.99626	1.08599
ENSOARG00020022118	HTRA1	14.1164	12.2014	43.3837	33.0774	36.9608	61.3728	51.3876	58.5267	59.7969	52.3744	27.14
ENSOARG00020022850	BUB3	86.1652	90.6056	48.9149	61.7758	52.6894	28.792	33.9797	29.4024	30.7164	24.8747	12.4998
ENSOARG00020021223	DSEL	13.987	13.6762	24.321	25.8077	27.3986	19.7644	18.9572	19.8333	17.8473	9.70356	4.4381
ENSOARG00020024865	TTR	19.7883	40.6936	0.129418	0.249382	0.158393	0	0.0492578	0	0.0702527	0.108581	0
ENSOARG00020024912	ENSOARG00020024912	8.00499	6.97941	5.50679	2.36591	1.94776	2.06228	1.43861	0.772263	0.343591	0.13792	0.064997
ENSOARG00020025259	CDH2	57.7851	56.6852	63.4716	40.5634	27.4987	13.7721	9.07174	4.54049	3.8467	1.63824	0.269553
ENSOARG00020025499	ZNF521	24.9583	23.6386	41.4992	19.6259	19.4547	24.6421	9.21558	8.26094	9.40156	6.9349	3.20434
ENSOARG00020008142	COLEC12	47.0543	51.3366	82.1416	89.1916	74.3301	30.2954	40.7861	42.1216	49.9654	48.727	28.4934
ENSOARG00020011271	MYOM1	8.3425	7.0611	34.2564	65.6217	83.5823	66.9692	108.003	85.8143	120.094	102.866	128.324
ENSOARG00020015184	EPB41L3	24.9346	22.5785	38.233	45.13	52.0643	36.7044	39.1474	29.5588	35.3762	20.3478	4.70347
ENSOARG00020023513	TUBB6	15.4624	16.8593	33.5096	81.5713	84.739	30.2409	71.3809	48.0083	53.5994	34.7667	11.2927
ENSOARG00020024094	NEDD4L	21.1158	19.5574	27.6946	19.5505	18.8408	15.3506	9.5076	8.30635	11.8092	10.6142	7.66211
ENSOARG00020015536	ENSOARG00020015536	1105.91	796.414	18.8034	2.76867	0.181825	0.027436	0.145145	0.07272	0	0	0
ENSOARG00020015678	ENSOARG00020015678	154.741	210.192	95.1197	450.008	237.936	110.044	455.899	233.093	129.449	183.556	101.577
ENSOARG00020015906	LUC7L	48.3626	46.7068	59.8905	46.3752	36.6443	49.8042	37.8582	30.653	34.4464	30.9355	20.3379
ENSOARG00020018311	MCRIP2	10.2035	11.462	2.1974	2.09259	2.15785	2.30436	2.79788	4.02151	4.53059	5.32206	14.9588
ENSOARG00020026408	TNFRSF12A	1.33502	1.75305	2.06282	8.96355	13.1276	6.40977	10.8247	10.0909	13.2535	11.8194	11.1679
ENSOARG00020016170	GPRC5B	14.4195	12.6987	14.4648	27.0604	29.0536	16.6983	24.3606	28.5043	32.8271	25.7093	13.9069
ENSOARG00020017247	ACSM3	15.3638	17.747	3.64985	0.408905	0.400424	0.0540148	0.118544	0.126012	0.561867	0.942515	0.205624
ENSOARG00020023539	ENSOARG00020023539	12.365	12.759	16.2115	21.1139	21.86	23.7069	25.0653	24.0079	22.7181	19.8926	15.2192
ENSOARG00020020158	MYLPF	146.713	157.216	442.95	1611.5	1880.59	751.921	2066.8	2434.22	3547.71	4990.59	6483.58
ENSOARG00020014933	PHKG1	0.38734	0.379082	0.745604	2.45301	4.52637	3.70804	9.46612	12.3869	17.3901	20.9733	26.9184
ENSOARG00020015193	ENSOARG00020015193	13.3805	11.6643	14.2531	15.2025	16.2053	9.01286	8.80515	7.33175	7.79038	5.09661	3.59955
ENSOARG00020021120	CLDN4	4.69663	3.84913	0.891039	0.0939064	0.079816	0.041107	0.0334033	0.277293	0.0602687	0.027433	0.25758
ENSOARG00020014666	ACHE	4.94032	3.96028	5.71844	16.5427	11.5641	2.68199	2.85678	1.87314	3.30512	6.41746	2.88731
ENSOARG00020017218	PCOLCE	63.2557	61.1436	84.4536	113.756	132.865	111.126	83.5748	95.7964	93.3443	87.9574	61.6447
ENSOARG00020019095	PDGFA	14.0866	13.6936	10.7878	17.272	19.1319	8.14621	8.83779	9.86453	9.73517	6.96021	3.42267
ENSOARG00020013094	SIPA1L2	6.50993	5.7491	6.19073	5.28801	5.27919	4.48658	2.54564	2.9571	2.87031	3.13899	2.07434
ENSOARG00020017963	NID1	13.873	12.5388	21.186	25.7168	47.4537	55.3032	41.963	40.3665	58.8071	50.713	33.9322
ENSOARG00020024597	JMJD1C	32.8163	29.7512	62.1121	38.4014	38.8645	40.8372	30.3611	31.4399	36.9663	35.6573	18.9818
ENSOARG00020009868	SRGN	13.8814	14.2978	6.14478	5.78545	6.58287	1.9722	4.10941	5.68559	4.13297	7.46394	13.1376
ENSOARG00020012361	H2AFY2	74.335	66.1934	43.1055	40.8514	30.4829	14.7932	16.6364	10.2444	9.59519	4.71637	1.11458
ENSOARG00020020114	MCU	10.9274	10.3012	17.505	25.842	28.1918	21.3085	30.6367	27.6305	37.0297	31.374	25.9198
ENSOARG00020020325	P4HA1	29.0637	34.6232	75.0513	72.9694	69.9719	47.44	59.8327	47.9102	46.4495	47.1624	40.3747
ENSOARG00020021660	PPP3CB	20.9056	19.2885	41.521	35.2101	36.8111	37.0123	30.7781	30.665	42.2404	37.4125	27.9527
ENSOARG00020022223	MYOZ1	0.214051	0.25667	1.38687	6.46037	9.8876	7.34601	35.5198	76.2303	109.796	148.818	320.496
ENSOARG00020023541	VCL	32.3673	28.2062	51.3611	44.1912	41.3169	45.9542	36.1663	32.7051	36.1285	28.265	19.1
ENSOARG00020026205	RPS24	1740.84	1820.43	1329.55	1793.18	1735.18	779.638	1315.35	1301.71	1007.01	1036.1	1041.78
ENSOARG00020026361	LDB3	2.50185	2.13814	10.2533	25.2256	46.8862	38.5088	42.8687	39.3355	61.8986	54.4983	85.8926
ENSOARG00020024056	MYOM2	0.698702	0.605186	3.0386	10.8241	23.7266	22.7294	41.9718	52.3184	77.0756	69.8303	119.234
ENSOARG00020024811	GPM6A	40.8465	41.4521	3.96212	4.70015	6.9137	5.08379	9.35572	4.99498	4.33088	4.08662	3.1475
ENSOARG00020025125	ASB5	2.97256	3.0334	3.53899	6.11006	10.9822	8.74461	22.9231	39.252	47.8623	56.969	67.1096
ENSOARG00020013348	ACSL1	13.3884	13.7169	21.55	21.5143	26.6966	17.6675	15.8394	12.0537	18.8002	21.4951	29.7929
ENSOARG00020014234	SLC25A4	51.7809	51.8997	27.2876	64.4923	91.511	40.1475	113.641	101.722	118.915	152.307	394.678
ENSOARG00020021774	FGL1	0.31747	0.280443	0.189496	1.40424	4.60958	6.38669	14.9746	12.2329	13.4432	13.8151	15.2456
ENSOARG00020022593	PDGFRL	0.832903	0.649843	3.33511	4.5709	8.08265	11.8743	11.3551	11.1032	10.2477	11.6523	8.01624
ENSOARG00020020286	EIF4EBP1	8.87934	7.91085	7.12233	21.8084	35.1856	42.1027	63.4924	50.4816	75.2275	60.9414	99.2451
ENSOARG00020024995	ANK1	3.48163	2.07332	5.33766	15.7085	25.012	15.7687	37.6709	43.597	69.2211	56.7297	80.203
ENSOARG00020025733	CSGALNACT1	4.60691	4.41064	16.5951	10.8769	12.2084	14.747	11.939	14.5781	13.4878	11.402	5.93827
ENSOARG00020009888	S100G	47.2837	65.0841	8.27615	0.0672968	0.0721125	0.0770617	0.28125	0.242404	0.277216	0.305301	1.13638
ENSOARG00020022580	SMPX	4.77161	6.26032	25.4853	105.955	164.819	97.0335	377.738	347.646	388.867	428.865	652.273
ENSOARG00020022862	-	3.35824	3.31503	2.91279	3.41807	14.976	2.66117	2.89337	2.47427	2.94794	2.57246	3.11185
ENSOARG00020017689	ENSOARG00020017689	7.39227	6.71397	14.1926	15.289	22.2428	24.6439	24.0784	31.8359	49.4024	44.6028	33.2201
ENSOARG00020021392	ENSOARG00020021392	25.9253	31.3747	37.6975	62.3235	64.598	25.5445	33.2386	28.1919	34.1739	29.5703	29.5343
ENSOARG00020015731	ENSOARG00020015731	15.3816	17.5108	17.3676	25.1646	31.3655	18.2814	31.6483	31.6454	41.7346	48.6539	42.2849
ENSOARG00020016608	UBA1	46.4098	43.1577	44.3501	29.5074	24.8618	30.3749	20.8167	19.2754	29.6665	24.287	19.1875
ENSOARG00020020094	GAS2	74.7294	76.2357	148.742	145.024	128.936	50.5523	27.2769	18.695	7.12831	2.83153	1.32599
ENSOARG00020020129	FAM50A	8.88479	9.08174	14.6024	20.7849	18.7265	16.8814	24.8363	18.7119	19.8007	14.3697	11.4171
ENSOARG00020024895	BGN	22.8113	20.6267	32.3244	46.3943	63.9325	79.3554	36.9063	46.256	43.2837	30.4846	19.9372
ENSOARG00020010994	ENSOARG00020010994	22.7689	26.689	35.1066	26.3556	34.18	14.3326	19.5245	15.2895	19.156	15.2249	7.14424
ENSOARG00020017576	FHL1	21.8527	24.3533	32.1645	97.3751	136.127	98.5404	202.882	194.114	190.014	201.339	592.348
ENSOARG00020019348	MOSPD1	2.55089	3.46471	3.89744	8.12954	10.5994	4.29252	6.51019	8.93908	6.53706	5.17579	3.20427
ENSOARG00020020284	GPC4	16.9769	17.0207	23.8355	34.1225	33.055	18.587	12.204	12.397	13.5635	10.0279	4.2166
ENSOARG00020021039	STK26	25.6894	27.8367	58.8072	56.4601	68.1999	33.1491	44.0541	35.3294	24.4928	13.4057	2.44799
ENSOARG00020015805	PRR32	2.25734	2.81392	9.18309	39.8155	45.1463	13.3596	46.1387	41.1733	60.8979	48.2618	2.22772
ENSOARG00020021118	ARHGAP36	0.39981	0.425099	3.79972	13.7564	37.1298	27.8002	78.6107	94.3125	126.385	70.803	24.5837
ENSOARG00020023621	WDR44	10.028	10.1072	26.2	35.1183	43.5289	28.7535	29.9178	21.9538	19.6877	17.3464	7.38011
ENSOARG00020025095	CAPN6	44.5639	44.8644	91.4262	163.806	261.442	237.851	306.664	271.323	360.315	207.916	69.9343
ENSOARG00020017079	COL4A5	19.8995	20.3274	9.37618	4.40243	3.86573	1.92622	3.86384	3.39437	4.99859	5.18842	2.38115
ENSOARG00020018448	COL4A6	8.5549	8.46238	3.03544	1.14185	0.99304	0.445008	0.953267	0.986641	1.13939	1.14057	0.835149
ENSOARG00020021227	ATG4A	3.50899	4.50028	5.41232	8.11792	10.7026	7.35526	11.5171	11.6197	10.4169	7.04078	6.93715
ENSOARG00020022303	MORC4	16.1666	14.6447	30.8601	25.2104	26.3707	24.9354	19.3576	19.756	23.0197	19.3824	8.86762
ENSOARG00020022975	RNF128	12.6412	11.3569	4.55811	2.0189	1.95793	0.850655	1.40389	1.3483	1.63329	1.89324	2.04125
ENSOARG00020024827	-	9.28605	8.67317	12.8956	30.1559	30.1211	14.6161	25.6881	28.556	36.3738	28.424	10.9829
ENSOARG00020023942	NRK	16.4168	16.4549	61.2639	99.3483	155.125	118.421	195.839	211.321	411.28	350.068	96.8697
ENSOARG00020003641	ENSOARG00020003641	6.74302	6.91348	1.41176	0	0	0.011816	0.01249	0	0.0100413	0	0.0137615
ENSOARG00020000183	APOA2	5.11356	14.7268	1.73237	0	0	0	0.180487	0	0	0	0
ENSOARG00020000594	AHSG	13.6118	56.0949	7.5195	0.0530536	0.00758275	0	0.845417	0.00753067	0.00697833	0.0243483	0
ENSOARG00020008434	SLC30A10	3.15307	1.76997	0.454204	0.212933	0.311169	0.261568	0.068	0.047735	0.087606	0.00757967	0.009983
ENSOARG00020014797	GLYAT	4.13062	4.43121	1.34884	0.0100012	0.0355557	0	0	0.0955647	0.011327	0.0329637	0.0964347
ENSOARG00020009280	BBOX1	5.63936	4.98093	0.755207	0.0475684	0.034955	0.0246178	0.0099365	0.014228	0.02174	0	0.0196767
ENSOARG00020011938	SLC44A4	6.04138	4.45253	1.20505	0.0433492	0.0065535	0.0026945	0.00252425	0	0	0	0.0162967
ENSOARG00020024998	GRP	4.56902	4.40999	1.17487	0.780661	1.20737	0.17444	0.468603	0.222868	0.0540883	0.0570523	0
ENSOARG00020003399	SLC13A1	2.5307	5.12115	0.483916	0.0063816	0.0111685	0.00822675	0	0	0.00737467	0	0
ENSOARG00020012754	SLC34A1	7.57011	5.88927	1.63381	0.0013196	0	0.0024745	0.0037525	0	0.008735	0	0.00416125
