# Supplementary material for: Integrated analysis of miRNAs-mRNAs in skeletal muscle development revealed that novel-miR-766 affects myoblast differentiation and myofiber-type formation in sheep
Source: Front Cell Dev Biol. 2025 Jul 31;13:1615676. doi: 10.3389/fcell.2025.1615676 (PMC12350436; doi:10.3389/fcell.2025.1615676)
Supplement: Supplementary file 5 [file Table4.xlsx]

## Sheet: huzuo
		Table S4. Network construction of miRNAs and target genes
		node1	node2
		novel_1	MYH8
		novel_1007	MYH7
		novel_1007	MYL3
		novel_1007	TNNC2
		novel_1007	TNNI2
		novel_1007	CKM
		novel_1032	MYBPC1
		novel_1032	MYH2
		novel_1032	MYH7
		novel_1032	TNNC2
		novel_1032	TNNI2
		novel_1032	TNNT1
		novel_104	MYH8
		novel_1053	MYH8
		novel_1053	TNNC2
		novel_1053	TNNI2
		novel_1078	MYH7
		novel_1078	TNNI2
		novel_1078	TNNT1
		novel_111	MYH8
		novel_112	TNNI2
		novel_1125	MYBPC1
		novel_1125	TNNC2
		novel_1125	TNNI2
		novel_1133	TNNC2
		novel_1133	TNNT1
		novel_1138	MYBPC1
		novel_1138	MYH3
		novel_1141	TNNI2
		novel_1141	TNNT1
		novel_115	TNNC2
		novel_115	TNNI2
		novel_115	TNNT1
		novel_1162	MB
		novel_117	MYBPC1
		novel_117	TNNC2
		novel_117	TNNI2
		novel_117	TNNT1
		novel_1176	MYH2
		novel_1176	MYH8
		novel_1176	TNNT1
		novel_1218	MYH7
		novel_1218	TNNI2
		novel_1227	TNNI2
		novel_1229	MYL3
		novel_1229	TNNC2
		novel_1241	TNNI2
		novel_125	TNNI2
		novel_1259	TNNT1
		novel_1281	MYBPC1
		novel_1281	MYH7
		novel_1281	MYH8
		novel_1281	TNNC2
		novel_1281	TNNT1
		novel_1330	CSRP3
		novel_1330	MYH7
		novel_1330	MYH8
		novel_135	MYBPC1
		novel_135	MYH7
		novel_135	TNNC2
		novel_135	TNNI2
		novel_135	TNNT1
		novel_1359	MYH7
		novel_1359	TNNC2
		novel_1359	TNNI2
		novel_1359	TNNT1
		novel_137	CSRP3
		novel_137	MYH7
		novel_137	TNNI2
		novel_143	MYBPC1
		novel_143	TNNI2
		novel_1533	TNNT1
		novel_160	MYBPC1
		novel_162	MYL3
		novel_162	TNNC2
		novel_164	MYH7
		novel_164	MYH8
		novel_164	TNNI2
		novel_164	TNNT1
		novel_168	TNNT1
		novel_170	KLHL41
		novel_173	MYBPC1
		novel_182	TNNC2
		novel_185	MYBPC1
		novel_185	MYH8
		novel_187	TNNC2
		novel_192	TNNC2
		novel_203	MYH8
		novel_204	TNNT1
		novel_211	TNNC2
		novel_211	TNNT1
		novel_213	MYH7
		novel_213	TNNC2
		novel_213	TNNI2
		novel_214	MYH7
		novel_214	TNNI2
		novel_214	TNNT1
		novel_217	MYBPC1
		novel_217	MYH3
		novel_217	MYH8
		novel_217	TNNC2
		novel_217	TNNI2
		novel_217	TNNT1
		novel_233	MYH7
		novel_236	MYH7
		novel_236	TNNT1
		novel_237	MYH7
		novel_237	TNNC2
		novel_237	TNNI2
		novel_237	TNNT1
		novel_24	MYBPC1
		novel_240	MYH8
		novel_243	MYBPC1
		novel_243	MYH2
		novel_243	MYH8
		novel_243	MYL3
		novel_243	TNNC2
		novel_243	TNNI2
		novel_246	TNNC2
		novel_246	TNNI2
		novel_246	TNNT1
		novel_251	MYH7
		novel_251	MYH8
		novel_259	MYBPC1
		novel_259	MYH8
		novel_259	TNNC2
		novel_259	TNNI2
		novel_259	TNNT1
		novel_260	MYH7
		novel_260	MYOZ1
		novel_260	MYOZ2
		novel_260	TNNI2
		novel_260	TNNT1
		novel_265	MYH7
		novel_265	TNNC2
		novel_265	TNNT1
		novel_267	TNNI2
		novel_267	MYLPF
		novel_267	MYOT
		novel_270	MYBPC1
		novel_275	TNNC2
		novel_275	TNNT1
		novel_284	MYBPC1
		novel_284	MYH7
		novel_284	MYH8
		novel_284	TNNC2
		novel_284	TNNT1
		novel_287	CSRP3
		novel_287	TNNI2
		novel_289	MYH2
		novel_290	TNNC2
		novel_295	MYH7
		novel_295	TNNC2
		novel_295	TNNI2
		novel_297	TNNC2
		novel_297	TNNI2
		novel_297	TNNT1
		novel_304	MYBPC1
		novel_308	TNNC2
		novel_308	TNNI2
		novel_308	TNNT1
		novel_31	TNNC2
		novel_314	MYBPC1
		novel_314	TNNC2
		novel_314	TNNI2
		novel_314	TNNT1
		novel_316	MYH7
		novel_316	TNNC2
		novel_316	TNNT1
		novel_318	MYBPC1
		novel_329	MYBPC1
		novel_329	MYH7
		novel_329	MYH8
		novel_329	TNNC2
		novel_329	TNNI2
		novel_329	TNNT1
		novel_339	MYBPC1
		novel_339	TNNI2
		novel_339	MYF6
		novel_35	MYF6
		novel_379	MYH3
		novel_39	TNNI2
		novel_39	TNNT1
		novel_419	MYBPC1
		novel_419	MYL3
		novel_419	TNNI2
		novel_419	TNNT1
		novel_453	MYBPC1
		novel_453	TNNC2
		novel_453	TNNI2
		novel_453	TNNT1
		novel_471	MYOZ1
		novel_580	MYBPC1
		novel_59	MYBPC1
		novel_59	TNNC2
		novel_59	TNNI2
		novel_59	TNNT1
		novel_619	MYH2
		novel_619	TNNC2
		novel_619	TNNT1
		novel_766	MYBPC1
		novel_766	MYH3
		novel_766	MYH7
		novel_766	TNNC2
		novel_766	TNNI2
		novel_766	TNNT1
		novel_796	MYH7
		novel_796	MYH8
		novel_796	TNNC2
		novel_796	TNNI2
		novel_796	TNNT1
		novel_81	MYBPC1
		novel_81	MYH8
		novel_825	MYBPC1
		novel_825	MYH8
		novel_825	TNNC2
		novel_825	TNNI2
		novel_825	TNNT1
		novel_835	TNNC2
		novel_857	MYBPC1
		novel_857	MYH7
		novel_857	TNNC2
		novel_857	TNNI2
		novel_86	TNNT1
		novel_883	MYH7
		novel_958	TNNI2
		novel_978	MYBPC1
		novel_987	MYH2
		novel_987	TNNC2
		novel_987	TNNT1
		novel_99	MYH2
		oar-let-7b	MYH8
		oar-let-7b	TNNC2
		oar-let-7d	MYOZ2
		oar-miR-103	TNNC2
		oar-miR-103	TNNI2
		oar-miR-107	TNNC2
		oar-miR-107	TNNI2
		oar-miR-10b	MYH7
		oar-miR-1185-3p	MYH2
		oar-miR-1197-3p	MYH2
		oar-miR-1197-3p	TNNI1
		oar-miR-1197-3p	TNNT1
		oar-miR-127	TNNC2
		oar-miR-134-3p	TNNI2
		oar-miR-134-5p	TNNC2
		oar-miR-136	MYOZ1
		oar-miR-154a-5p	TNNI2
		oar-miR-154a-5p	TNNT1
		oar-miR-154b-5p	MYL3
		oar-miR-154b-5p	TNNI1
		oar-miR-154b-5p	TNNT1
		oar-miR-181a	TNNC2
		oar-miR-181a	TNNI2
		oar-miR-181a	MYF6
		oar-miR-19b	MYBPC1
		oar-miR-221	TNNI2
		oar-miR-23a	MYH2
		oar-miR-23a	TNNC2
		oar-miR-23a	TNNT1
		oar-miR-23a	MYOT
		oar-miR-23b	MYH2
		oar-miR-23b	MYOT
		oar-miR-26a	MYH8
		oar-miR-26a	TNNT1
		oar-miR-27a	TNNT1
		oar-miR-299-3p	TNNC2
		oar-miR-299-5p	MYOZ2
		oar-miR-299-5p	TNNC2
		oar-miR-299-5p	MYF6
		oar-miR-29b	MYH8
		oar-miR-30a-3p	MYF6
		oar-miR-323a-3p	TNNC2
		oar-miR-323a-5p	MYBPC1
		oar-miR-323a-5p	MYH7
		oar-miR-323a-5p	MYH8
		oar-miR-323a-5p	TNNC2
		oar-miR-323a-5p	TNNI2
		oar-miR-323a-5p	TNNT1
		oar-miR-323c	TNNC2
		oar-miR-323c	TNNI2
		oar-miR-323c	TNNT1
		oar-miR-323c	MYF6
		oar-miR-329a-5p	MYBPC1
		oar-miR-329a-5p	MYH7
		oar-miR-329a-5p	MYOZ2
		oar-miR-329a-5p	TNNI2
		oar-miR-329a-5p	KLHL41
		oar-miR-329a-5p	NEB
		oar-miR-329b-5p	MYH7
		oar-miR-329b-5p	MYOZ2
		oar-miR-329b-5p	TNNI2
		oar-miR-329b-5p	TNNT1
		oar-miR-329b-5p	KLHL41
		oar-miR-329b-5p	NEB
		oar-miR-362	MYH8
		oar-miR-362	TNNT1
		oar-miR-370-3p	MYBPC1
		oar-miR-370-3p	MYH7
		oar-miR-370-3p	MYH8
		oar-miR-370-3p	TNNC2
		oar-miR-370-3p	TNNI2
		oar-miR-370-3p	TNNT1
		oar-miR-370-5p	MYBPC1
		oar-miR-376c-5p	TNNC2
		oar-miR-377-3p	MYOZ2
		oar-miR-377-5p	CSRP3
		oar-miR-377-5p	MYBPC1
		oar-miR-377-5p	TNNI2
		oar-miR-379-3p	MYF6
		oar-miR-379-5p	MYH7
		oar-miR-381-3p	MYH7
		oar-miR-381-3p	TNNT1
		oar-miR-381-3p	MYF6
		oar-miR-381-5p	MYBPC1
		oar-miR-381-5p	TNNI1
		oar-miR-3955-5p	TNNC2
		oar-miR-3956-5p	MYBPC1
		oar-miR-3957-3p	TNNT1
		oar-miR-3957-5p	MYBPC1
		oar-miR-3957-5p	MYH7
		oar-miR-3957-5p	MYH8
		oar-miR-3957-5p	TNNC2
		oar-miR-3957-5p	TNNI2
		oar-miR-3957-5p	TNNT1
		oar-miR-409-3p	TNNC2
		oar-miR-410-5p	TNNT1
		oar-miR-411a-3p	MYF6
		oar-miR-411b-3p	MYF6
		oar-miR-412-5p	MYF6
		oar-miR-431	MYBPC1
		oar-miR-431	MYH8
		oar-miR-431	TNNC2
		oar-miR-431	TNNI2
		oar-miR-431	TNNT1
		oar-miR-432	MYH8
		oar-miR-432	MYOZ1
		oar-miR-432	TNNC2
		oar-miR-432	TNNI2
		oar-miR-432	TNNT1
		oar-miR-433-3p	TNNC2
		oar-miR-433-3p	TNNI2
		oar-miR-433-3p	TNNT1
		oar-miR-485-3p	MYH7
		oar-miR-485-3p	TNNC2
		oar-miR-485-5p	MYBPC1
		oar-miR-485-5p	TNNC2
		oar-miR-487a-5p	TNNC2
		oar-miR-487b-5p	MYH3
		oar-miR-493-3p	MYH8
		oar-miR-494-5p	MYH7
		oar-miR-494-5p	TNNC2
		oar-miR-494-5p	TNNT1
		oar-miR-495-5p	MYH2
		oar-miR-541-3p	MYBPC1
		oar-miR-541-3p	MYH7
		oar-miR-541-3p	TNNC2
		oar-miR-541-3p	TNNI2
		oar-miR-541-3p	TNNT1
		oar-miR-541-3p	CKM
		oar-miR-541-5p	TNNI2
		oar-miR-541-5p	MYF6
		oar-miR-543-3p	TNNC2
		oar-miR-543-5p	TNNI2
		oar-miR-543-5p	TNNT1
		oar-miR-665-3p	MYBPC1
		oar-miR-665-3p	TNNC2
		oar-miR-665-3p	TNNI2
		oar-miR-665-3p	TNNT1
		oar-miR-665-5p	MYBPC1
		oar-miR-665-5p	MYH7
		oar-miR-665-5p	MYH8
		oar-miR-665-5p	TNNC2
		oar-miR-665-5p	TNNI2
		oar-miR-665-5p	TNNT1
		oar-miR-668-3p	MYF6
