# Supplementary material for: Integrated analysis of miRNAs-mRNAs in skeletal muscle development revealed that novel-miR-766 affects myoblast differentiation and myofiber-type formation in sheep
Source: Front Cell Dev Biol. 2025 Jul 31;13:1615676. doi: 10.3389/fcell.2025.1615676 (PMC12350436; doi:10.3389/fcell.2025.1615676)
Supplement: Supplementary file 6 [file Table1.xlsx]

## Sheet: Sheet1
	Table S1. Quality assessment of miRNA sequencing data
	Sample	Reads	Bases	Error rate	Q20	Q30	GC content	Clean reads
	D26_1	12980877	0.649G	0.0001	0.993	0.9755	0.4916	0.983
	D26_2	14299269	0.715G	0.0001	0.9935	0.9767	0.4929	0.9829
	D26_3	11846918	0.592G	0.0001	0.9936	0.9763	0.4938	0.9902
	D26_4	13885034	0.694G	0.0001	0.9919	0.9701	0.5035	0.9755
	D26_5	12310212	0.616G	0.0001	0.9929	0.9754	0.493	0.9777
	D29_1	12686618	0.634G	0.0001	0.9912	0.971	0.496	0.9877
	D29_2	12981190	0.649G	0.0001	0.992	0.9733	0.4909	0.9895
	D29_3	13512396	0.676G	0.0001	0.9925	0.9712	0.5	0.9844
	D29_4	11422973	0.571G	0.0001	0.9929	0.9745	0.4946	0.9892
	D29_5	13754305	0.688G	0.0001	0.9934	0.9761	0.4949	0.9917
	D32_1	10888745	0.544G	0.0001	0.9916	0.9719	0.5133	0.9836
	D32_2	13117382	0.656G	0.0001	0.9925	0.9734	0.5148	0.9872
	D32_3	11807317	0.590G	0.0001	0.9923	0.9702	0.5062	0.9875
	D35_1	11823685	0.591G	0.0001	0.9922	0.9748	0.4966	0.98
	D35_2	11569960	0.578G	0.0001	0.9921	0.9707	0.5005	0.9842
	D35_3	11973741	0.599G	0.0001	0.9927	0.9719	0.4985	0.9824
	D35_4	13043196	0.652G	0.0001	0.9931	0.9751	0.5041	0.9837
	D35_5	13216725	0.661G	0.0001	0.9929	0.9752	0.5028	0.9839
	D40_1	12984234	0.649G	0.0001	0.993	0.9739	0.5005	0.9848
	D40_2	10080412	0.504G	0.0001	0.9933	0.9762	0.4977	0.9843
	D40_3	13015524	0.651G	0.0001	0.9935	0.9764	0.4966	0.9848
	D40_4	11939211	0.597G	0.0001	0.9921	0.9728	0.4976	0.9891
	D45_1	12907292	0.645G	0.0001	0.981	0.9559	0.5003	0.9763
	D45_2	11993779	0.600G	0.0001	0.9819	0.958	0.5004	0.9741
	D45_3	10857654	0.543G	0.0001	0.9811	0.9566	0.4986	0.9751
	D45_4	15434940	0.772G	0.0001	0.9808	0.9574	0.4993	0.9732
	D55_1	10450877	0.523G	0.0001	0.9802	0.9534	0.4949	0.9725
	D55_2	12881811	0.644G	0.0001	0.9796	0.9524	0.4976	0.9755
	D55_3	11558676	0.578G	0.0001	0.9707	0.9213	0.4943	0.9712
	D75_1	10763168	0.538G	0.0001	0.9807	0.9554	0.4939	0.9757
	D75_2	12839172	0.642G	0.0001	0.9811	0.9566	0.4979	0.9727
	D75_3	10849035	0.542G	0.0001	0.9802	0.9534	0.4963	0.9785
	D85_1	10784698	0.539G	0.0001	0.9791	0.9522	0.4934	0.9781
	D85_2	13014613	0.651G	0.0001	0.9794	0.9528	0.4984	0.9782
	D85_3	10500078	0.525G	0.0001	0.9804	0.9544	0.4975	0.9784
	D105_1	10200984	0.510G	0.0001	0.9793	0.9515	0.4953	0.9787
	D105_2	11914950	0.596G	0.0001	0.9808	0.9553	0.4944	0.979
	D105_3	11111637	0.556G	0.0001	0.981	0.956	0.4953	0.9795
	D135_1	10940390	0.547G	0.0001	0.9803	0.9554	0.4776	0.9824
	D135_2	10301812	0.515G	0.0001	0.9808	0.9555	0.4797	0.9804
	D135_3	11040573	0.552G	0.0001	0.9709	0.9213	0.4782	0.9755
	D135_4	10014378	0.501G	0.0001	0.9809	0.9559	0.4829	0.9813
