# Supplementary material for: Integrated analysis of miRNAs-mRNAs in skeletal muscle development revealed that novel-miR-766 affects myoblast differentiation and myofiber-type formation in sheep
Source: Front Cell Dev Biol. 2025 Jul 31;13:1615676. doi: 10.3389/fcell.2025.1615676 (PMC12350436; doi:10.3389/fcell.2025.1615676)
Supplement: Supplementary file 7 [file Table5.xlsx]

## Sheet: Sheet1
Table S5. List of DE-miRNAs across all developmental stages (D26–D135)
miRNA	D26	D29	D32	D35	D40	D45	D55	D75	D85	D105	D135
novel_352	1.8	12.6	2.75	0.8	3.5	1	2.33333	0.666667	0	0	0
oar-miR-218a	247432	234691	43522	42474	30228.5	11634	4301	2749	1826	1179.67	609.5
novel_91	14314	13196.6	266	69.6	57.5	39.75	5.33333	13.6667	4.33333	3	4
novel_104	7482.8	5387.6	1367.25	640.4	402.75	319.75	346.333	262.667	216	192	140.5
oar-miR-106a	3818.6	2557.2	634.25	361.6	232	180.25	185.333	150.333	145.667	147.333	123.5
novel_580	523.4	504.8	17.75	6.2	7	4	1	1	0.333333	0.666667	0.75
oar-let-7b	110.2	157.2	834.75	2234.2	6891.25	18773.2	22456.7	36090.3	25997	26132.3	22862.2
novel_170	2253.4	1428.4	234.25	189.8	158	114.75	36	28.3333	6.33333	2.33333	0.5
novel_204	321.6	213.8	17.5	3	3.5	1.25	2	0	0	0	0.25
oar-miR-133	454.6	449.4	2576.75	4664.6	10126.2	27370.2	50311	54410.7	57190.7	50249.3	88011.2
novel_260	211.4	182.8	2.25	1.6	0.75	0.25	0	0	0	0	0
novel_978	744.6	602.2	140.75	129.4	104.75	49.75	14.3333	8	8	5.66667	1.25
oar-miR-23a	1142.2	1424.6	3426.5	3073.2	5251.25	5962.25	4294.67	6976.67	4047.33	4883.67	4788
oar-miR-655-3p	496.4	570.4	1868	2493.4	4995.25	17187.2	27157.3	31289.3	43702	28765.3	10713.2
novel_201	475.2	500.8	57.75	31.4	35.75	7	5	3	2.66667	0.666667	0.75
oar-let-7i	8457.4	11961.2	78063.5	204304	358562	477368	449618	375121	366365	268704	171576
novel_93	9268.4	7675.2	3126	1886.8	1427.75	489.75	698.333	509.667	707.667	721.667	500
novel_214	377.8	258.2	46.25	30.6	42.5	12.25	5.33333	4	0.666667	0.666667	0
novel_95	6600.6	6025.8	2654.75	2425.2	1419.75	524.25	586.667	645	349.333	185	74
novel_163	2119	1402	328.25	204.4	206.75	389.25	125.667	74.3333	24.6667	7	9.25
oar-let-7f	5227.4	7636.2	22635.2	41483.6	85022	156138	188578	210830	183865	162303	138938
novel_71	40	41.6	345.75	524.8	888.75	2434	1872	1475.33	1641	1252.67	1308.75
novel_1052	1032.2	909.6	283.25	299.6	375	98.25	110.667	91	41.3333	49	51
oar-let-7d	61.2	79.2	340.75	909.2	2004.5	5079.25	5537.67	6044.67	3703	3527.67	2781.5
oar-let-7g	6339.2	7750	30766.5	50336.4	82244	132447	150357	174796	125932	108190	78936
novel_162	299.2	321	1120.5	610.4	540.25	322.75	135.333	176	232.333	270	588.25
novel_1133	68.8	48.6	4.75	1	1	0.5	1	0.666667	0	0	0
oar-miR-665-3p	156.8	151.2	417	407.2	648.75	744.75	732.333	501.333	430.333	237	55.75
oar-let-7c	5576	6991.8	18757.5	22675	28275	40150	29529	50093	29010.7	25522	18840.5
novel_171	1908.8	1553.8	539	350.4	368.25	108.75	10	1.66667	2.33333	0.666667	0.25
novel_1401	306.2	228.4	76.5	57	36	29.5	9	4.33333	5	3.66667	1.75
novel_1078	514.2	516.8	221.75	165.4	130.25	92.75	56.6667	107.333	47.3333	36.6667	33
oar-let-7a	5451.2	7669.8	19111	28907.2	46459.5	66902.5	59763.3	84561.3	50483	51500	41351.2
oar-miR-17-5p	29689	21794.6	8678.25	6615	5288.5	4919.25	3032.67	1982	1226.67	831.667	607.5
oar-miR-485-3p	434.2	446.2	1043.5	1161.2	1330	2373.75	2006.33	1395	1047.67	411	68.25
oar-miR-23b	4055.4	4467.6	10301.2	6281	8270.5	4896.25	4362.33	5014.33	4427	5288.33	6039.75
novel_1241	152.8	150.6	28.25	15.2	17.75	18.25	0.666667	1	0.666667	0.333333	0.5
oar-miR-432	2870.4	3171.6	5621	5683.2	9670.75	18294.8	25974.7	18645	19121.3	12772.3	4227
oar-miR-30a-5p	233738	211145	86218.2	101108	89559.5	56410.5	45301.7	53806.7	85146	78635.3	42256.5
oar-miR-493-5p	2557.6	2508.6	4842	5995.8	10278.2	60889.8	64669	63863.7	43434.7	34750	14468
novel_173	74.8	82.6	224	182.8	176.5	335.25	165.333	337.667	331	333	581
novel_44	53673.6	39246	14495	12866.4	9452.25	7709.5	4291.33	2851.67	1921.67	1312.67	1019.5
novel_182	77.8	91.4	300.5	422.4	457.75	112.75	62	56.6667	41	33	14.25
novel_1141	131.4	125.6	20.75	8.8	13	16.5	0.333333	0.333333	0.333333	0	0
novel_1	12333.2	11315	50979.2	131197	252097	251456	469789	404633	684499	728864	962066
oar-miR-381-3p	6762.6	7455	34260.5	113654	229678	142559	284938	249425	458789	583449	329852
novel_363	80.6	74.6	8	1.2	4.25	35	3	1	1	0.666667	0.5
novel_141	667.2	826	1270.75	1479.4	1429.5	399.25	1052.67	506	312	78.6667	15.5
novel_97	7600.2	9445.6	1107.75	213	105.75	89.5	48.6667	52.3333	16.6667	11	6
novel_41	8904.6	9861.4	16671.2	17696.8	16483.5	14716.8	9564.67	11445.7	8202.33	6315	4004.25
novel_971	139	106.6	45.75	60.6	42	23.5	9	6.33333	4.66667	2.66667	2
novel_197	852.2	900.4	117.25	20.4	10	10.25	4	1.33333	0.333333	0	0.25
oar-miR-200a	7392.2	7062.8	1179.5	289.8	139	142.25	43.3333	37.6667	8.66667	10	10
oar-miR-299-5p	114	111.2	223	338.2	708.75	1778.25	2655.33	3499	4660.67	3220	1773.5
oar-miR-154a-3p	217.8	234	533.75	451.2	826.75	3739.5	6304	6757.67	4806.67	3194	630.5
novel_4	778879	813021	48479	12283.4	24704.5	14324.5	2023.67	867.667	782.667	594	407.25
oar-miR-194	2691.2	2218.6	1219.25	1242	1231.75	1358.5	1128.33	956	616	502	425.5
oar-miR-125b	38838.6	36628.6	74029.8	90988.2	71379	28830.5	23306	32291.3	17581.3	14397.7	10399.8
novel_313	30.4	21.6	2.25	10.2	4.75	1	4	1	0.333333	1.66667	0.5
oar-miR-376e-3p	151.8	151.2	291.25	321.4	466.25	4411.25	2707	2101.33	1776.67	1190.33	439.5
novel_236	248.6	229.6	67.5	24.8	19.75	19.5	14	8.33333	6.66667	6.33333	4.25
novel_242	150.8	126.2	47.25	58.2	90	26.5	1	0	0.333333	0	0
novel_1125	465.8	416	141.25	150.4	256.25	139	5.33333	2.66667	0	0.333333	0.75
novel_58	19263.6	19273.8	7704.75	7312	5863.5	2054	2306.67	2061.67	2109.33	1804.67	1565.5
novel_1218	41.8	36.4	10.25	2.2	1.25	0.5	0	0	0	0	0
novel_294	33.8	49.8	8.25	1.2	2.75	3.75	2.66667	0.666667	1.66667	1.66667	0
oar-miR-374a	4626.8	4134.8	2079.75	2877.8	2474.5	6549.25	2679.67	2459.67	1349.33	1026	970.5
novel_112	4614.2	4556.6	1577.25	617	617	294.25	188	198.333	122	70.6667	40.5
novel_233	134	110.2	58.25	41.8	46.5	84.75	56.3333	38	24.3333	18.3333	13.25
novel_379	10.4	7.6	0.25	0.6	1	0.5	0	0	0	0	0
novel_30	17.8	19.4	45	106	228.25	410.25	409.667	435	448.667	408	356
novel_1229	9.4	15.6	44.5	9	19.75	19.5	0.333333	2.33333	0.333333	0	0.25
oar-miR-200b	2330.4	2708.4	567.5	129.4	65.5	88	45.6667	52	11	9.66667	5.75
novel_1176	26.8	32	8	9	6.25	1.25	0.666667	0	1	0.333333	0.25
oar-miR-19b	17866.4	17365.6	7249.5	10463	10692	4137.5	1438	1120	1015	602.333	330
oar-miR-3956-3p	1.8	4.4	12	15.6	11.5	47.75	46.3333	59	61	72.6667	45
novel_316	15	10.2	3	7.6	18.75	1	3.66667	11.6667	4.66667	9	4.25
novel_243	81.2	73.8	35.5	20.2	25.75	73	44.3333	42.3333	55	38	36.25
novel_825	8.8	10	0.75	0	0.25	0	0	0.333333	0	0	0
oar-miR-410-5p	2.4	4.8	11.25	13.8	17.25	16	45.3333	43.6667	39	24.6667	2.25
novel_1259	36	32.6	14.25	41	49	9.75	3.33333	2	4.66667	8.33333	6.75
oar-miR-3956-5p	138.8	252.6	327.5	559.2	413.25	324.5	346.667	519.333	592.333	710	314.5
novel_99	2738.2	4856.6	816.5	1409.8	2706	1019	1215	1302.67	1436.67	1326.33	914.5
oar-miR-496-3p	73.4	97.4	137.25	123.4	183.25	117.75	141.667	109.333	114.667	64.3333	25.5
oar-miR-3958-5p	27.6	26.8	51.5	53.8	102.25	114	140.667	104.667	123	107	40
novel_1328	11	10.2	2	5.4	4.25	3.75	1.33333	1	0.333333	0.666667	0
novel_275	49	45.4	22	21.4	19.5	8	3.66667	4	2.33333	3	1.25
novel_318	34	26.8	14.75	15.8	10.5	6.75	0.666667	0.666667	0.333333	0	0.25
novel_295	21.6	14.2	8.5	10.4	6.75	2.5	6	3	4	1.33333	1.5
oar-miR-200c	734.2	1044	285.5	62.2	26.25	77.25	31.3333	33.6667	7.33333	3	3.5
novel_914	3.6	2.2	0	0	0	0	0	0	0	0	0.25
novel_301	24.2	23.8	10	14.2	14	7.25	7	7	7.66667	7.33333	4.25
novel_419	8.4	4.4	1.75	2	1.25	0	0.333333	0.666667	0.333333	0.333333	0
oar-miR-495-5p	23.6	19.4	46.5	52.8	94.75	245.5	230.667	226.333	160	118.667	65.75
novel_251	11.4	11.6	22.25	50	35.5	12.25	12	6.66667	4.33333	3	0.75
oar-miR-539-3p	869.6	524.6	407.25	979.4	1370.5	2317.25	1311	1016.33	465.667	210.333	37.25
novel_857	6.8	7.6	1.25	1.6	0.5	0	0.666667	0.333333	0.333333	0	0
novel_31	4007.4	3874.2	4621.75	11193.2	16613	13038.8	24239.7	23266	39395.7	25084.7	6900.25
novel_128	3260	3965.8	1390	378.2	244.25	445	481.333	567	244.333	38.6667	21.75
oar-miR-25	40906.4	40928.4	23545.2	17445.6	15718.2	18734.8	21545.7	21412.7	17203.3	13672.7	9181.5
oar-miR-30a-3p	2257.4	2669.4	1144.75	972.8	878.5	817.25	1313.33	1745	2564.33	2301.33	1223.5
oar-miR-103	41795	38679.8	28463	19219.6	13784.2	9723.75	4903.67	5267.33	3674.67	4018.67	3584.75
oar-miR-362	1593	1513.6	2889	4221.2	5709	6604.5	5813.33	5735	6166.67	4235.67	2082
novel_130	2799.8	2642.6	1728.5	337.8	91	391	103.333	171.667	23.3333	0.666667	0.75
oar-miR-495-3p	9928.8	13165.4	15345.5	20346.4	30016.2	15769.8	25030	27838.7	37296	30245.7	14807.8
oar-miR-379-3p	905.8	987.6	1563.5	2419	3336	2247.25	3139.33	3583	3027	2466.33	969.25
oar-miR-411a-5p	114934	114180	122625	249858	324172	63806.2	88236.7	96028.7	112928	109205	60515.5
oar-miR-106b	6777.2	5914.8	3418.5	2788.2	2131.5	4425.25	2038.67	1099	1029.33	698.667	571.5
oar-miR-221	1467.2	1380.2	728.5	576.4	535	554.25	355	561.667	223	154.667	150.5
novel_103	5023.4	4862.2	2923	2100	1615.5	897	109.667	82	63	31.6667	7.5
oar-miR-411a-3p	4959	4432.2	6540.75	12702.2	16664.5	3870.5	7874.67	10804.3	12072.7	11057.3	3612.25
novel_211	41	55.8	34	4.8	7.75	67.25	282	234.667	243.333	202	81
novel_185	281.4	324	191.75	131.2	131.75	55.5	98.3333	79	114.667	127	84.25
oar-miR-410-3p	3125.6	3333	4256.75	7136.4	10619.5	8050.5	9232.33	11675	10111.7	9289.33	2845.75
novel_290	21.2	46.8	16.25	0.6	0.25	0.75	0	1	1.33333	1.33333	0.75
oar-miR-10a	899625	796333	514822	402689	262777	86029.8	28606	26751.3	16629	16330.7	13331.2
novel_116	2764.8	2546.8	1368.5	1204.2	1171	879.5	924.333	1295.67	1185.33	833.333	457
novel_218	91.6	140	109.25	32	43.25	139	67	98.3333	62	36.3333	55
oar-miR-3958-3p	32629.4	30763.4	39405.5	67222	95618	33955.8	60707.3	64704	77584.3	75221	31261.5
novel_168	387.8	406	448.25	804	882.25	110.75	73.3333	49	43.3333	11.6667	3
novel_995	27	41.2	10.75	5.6	0.75	1.5	0.333333	0.333333	0.666667	0	0
novel_453	20.2	17.8	9.25	5.2	6.75	0.25	1	1.33333	3	0.333333	0
novel_24	45130	43481.6	30522	21376.4	18013.8	16052	16450	17365.7	12183.7	7884	4705
novel_1094	931.4	952.8	529.5	476.2	589.25	839	540	461	352	266.667	248
oar-miR-154b-3p	37	42	68.75	98.8	113.5	616	309.333	227	173.333	65.3333	11.5
oar-miR-433-3p	933.6	981.4	1556.75	2388.4	3593	2815.5	4722	3710.33	2450.33	1531.67	449.5
oar-miR-299-3p	38.8	47.2	64.75	87.4	171.25	388.25	676.333	855.333	1144.33	974.333	679.25
oar-miR-376d	88.6	82.6	132.25	185.8	261	1301	1017.67	860.667	718	440	49
oar-miR-381-5p	0.4	1	2	8.4	18	49.25	59.6667	70	103.333	99	42.5
novel_619	9.6	6.2	5.5	1.4	2.75	1.75	2	2.33333	0.333333	1	1.75
novel_278	55.8	47.6	32	18.8	24.75	20.75	13	10	11.3333	7	13
novel_250	40.4	33.6	24.5	16.6	19.25	32.75	18.6667	11	19.3333	14.3333	6
oar-miR-543-3p	4133.2	4474.8	5279	9799.6	14512.5	5799.75	13723.3	20495	15946.7	15852.3	3278
novel_1108	4.2	6.2	1	0.2	0.5	0	0	0.333333	0.333333	1	0
novel_329	12.4	11	8.25	4	2.5	1.75	0.666667	0.666667	0	0	0
novel_1345	8	10.8	3.25	1.8	1.25	0.5	1.33333	1.66667	0.333333	1.33333	1.5
novel_297	13	13.2	7.25	5.2	4.75	7.5	5.66667	6	3.66667	1.33333	1.5
oar-miR-376b-3p	106.2	109.2	135.5	285.2	460.25	2436.75	1019.33	599	643.333	428.333	68
novel_733	6	2.8	1	0.8	0.25	0	0	0	0	0	0
novel_435	0	0	1.5	2.4	2.75	1.75	1.66667	0.666667	0	0	0
oar-miR-496-5p	2.4	2.4	6.25	8.4	11.25	19.25	31	30.3333	32.3333	18.3333	1.75
oar-miR-655-5p	0.6	1.8	4	4.8	9.25	18.5	29.6667	32.6667	21.3333	20.3333	11.75
novel_917	2.6	2.4	0.25	0.2	1	0	0	0	0	0	0
novel_548	2.4	1.2	0	0	0.5	0.5	0	0	0	0	0.25
novel_332	8.6	7.8	5.5	3	5	4.5	1.33333	4.66667	3.33333	1.66667	0.75
oar-miR-3955-5p	204.6	210	249	358.4	600	1258.5	886	950	871	1169.33	876.75
oar-miR-369-3p	2891.4	3165.8	4413.25	5327	7980.75	23105.8	21436.3	26726	18623.3	17163.3	8079.5
oar-miR-487b-3p	1146.2	1091	1666	1895	3142.5	6451	7594.33	8863	8309.67	7718.67	2665.75
oar-miR-376a-3p	86.8	86.2	121	176.6	371.75	1147.25	953	721.333	676.667	408	58
oar-miR-374b	14790.4	13387.2	7561.75	8623.4	7358.5	13290.8	5826.67	6007	3529	2710	2225.75
oar-miR-382-5p	3853	4042.8	5662.75	6651.2	9744.5	6392.75	10118	10568.7	10431	9130	4835.25
oar-miR-494-3p	5708.4	5034.8	7780.25	10582.6	14758.2	27487.8	28915	27977.3	18668	12966	5314.25
oar-miR-376c-3p	410.2	374.2	714.75	836	1456	5497	3405.67	2980.67	3574.33	2537.67	818.25
novel_63	9415	9139.2	10005.8	5661.4	4791.75	8237	4074.67	5449.67	3047.67	3252.67	3001.5
oar-miR-127	65426.4	75965.8	83812.8	130506	203628	267187	696519	780197	974298	946780	391196
oar-miR-30d	213676	195488	124682	128787	104553	39086.5	59236.7	60025	68107	63299.3	65261
oar-miR-541-5p	166.8	155.4	223	218.2	401.75	1125.5	1438.67	931	1077.33	733.667	260.5
oar-miR-3959-3p	487.6	506.4	538.25	881	1501.25	5601.75	3786.33	2176.67	1767	808.667	119
oar-miR-3959-5p	2398.2	2028	3133.75	4270.4	6671.25	16640.5	16907.7	16946.3	11601.7	9349.33	4622.25
novel_49	17327.8	20540.4	11873.8	14240.2	8696.25	2414.5	696.667	759.667	864	1096.67	963
novel_203	323	269.8	206.5	196.6	183	288.25	74.6667	64	39	33.3333	40.5
oar-miR-382-3p	2253	2970.6	3699.5	3921.4	5769	11800.2	16303.3	17651.7	17895	14135.7	5574.75
oar-miR-485-5p	580.4	684.4	1031.75	1025	1472.75	456.75	829.667	762.333	944.333	793	400.5
oar-miR-376a-5p	95	83	94.75	153.2	237.5	422.5	266.667	229	281.333	193	78.5
oar-miR-323b	311.6	278	245	272.8	126	439.5	130.667	212	36.3333	31.6667	8
oar-miR-377-3p	34.8	22.8	41.25	31	106.25	228.5	128	107.667	129.667	113	42.25
oar-miR-376e-5p	58	57.8	74	90.2	156.75	483.5	230	186.333	130.667	91.6667	48.25
novel_202	264.8	420.6	337.5	209.6	70.75	19	290	11.6667	12.3333	13	14
oar-miR-376c-5p	138.4	143.6	138.5	241	351.5	577.25	448.333	252.333	290	253.333	184
oar-miR-665-5p	22.8	18.4	26	46	66.25	37.5	35.6667	20.6667	19.3333	8.33333	0.5
novel_1165	4.2	6.6	7.75	11.2	28.5	56.5	64	34.3333	12.3333	6.66667	45.25
novel_284	32.4	41.2	14	12.2	0	5.75	13.6667	8.66667	9.33333	3	3.5
novel_213	32.2	28.2	42.25	57.4	99	61	82	136.333	114	206.333	184.25
novel_766	179.8	204.8	98.75	123.2	84.25	73.5	84.3333	54	82	64.6667	48.75
oar-miR-150	64.4	47.4	42.25	38.2	35	21	58	33.3333	32.3333	68.3333	125.75
oar-miR-433-5p	8.8	6.4	10.5	10.4	25	31.25	22	12.6667	10.6667	7	3.75
novel_1533	148.6	151.6	247.75	167.6	87.75	52	10	4	1.33333	3.33333	1
novel_246	50.4	58.6	60.75	54.2	29.5	9.5	4.33333	9.33333	9.33333	2.66667	0.5
novel_315	16.4	20.6	11.25	10.8	7.5	7.5	5.33333	7.66667	4.33333	3.66667	3.5
oar-miR-29b	19.8	25.8	10.5	13	9.5	22.75	9.66667	6	4	3	9.5
novel_1007	7	6.8	2.75	3.4	2	9.5	6.33333	2.33333	6	5.33333	9.75
novel_1032	19.2	21	17	11.6	10	3.5	7.33333	7	5.33333	9	5.25
novel_341	1.2	0.6	1.5	5	7.25	5.75	7	5	8.33333	5	1.5
oar-miR-3955-3p	6.6	9.4	9	14.8	21.5	153.25	123.667	132	176.333	168.667	124.75
oar-miR-494-5p	9.4	11.6	14.5	24	27.75	34	39	29	22	12.6667	8.5
novel_728	2.8	2	0	0.6	0	0.25	0	0	0	0	0
novel_1242	0	2.4	0.5	2.8	3.75	2.75	0	0	0	0	0
novel_263	34.2	32.4	27.5	31.2	19.25	31.5	22.6667	27.3333	21.6667	14	10.25
novel_270	8.8	13.6	6	4.6	3.5	3	2	1	1	1.33333	3.75
novel_410	4.2	2.2	0.5	1.4	1	0.75	0.333333	0	0	0	0
novel_400	2.6	4	1	2	0.25	0	0.666667	1.33333	0.333333	0.333333	0
novel_72	2591.2	3419.6	10632.5	9927.4	6221.25	7496.5	575.667	2027.33	1069.33	495.333	117.5
novel_377	0.8	3.6	0	0.2	0.25	1.25	2.66667	5	4.66667	5	6.5
novel_1294	2	3.8	0.25	0.8	1.25	0	0.666667	0	0.333333	0	0.25
novel_1143	2.4	3.6	0.25	1	1.25	0.75	0	0	0	0	0
novel_438	3.4	6	1	1.2	0.75	0.25	0.666667	0	0.333333	0	0
novel_1093	1	4	1.5	0	3.25	1.25	1.33333	2	1	1	2.25
novel_1024	0.2	3.8	0.75	0.2	0.5	0.25	0.333333	0.333333	0	0	0
novel_237	16.2	23.8	13	12.4	14.75	3.5	5	18.3333	83	116.667	160
novel_1321	3.6	4.8	1	0.8	4	1	0.333333	0.333333	0	0	0
oar-miR-758-3p	4693.4	4266.6	4534	7272.4	10161	5735	6695.33	5564.33	6337	3530.67	816.75
novel_267	41.2	35.4	46.75	75	88.25	13.5	6.66667	0.666667	1	0	1
oar-miR-412-5p	66.4	54	99.5	98.2	153.75	99.5	154.333	86.3333	86.6667	97.6667	32.75
oar-miR-377-5p	25.2	18.2	28.25	27	49.25	49.25	76.3333	78.3333	117.667	118	59.25
novel_86	3274.4	3995.8	3868.75	3315.8	2178.75	4260.5	467	1876.67	1204.33	608	155.5
novel_265	22.4	32	23.25	17.8	17.5	25.5	24.6667	12.6667	14	6.33333	4
oar-miR-1185-5p	17.6	13	14.5	22.2	36.25	155.75	99.3333	75.6667	75	54	26.25
novel_1490	1.6	3	0.5	1	0.25	0.25	0.333333	1	0	0.666667	2.5
oar-miR-136	350.8	346.2	194.25	542	633.75	2852.75	4233.67	2783.33	4888.67	5908.67	4611.25
oar-miR-16b	6286	6122.4	7629.5	4541.2	4558.25	7249.5	4005	4146	1880.33	1856.33	1390
novel_325	7.8	2.2	0	3.2	8.5	14.75	7	6.66667	5.33333	8	3.5
novel_117	427.4	424.8	713	339	327.75	346.75	548.667	409	531.667	354.667	240
novel_35	30922.2	32556.6	34408.5	39150.4	35043.8	2696.75	125.667	83.6667	52.6667	19.3333	16.75
oar-miR-370-3p	34658.2	37000	39066.2	64226.6	66404.5	10168.8	27800	23203.7	24927	20387.7	4455.75
novel_217	192.8	172.8	179.5	205	342	112.25	7.33333	5.33333	3	2.33333	4
novel_74	3765.8	3119.8	3212	4373.4	4827.5	5461.5	1350	1834.67	1178.67	1012.67	574.75
novel_135	1512.2	1578.6	1112	1545.4	1237.25	218	796	478	622.667	428	245.5
oar-miR-409-3p	26602.8	26924.2	26138	42230	47398.8	24825.5	53028	44648	50656.3	30852	5119.25
novel_111	3640.6	3551.6	2978.25	3286.8	3648	557.25	15.3333	15.3333	7.33333	3	1.5
novel_33	25741.2	29589.2	39723.8	35522.8	40533.5	6097.5	314.667	236.667	208.333	90	46.25
oar-miR-493-3p	37023	39342.8	44588.8	65131.6	83239.8	19719.2	43493	26513	27050	22160	7023.75
oar-miR-3957-5p	170.6	183	245.25	250.8	376.25	453.25	809	435	478	287	67.5
oar-miR-431	1119.4	1173.8	1618.25	1916	2575	3985	10074.7	4315	3239.67	2478.33	449.25
oar-miR-107	4998.4	4613.2	4990	4197.8	3805	3064.25	1189.33	1196.67	563	554.333	386.75
novel_259	64	60.2	53	67.6	83.75	31	1.33333	2.33333	0.666667	0	0.25
oar-miR-544-3p	5.6	2.4	0.75	4.6	4.5	28	3.33333	4.33333	5.66667	6	1.5
oar-miR-134-3p	80.2	90.4	119.5	144.6	130.75	21.75	61	49.3333	58	37	9.5
oar-miR-379-5p	95061.6	111889	135626	171233	219542	119356	209172	177422	239194	226263	121258
oar-miR-409-5p	2367.2	2203	2676.25	3256.6	4941.25	6816	15019.7	15800.7	18897	15774.3	6115.75
novel_143	1090.2	1029.8	1095.75	874.2	834.25	1285	493.333	471.667	358.667	346.667	264.5
oar-miR-323c	912	1143.2	1019.5	1062.2	1324.5	1303.5	2523.67	1796	1498.33	984.333	334.75
novel_885	2.2	0.6	3.75	1.8	3.25	6	0	0.666667	1	0.333333	1.25
novel_192	143.4	172.4	154.75	129.4	136	64	108.333	98.6667	158.667	145.333	157.5
oar-miR-543-5p	34.4	34.2	51	56.4	48	8.25	20	20	21	15.3333	4.5
novel_1330	0.2	0	1.75	1	2.25	34.5	83	1	1	1.33333	0
oar-miR-487a-3p	134.6	122.4	177.75	230.6	268.75	826.5	470.667	281	182.333	107.333	21.75
oar-miR-154b-5p	1814	2021.2	2222	2422	3177.5	1556.5	2470	2822.67	4046	3438	2029.5
oar-miR-369-5p	1449.4	1364.4	1580.5	2102.4	2839.25	579.75	976.333	1023.67	756.333	638	348.5
oar-miR-1197-3p	2019.2	1900	1387.5	1775.4	2183.5	2615	1604.67	968.667	862	558.667	167.5
novel_308	2.8	2.6	0.75	3.2	4.5	64	24.6667	14.6667	11	5.66667	5.5
oar-miR-143	718242	772450	556497	628036	574610	68827.2	92367	122496	142208	167526	170930
oar-miR-487b-5p	15	18.2	22.5	20.8	28.75	73.25	117.667	132.667	107.667	114.333	40.25
novel_137	1752.6	1712	1434	1201	1100.5	759	367	314.667	392.333	242	116.25
novel_261	12.2	7.8	11	13.6	7.5	5	0.666667	0	0.333333	0	0.25
oar-miR-668-3p	17.8	17.8	22.5	27	35.25	25	40.3333	45	38.3333	40	15.75
novel_2	401408	390862	457601	493214	404258	149964	71215	69231	35335.7	29208	30594.2
oar-miR-199a-3p	125441	130963	213736	204051	164516	248494	133733	169269	73395.7	51214	30329.5
novel_1286	1029	1080.6	1190.25	1519.4	1994	758.25	372	430	209.667	172.667	353.75
oar-miR-370-5p	69.2	69.4	74	92.4	142.75	133.5	192	202.333	207.667	167.667	73.75
novel_240	46	51.4	40.25	46	39	41.75	30.6667	47.3333	82.3333	121	132.5
oar-miR-380-5p	134.8	148.6	174.75	177.4	279.5	164.5	239.667	163.333	243.667	208.333	102.25
oar-miR-329b-5p	9.2	7.2	9.5	13.6	17.75	32.5	39.6667	41	49.6667	33	17.25
novel_274	22.2	17	12.25	17.8	21.75	23	22.3333	13.6667	4.66667	4.66667	6.5
oar-miR-191	8670.4	8443.8	7366.5	7884.2	8544	6307.25	8118.33	10424.3	8933	7556.67	6889
novel_125	842.6	892.8	768	598	1124.75	2474	1591	2021	902.667	578.667	311.25
novel_160	1308.8	1157.8	685	718.4	843	295.25	238	261.333	111	62	10.5
novel_59	3959.6	4541.2	4280.25	3649.8	3118.25	2416.5	2540.33	3063.33	3251	3259	2111.75
novel_17	27203.6	31371.6	21762.2	26365.6	30184.5	64817	72615.3	66955.3	90288.7	76251.7	28935
novel_958	1	1.8	1.75	2.4	1.5	0.5	1.33333	2.66667	2.33333	6.33333	4.5
novel_1162	34	39.8	36.75	46.2	39.75	4.5	6.33333	11	9.66667	11.6667	8.5
novel_850	2.4	2.4	1.5	1.8	2.25	0.75	1.66667	1.66667	2	4	3.75
oar-miR-323a-3p	3057.6	3329.2	3476.5	3766.8	4889.75	5492.25	5519	4800	3242.67	2127.33	566
oar-miR-1185-3p	879.2	757.8	641.25	1059.2	1344	330.25	403	207.667	188	119.667	15.5
novel_81	3405.6	3140.4	2957.25	5179.6	4955.75	5925	3482.33	3059.33	2920.33	1767.33	439.75
novel_191	169	154.4	164.75	207.6	257	446.25	401.333	388	191.333	145.333	39.5
oar-miR-27a	1668.2	1799	1573.75	2236	2312.25	1879.25	1303.67	1755.33	1109.33	1333	1603.5
oar-miR-29a	114.8	113.6	79.25	91	110.5	96.75	73.3333	99	43.3333	69.3333	116.5
oar-miR-30b	3079	2975.2	3374.75	2617.4	3193.5	5753.75	5241.67	5011	4104.33	3358	3919.75
novel_835	1698.8	1689.4	1249	1972.4	1641.75	1640.5	1076	993.333	927.667	609	177.5
oar-miR-134-5p	642.6	738.6	829.75	1000	1147.5	1008.5	1328.67	721.333	734.333	534.333	129.75
novel_189	360.4	320.8	293.25	262.2	326.5	168.25	161.333	230.667	129.333	82.6667	22.75
novel_471	2.8	0.8	4	3.4	5.25	3.75	5	3.66667	5.33333	6	9.25
oar-miR-3957-3p	97.4	92	104.75	116	197.75	206.25	125.333	90.6667	89	68	34.25
novel_287	7.8	8.4	14.5	4	6	3.5	6	4	6.66667	6.66667	6.75
oar-miR-411b-3p	75	71	70	91.4	138.75	91	116	103.333	79.3333	57.3333	12.5
novel_348	0.8	2.2	0.75	0.6	0.5	0	0	0	0	0	2.25
novel_374	1.6	1	0.5	3.6	1	0.75	1.33333	1.66667	2.33333	2	2.75
oar-miR-22-3p	10598	8960	10410	15943	16520.5	1840.25	944	1461	958.667	912.667	807
oar-miR-26b	9741.8	9344.6	12305	13635.8	16715.5	28161	14353.7	17950.3	11361	13023	12601
oar-miR-541-3p	94.2	102.4	91	85	123	79.5	121.333	65.6667	60.3333	44.3333	13.75
oar-miR-26a	375765	381872	294170	441956	429744	273575	193354	224126	139140	154085	142880
novel_1043	1.8	1.8	1	1.6	0.25	0.75	0	0.666667	1.33333	0.333333	2
novel_1359	51.8	73	38	42.2	45.5	96.75	105.667	63	75	46	19.75
oar-miR-148a	602176	754235	539416	789473	901092	698945	514055	582306	335640	325917	308738
